# Supplementary material for: The short peptide encoded by long non-coding RNA RNF217-AS1 inhibits stomach cancer tumorigenesis, macrophage recruitment, and pro-inflammatory responses
Source: Amino Acids. 2024 Jul 15;56(1):45. doi: 10.1007/s00726-024-03404-7 (PMC11249698; doi:10.1007/s00726-024-03404-7)
Supplement: Supplementary file 3 — Supplementary Material 3 [file 726_2024_3404_MOESM3_ESM.xlsx]

## Sheet: List 1
symbol	baseMean	log2FoldChange	lfcSE	stat	pvalue	padj	gene type
H19	2652.45	1.89099	0.537296	3.51946	0.00043243	0.00285168	LncRNA
C7orf69	1.25778	2.77728	0.696514	3.9874	6.68009e-05	0.000584275	LncRNA
RGS5	30977.6	-1.65135	0.338345	-4.88067	1.05725e-06	1.62086e-05	LncRNA
AC062028.1	3.75841	1.44161	0.42627	3.38192	0.000719803	0.00435564	LncRNA
LINC01558	40.5662	1.63464	0.360247	4.53755	5.69113e-06	7.05286e-05	LncRNA
AL136982.1	10.0506	-1.42138	0.450406	-3.15576	0.00160079	0.00845057	LncRNA
PART1	728.677	-3.13234	0.429563	-7.29192	3.05579e-13	3.14396e-11	LncRNA
ELFN2	171.93	3.86717	0.522435	7.40221	1.33939e-13	1.49905e-11	LncRNA
AC090152.1	192.234	-1.143	0.325992	-3.50622	0.000454523	0.00297602	LncRNA
PRSS30P	23.2965	1.32768	0.38735	3.42761	0.00060892	0.00379631	LncRNA
MIR4435-2HG	799.168	2.25238	0.249971	9.01056	2.04998e-19	1.42089e-16	LncRNA
CCDC13-AS1	10.6872	-1.51171	0.369268	-4.09381	4.24338e-05	0.000395302	LncRNA
DIRC1	2.21368	2.43147	0.722229	3.36662	0.000760965	0.00456556	LncRNA
MIR1-1HG-AS1	194.274	-4.18717	0.475584	-8.80427	1.3171e-18	7.54144e-16	LncRNA
MIR1-1HG	6.85725	-4.27748	0.624146	-6.85334	7.21472e-12	4.9531e-10	LncRNA
C15orf54	2.25934	2.36902	0.544462	4.35113	1.35436e-05	0.000148923	LncRNA
LINC01106	109.045	1.12897	0.331493	3.40572	0.00065989	0.00405584	LncRNA
IRAG1-AS1	14.6806	-1.46849	0.354257	-4.14527	3.39409e-05	0.000327538	LncRNA
PRDM16-DT	616.973	-1.95196	0.443432	-4.40193	1.07292e-05	0.000122441	LncRNA
C8orf31	95.562	1.987	0.32739	6.06922	1.28531e-09	4.48191e-08	LncRNA
AL162595.1	30.685	1.50047	0.237631	6.31431	2.71371e-10	1.14223e-08	LncRNA
TMEM78	1.91321	1.72048	0.48411	3.5539	0.000379561	0.00256118	LncRNA
AC020907.1	49.6285	2.25751	0.472546	4.77733	1.77636e-06	2.55945e-05	LncRNA
PIK3CD-AS1	10.9317	1.44792	0.438552	3.3016	0.000961362	0.00555448	LncRNA
C6orf223	417.872	3.75402	0.491299	7.64102	2.15506e-14	3.23735e-12	LncRNA
TP53TG1	491.199	-1.02666	0.211789	-4.84756	1.24991e-06	1.87121e-05	LncRNA
LINC00518	3.97602	2.63275	0.818033	3.2184	0.0012891	0.00705984	LncRNA
DSCR4	9.56981	5.36708	1.30494	4.11289	3.90735e-05	0.00036931	LncRNA
MIR22HG	1377.1	-1.29284	0.174343	-7.41548	1.21188e-13	1.36797e-11	LncRNA
LINC02875	23.8493	1.37857	0.316509	4.35556	1.32726e-05	0.000146589	LncRNA
TCL6	29.9758	2.43368	0.579802	4.19742	2.69969e-05	0.000269478	LncRNA
AC091057.1	372.354	1.63235	0.271951	6.00236	1.94469e-09	6.44715e-08	LncRNA
GOLGA8M	2.30302	-1.78039	0.429148	-4.14866	3.34429e-05	0.000323546	LncRNA
AC069277.1	19.1308	2.97014	0.644848	4.60596	4.10562e-06	5.30428e-05	LncRNA
LINC00943	14.9673	1.41016	0.447699	3.14981	0.00163378	0.00858801	LncRNA
COLCA1	852.169	-1.26548	0.360806	-3.50739	0.000452534	0.00296545	LncRNA
NPSR1-AS1	34.7225	5.57168	0.672412	8.28611	1.1701e-16	3.61159e-14	LncRNA
HMGA2-AS1	27.4263	1.60021	0.331056	4.83367	1.34039e-06	1.98933e-05	LncRNA
GATA3-AS1	1.84424	2.72798	0.704616	3.87158	0.000108131	0.000877759	LncRNA
AL157838.1	56.9097	1.52785	0.321243	4.75606	1.97403e-06	2.80428e-05	LncRNA
DSCR8	46.5073	7.14112	1.28461	5.55899	2.71342e-08	6.62558e-07	LncRNA
AC007920.1	21.0749	-4.22785	1.08723	-3.88865	0.000100805	0.000827641	LncRNA
CARNMT1-AS1	11.6563	1.22871	0.373023	3.29393	0.000987986	0.00567098	LncRNA
AC004988.1	7.15449	2.70264	0.395052	6.84122	7.85221e-12	5.33033e-10	LncRNA
LINC02487	391.76	-2.79733	0.788417	-3.54804	0.00038811	0.00260862	LncRNA
SERTAD4-AS1	318.58	-2.14995	0.369085	-5.82507	5.709e-09	1.66458e-07	LncRNA
MIR29B2CHG	377.524	-1.27777	0.258479	-4.94341	7.67659e-07	1.23589e-05	LncRNA
C6orf99	22.0824	1.23052	0.308154	3.99319	6.51909e-05	0.000572601	LncRNA
LINC00862	5.47942	1.57334	0.467046	3.3687	0.000755223	0.004538	LncRNA
LINC00632	11.8578	-1.54439	0.487617	-3.16722	0.00153903	0.0081803	LncRNA
LINC01270	40.2978	1.91466	0.354393	5.40264	6.56663e-08	1.44532e-06	LncRNA
SLC12A5-AS1	14.1571	2.44561	0.424706	5.75836	8.49329e-09	2.34161e-07	LncRNA
LINC02731	29.3242	-2.04691	0.385503	-5.3097	1.09807e-07	2.26777e-06	LncRNA
PSORS1C3	50.7117	1.74324	0.50826	3.42981	0.000604	0.00376861	LncRNA
LINC01123	107.507	1.38656	0.351592	3.94366	8.02476e-05	0.000683133	LncRNA
MAMDC2-AS1	54.2302	-1.62274	0.389573	-4.16545	3.10744e-05	0.000304184	LncRNA
LINC01556	7.69315	1.66594	0.535386	3.11167	0.00186031	0.0095488	LncRNA
ST8SIA6-AS1	65.6779	4.41	0.737749	5.97764	2.26388e-09	7.37358e-08	LncRNA
FAM201A	138.957	1.39218	0.418414	3.32727	0.000877022	0.00514162	LncRNA
AC007389.1	11.6175	-1.09145	0.347845	-3.13775	0.00170251	0.00888546	LncRNA
C2orf91	10.5435	2.22924	0.573625	3.88623	0.000101812	0.000834171	LncRNA
LINC02716	13.327	-1.86208	0.292782	-6.35995	2.01826e-10	8.93915e-09	LncRNA
LINC01602	5.2733	2.86594	0.838725	3.41702	0.000633112	0.0039273	LncRNA
LINC01460	6.7686	2.88872	0.697149	4.14363	3.41853e-05	0.000329654	LncRNA
DUXAP8	181.302	3.64784	0.387003	9.42587	4.26538e-21	4.95637e-18	LncRNA
HCP5	2850.46	1.15534	0.360344	3.20622	0.00134491	0.00732488	LncRNA
Z97192.1	13.9032	2.11502	0.53106	3.98265	6.81511e-05	0.000594242	LncRNA
LINC00671	24.3681	-3.67236	0.510597	-7.1923	6.3708e-13	5.86708e-11	LncRNA
FIRRE	26.6466	2.92585	0.422143	6.93095	4.18037e-12	3.06985e-10	LncRNA
SLX1A-SULT1A3	12.2073	1.253	0.329405	3.80382	0.000142484	0.00110877	LncRNA
AC019080.1	154.662	-1.32554	0.353966	-3.74483	0.000180515	0.00135973	LncRNA
LINC02418	61.7633	4.31465	0.794687	5.42938	5.65516e-08	1.26913e-06	LncRNA
UCA1	449.978	2.08833	0.633658	3.29568	0.000981853	0.00564479	LncRNA
AC010336.1	10.5289	1.5609	0.29256	5.3353	9.53858e-08	2.00346e-06	LncRNA
MEG3	1048.76	-1.2025	0.360366	-3.33689	0.000847228	0.00499512	LncRNA
LINC01913	21.0795	3.87321	0.749154	5.17012	2.33946e-07	4.40759e-06	LncRNA
AC116407.1	70.6285	-1.5396	0.392653	-3.92102	8.81749e-05	0.000740419	LncRNA
AP000317.1	8.95628	-2.19843	0.442779	-4.96507	6.8675e-07	1.12348e-05	LncRNA
AC131097.1	2.83342	2.96723	0.705702	4.20465	2.61481e-05	0.000262798	LncRNA
AC116351.1	27.7214	1.80618	0.448769	4.02474	5.70372e-05	0.000509825	LncRNA
MIR99AHG	186.084	-1.71049	0.349375	-4.89587	9.78698e-07	1.5217e-05	LncRNA
LINC01356	30.3695	2.06016	0.405036	5.08638	3.64967e-07	6.45729e-06	LncRNA
LINC01644	28.827	-2.08322	0.603693	-3.45078	0.000558961	0.00353279	LncRNA
AC011298.1	24.3757	2.37696	0.651377	3.64914	0.000263122	0.00187103	LncRNA
LINC02531	1.14316	-2.95402	0.786435	-3.75622	0.000172499	0.00130708	LncRNA
C1orf229	21.4757	-1.24852	0.343674	-3.63285	0.000280303	0.00197545	LncRNA
AC005481.1	10.5974	1.3752	0.406963	3.37918	0.000727027	0.0043921	LncRNA
AC011997.1	8.61591	1.79703	0.508127	3.53657	0.000405358	0.00270476	LncRNA
AC112721.1	4.41645	1.79328	0.552396	3.24636	0.00116892	0.00650721	LncRNA
AC112721.2	4.95761	2.52213	0.642804	3.92363	8.72239e-05	0.000733669	LncRNA
CYTOR	529.399	1.34436	0.29749	4.51899	6.21353e-06	7.619e-05	LncRNA
AC079305.1	16.0043	-1.16676	0.293724	-3.97231	7.11785e-05	0.000617099	LncRNA
LINC01778	29.2181	-3.02703	0.496085	-6.10184	1.04858e-09	3.76953e-08	LncRNA
LINC01615	13.6127	2.44786	0.456075	5.36723	7.9954e-08	1.71025e-06	LncRNA
AC092198.1	12.4611	3.55219	0.660599	5.37722	7.56444e-08	1.62687e-06	LncRNA
AC092598.1	5.26298	-3.26767	0.683041	-4.78401	1.71836e-06	2.48495e-05	LncRNA
AC005165.1	107.973	-2.09763	0.437636	-4.79309	1.64234e-06	2.3889e-05	LncRNA
AL357033.2	8.41889	3.1512	0.886008	3.55662	0.000375651	0.00253783	LncRNA
AC009226.1	15.1852	1.05777	0.332113	3.18497	0.00144767	0.00777208	LncRNA
AL513217.1	19.0968	-3.61958	0.582266	-6.21637	5.08794e-10	1.98239e-08	LncRNA
AC073365.1	4.04652	4.6495	1.13594	4.09309	4.25656e-05	0.000396249	LncRNA
LINC01342	22.802	1.68738	0.448426	3.76289	0.000167959	0.00127757	LncRNA
AC004870.2	10.9218	3.53735	0.762813	4.63725	3.5308e-06	4.64673e-05	LncRNA
HRAT92	40.5565	1.12667	0.313979	3.58836	0.000332767	0.00228842	LncRNA
AC010136.1	5.27678	-1.81575	0.422294	-4.29972	1.71013e-05	0.000182161	LncRNA
CCNT2-AS1	43.8761	-1.06674	0.212797	-5.01294	5.36054e-07	9.05835e-06	LncRNA
AC108681.1	2.22277	3.31639	0.671226	4.94079	7.78068e-07	1.24961e-05	LncRNA
SNHG14	1627.5	-2.16136	0.352111	-6.13828	8.34211e-10	3.08885e-08	LncRNA
AC104823.1	1.29105	2.48873	0.652422	3.8146	0.000136401	0.00106775	LncRNA
DNAJC27-AS1	51.4398	-1.08612	0.233721	-4.6471	3.3664e-06	4.45709e-05	LncRNA
LINC01357	31.2508	2.25607	0.454885	4.95964	7.06225e-07	1.1501e-05	LncRNA
MIR3681HG	6.10581	2.15473	0.592954	3.63389	0.000279181	0.00196927	LncRNA
AC022400.1	27.7118	-1.08685	0.323709	-3.35748	0.000786566	0.00469208	LncRNA
PHEX-AS1	1.50416	-3.20673	0.689563	-4.65038	3.31316e-06	4.39692e-05	LncRNA
VSTM2A-OT1	2.36507	-2.3637	0.758806	-3.11502	0.0018393	0.00946678	LncRNA
AC090044.1	9.94519	-2.71347	0.60676	-4.47206	7.74697e-06	9.23001e-05	LncRNA
SOX1-OT	2.63919	-3.66929	0.625883	-5.86259	4.55708e-09	1.37646e-07	LncRNA
AL117329.1	14.4307	5.23384	1.14252	4.58097	4.62824e-06	5.87762e-05	LncRNA
AC131097.2	21.633	2.86241	0.485902	5.89093	3.84029e-09	1.18323e-07	LncRNA
CHL1-AS2	11.0527	-2.32023	0.393003	-5.90384	3.55128e-09	1.10129e-07	LncRNA
PELATON	188.528	2.00352	0.271356	7.38336	1.54349e-13	1.69861e-11	LncRNA
AP001476.1	5.84594	-1.31171	0.415635	-3.15593	0.00159988	0.0084469	LncRNA
LINC00365	218.791	-1.98861	0.619673	-3.20912	0.0013314	0.00725932	LncRNA
LINC01087	3.03314	1.91957	0.540501	3.55146	0.000383101	0.00258022	LncRNA
MIR3659HG	8.25106	-3.1459	0.572454	-5.49546	3.8969e-08	9.12617e-07	LncRNA
AC073626.1	1.34555	-2.58758	0.744775	-3.47431	0.000512165	0.00328537	LncRNA
AL391095.1	13.7523	1.33885	0.286359	4.67541	2.93365e-06	3.95437e-05	LncRNA
E2F3-IT1	1.56302	2.15166	0.51436	4.18318	2.87456e-05	0.000283849	LncRNA
AC025165.1	30.6284	-2.46215	0.436465	-5.64112	1.68946e-08	4.35119e-07	LncRNA
AC012363.1	12.5173	4.59614	0.659838	6.96556	3.27096e-12	2.4429e-10	LncRNA
LINC00853	31.177	1.74682	0.338752	5.15664	2.51424e-07	4.6855e-06	LncRNA
AC010789.1	11.7662	4.32621	0.724464	5.9716	2.34945e-09	7.63338e-08	LncRNA
LINC00393	6.97734	3.10827	0.969109	3.20735	0.00133964	0.00729921	LncRNA
CDKN2A-DT	1.33798	2.75437	0.810907	3.39666	0.000682144	0.00416991	LncRNA
LINC01691	1.92851	3.81334	0.863431	4.4165	1.00312e-05	0.000115681	LncRNA
AC011754.1	5.55778	-3.43073	0.907586	-3.78006	0.00015679	0.00120327	LncRNA
EIPR1-IT1	3.03057	2.40208	0.441644	5.43896	5.35937e-08	1.2111e-06	LncRNA
RNF32-AS1	4.23988	1.67993	0.398965	4.21073	2.54551e-05	0.000256813	LncRNA
AP001347.1	68.203	-2.37309	0.426131	-5.56892	2.56322e-08	6.31346e-07	LncRNA
LINC00184	7.13553	2.8218	0.575735	4.90122	9.52445e-07	1.48732e-05	LncRNA
AL390066.2	56.0433	1.31551	0.343245	3.83257	0.000126812	0.00100102	LncRNA
LINC01266	28.3626	-2.44986	0.461436	-5.30921	1.10103e-07	2.2715e-06	LncRNA
PGM5-AS1	250.801	-4.7162	0.487804	-9.66823	4.11451e-22	6.25216e-19	LncRNA
LINC00337	14.4718	1.22446	0.393147	3.11451	0.00184248	0.00948068	LncRNA
AC073283.1	14.4528	2.34251	0.399281	5.86681	4.44269e-09	1.34809e-07	LncRNA
INTS6L-AS1	2.88069	-1.50848	0.409497	-3.68373	0.000229845	0.00167232	LncRNA
AL139240.1	1.52823	-3.57189	0.957425	-3.73072	0.000190931	0.00142689	LncRNA
LRRK2-DT	28.8235	-1.62384	0.331695	-4.89558	9.80185e-07	1.52281e-05	LncRNA
AC121247.1	16.3221	-1.13079	0.364249	-3.10445	0.0019063	0.009728	LncRNA
LINC02557	2.83136	-4.27209	0.878417	-4.8634	1.15387e-06	1.74931e-05	LncRNA
BOLA3-AS1	116.452	-1.03177	0.318282	-3.24169	0.00118824	0.00660084	LncRNA
AL136366.1	8.24415	-1.84201	0.397632	-4.63245	3.6137e-06	4.73533e-05	LncRNA
CYP4A22-AS1	13.0399	2.49059	0.436763	5.70237	1.1815e-08	3.14972e-07	LncRNA
LINC01393	7.06605	1.6784	0.509149	3.29649	0.000979015	0.00563239	LncRNA
LINC02476	8.0792	4.07918	1.30153	3.13415	0.00172355	0.00897389	LncRNA
LINC01980	41.8666	5.06719	1.10427	4.58873	4.45941e-06	5.69064e-05	LncRNA
AC005281.1	7.40152	-1.86464	0.455239	-4.09595	4.20444e-05	0.000391985	LncRNA
LINC02158	17.6809	-1.54572	0.4648	-3.32557	0.000882385	0.00516766	LncRNA
KCNMA1-AS3	2.83862	-1.54615	0.479822	-3.22234	0.00127147	0.0069875	LncRNA
BX255923.1	3.58053	-2.69221	0.551806	-4.87891	1.06675e-06	1.63417e-05	LncRNA
CADM3-AS1	57.223	-1.74539	0.390219	-4.47284	7.71891e-06	9.20492e-05	LncRNA
FAM225B	7.26228	1.14465	0.349502	3.27508	0.00105633	0.00599018	LncRNA
PDE9A-AS1	8.99427	-1.37553	0.377326	-3.64547	0.000266904	0.00189281	LncRNA
DBH-AS1	45.0723	1.56631	0.368824	4.24676	2.1688e-05	0.000224365	LncRNA
LINC01389	19.9567	1.31474	0.308345	4.26387	2.00916e-05	0.000209717	LncRNA
P3H2-AS1	6.06696	-1.48369	0.478025	-3.10379	0.00191061	0.00974497	LncRNA
AC004540.2	34.752	-1.69426	0.391649	-4.32598	1.51857e-05	0.000163968	LncRNA
GS1-594A7.3	4.44923	-3.91957	0.851021	-4.60573	4.1102e-06	5.30672e-05	LncRNA
AL391244.1	17.6373	-1.50939	0.344313	-4.38377	1.16644e-05	0.00013133	LncRNA
AL139246.2	12.5795	1.50692	0.437317	3.44582	0.000569338	0.00358804	LncRNA
PCA3	31.3221	-2.25073	0.582745	-3.86228	0.000112333	0.000904246	LncRNA
HAR1A	43.6188	-1.30191	0.369414	-3.52427	0.000424648	0.0028142	LncRNA
LINC02528	4.3267	2.74467	0.597653	4.59241	4.3815e-06	5.61155e-05	LncRNA
LINC02660	1.32703	-3.24818	0.75513	-4.30149	1.69656e-05	0.000180863	LncRNA
AC092802.1	15.0965	-1.28842	0.289373	-4.45245	8.48969e-06	0.000100093	LncRNA
FGF13-AS1	5.23348	-2.34514	0.549794	-4.26549	1.99464e-05	0.000208477	LncRNA
LINC02097	2.0383	2.24267	0.576822	3.88797	0.000101087	0.000829096	LncRNA
AP001476.2	1.00845	-3.73109	0.998526	-3.7366	0.000186528	0.00139915	LncRNA
AL356124.1	4.3773	1.65083	0.444471	3.71415	0.00020389	0.00150961	LncRNA
AC010536.1	23.8321	1.45014	0.22182	6.53748	6.25654e-11	3.21017e-09	LncRNA
LINC02519	8.33417	1.57445	0.460289	3.42056	0.00062492	0.00388075	LncRNA
LEMD1-AS1	5.69804	2.11216	0.608211	3.47273	0.000515185	0.00329939	LncRNA
GAS1RR	67.1374	-2.94204	0.40046	-7.34664	2.03246e-13	2.16438e-11	LncRNA
LINC02608	22.4711	-1.80473	0.532383	-3.3899	0.000699176	0.0042497	LncRNA
AL135960.1	7.57874	-1.49189	0.332005	-4.49359	7.00312e-06	8.45339e-05	LncRNA
HAGLROS	27.7925	1.43641	0.331722	4.33017	1.48995e-05	0.000161406	LncRNA
LINC01876	38.0689	1.77821	0.351672	5.05644	4.27161e-07	7.41489e-06	LncRNA
AL392089.1	2.67222	-2.32461	0.445969	-5.21249	1.8632e-07	3.58905e-06	LncRNA
AC012558.1	2.22471	-3.89011	0.787594	-4.93924	7.84295e-07	1.25801e-05	LncRNA
LAMA4-AS1	12.978	-1.53519	0.487136	-3.15146	0.00162457	0.00855553	LncRNA
LINC02542	95.6448	1.25114	0.402044	3.11196	0.0018585	0.00954201	LncRNA
AL033380.1	2.96962	-3.32259	0.978018	-3.39727	0.000680622	0.00416254	LncRNA
LINC01748	39.3291	2.40064	0.544542	4.40856	1.04062e-05	0.000119375	LncRNA
AL158055.1	6.62191	-2.85244	0.548438	-5.20103	1.98185e-07	3.79171e-06	LncRNA
AC092155.1	3.52027	-2.02466	0.522537	-3.87468	0.000106767	0.000868288	LncRNA
SHANK2-AS1	9.1584	1.44376	0.460393	3.13593	0.00171309	0.00892885	LncRNA
AL365356.1	7.15922	1.14745	0.347153	3.3053	0.00094874	0.00549142	LncRNA
FSIP2-AS2	8.72505	2.04766	0.531526	3.85242	0.000116958	0.000935003	LncRNA
AC000124.1	3.83537	-2.06901	0.642348	-3.22101	0.00127739	0.00700933	LncRNA
AL117382.2	71.1004	2.17474	0.541121	4.01895	5.84582e-05	0.000521111	LncRNA
THORLNC	17.2645	1.63441	0.488954	3.34266	0.000829808	0.00490779	LncRNA
AL451069.1	2.34643	-2.018	0.599099	-3.36838	0.0007561	0.00454258	LncRNA
Z98257.1	26.1738	2.57299	0.475061	5.41614	6.09003e-08	1.35247e-06	LncRNA
AL158166.1	18.1355	2.10161	0.383492	5.4802	4.24837e-08	9.82468e-07	LncRNA
L29074.1	1.14901	2.39716	0.583425	4.10876	3.97787e-05	0.000375167	LncRNA
AC244453.1	2.71403	-2.20552	0.513522	-4.29489	1.74779e-05	0.000185523	LncRNA
AL136456.1	1.50404	2.24755	0.719217	3.125	0.00177806	0.00920797	LncRNA
LINC01985	7.55543	-1.40866	0.434898	-3.23906	0.00119925	0.00665412	LncRNA
MYOCD-AS1	2.71729	-2.8648	0.677387	-4.22919	2.34535e-05	0.00023999	LncRNA
AL133410.1	20.2229	1.41179	0.283932	4.9723	6.61633e-07	1.08961e-05	LncRNA
AC245884.1	3.26051	1.37634	0.396574	3.47057	0.000519352	0.00332338	LncRNA
AP001471.1	2.45748	-1.90166	0.555566	-3.42292	0.000619516	0.00385386	LncRNA
LINC01537	30.5594	-2.19296	0.33971	-6.45538	1.07946e-10	5.21998e-09	LncRNA
LINC01839	1.78377	-2.20598	0.675318	-3.26659	0.00108853	0.00613575	LncRNA
AL592301.1	9.90615	1.23507	0.371715	3.32264	0.000891708	0.00521148	LncRNA
AC018647.1	15.4104	-1.8128	0.415748	-4.36034	1.29861e-05	0.000143914	LncRNA
Z94721.1	14.8645	1.40114	0.340441	4.11567	3.86057e-05	0.000365262	LncRNA
AL391056.1	104.905	2.80961	0.545083	5.15447	2.54354e-07	4.72895e-06	LncRNA
LINC01132	26.3741	1.00244	0.237497	4.22084	2.43392e-05	0.000247642	LncRNA
SOX21-AS1	563.21	-2.48784	0.702882	-3.53948	0.00040091	0.00268006	LncRNA
LINC00355	16.5364	4.65934	0.94545	4.92817	8.30022e-07	1.32281e-05	LncRNA
AC006042.1	39.6617	1.55075	0.295511	5.24769	1.54018e-07	3.03337e-06	LncRNA
INKA2-AS1	4.75455	-1.89907	0.462123	-4.10944	3.96618e-05	0.000374333	LncRNA
LINC01655	6.061	2.56697	0.628018	4.08741	4.36214e-05	0.000404078	LncRNA
IL6R-AS1	19.1461	-1.01775	0.293281	-3.47023	0.000520012	0.00332653	LncRNA
LYPLAL1-DT	7.20288	-2.08033	0.471022	-4.41663	1.00254e-05	0.000115678	LncRNA
FALEC	25.8596	-2.1242	0.610825	-3.4776	0.000505926	0.00325116	LncRNA
AL162385.1	1.94337	-2.2865	0.645882	-3.54012	0.000399952	0.00267547	LncRNA
RNF144A-AS1	27.9632	1.87996	0.32156	5.84636	5.02448e-09	1.49591e-07	LncRNA
AL355607.1	3.99795	-2.83818	0.631218	-4.49635	6.91291e-06	8.35215e-05	LncRNA
LINC00578	86.4892	-1.28256	0.372809	-3.44025	0.000581182	0.00364958	LncRNA
LINC00392	28.758	5.139	1.34933	3.80855	0.000139784	0.00109034	LncRNA
MIR646HG	13.648	-1.02988	0.326883	-3.15059	0.00162942	0.00857306	LncRNA
LINC02585	9.62581	1.0968	0.286725	3.82529	0.000130618	0.00102818	LncRNA
LINC02474	77.4146	7.07276	0.896568	7.8887	3.05354e-15	6.12383e-13	LncRNA
AC106875.1	1.12547	2.98219	0.935635	3.18734	0.00143588	0.00771671	LncRNA
AC006460.1	7.68203	1.31418	0.392357	3.34946	0.0008097	0.00480253	LncRNA
ITPKB-AS1	2.69683	-1.66602	0.526721	-3.16301	0.00156148	0.00826956	LncRNA
HOTAIR	80.1047	5.61459	0.543817	10.3244	5.46461e-25	1.7098e-21	LncRNA
AL136115.1	10.6913	1.30819	0.310867	4.2082	2.57408e-05	0.0002591	LncRNA
AL445307.1	2.65024	-1.90626	0.604425	-3.15384	0.00161135	0.00850061	LncRNA
LINC02575	96.2097	1.91868	0.502405	3.81898	0.000134003	0.00105231	LncRNA
LINC02577	50.7269	3.18291	0.576396	5.52209	3.34998e-08	7.98738e-07	LncRNA
AL669970.3	2.54197	-2.80215	0.500188	-5.60219	2.1166e-08	5.31951e-07	LncRNA
AC107419.1	3.37349	3.12683	0.901708	3.46768	0.000524979	0.0033545	LncRNA
HNF4A-AS1	102.862	-2.70959	0.742572	-3.64893	0.000263333	0.00187219	LncRNA
AL161457.1	9.36676	-3.26589	0.666824	-4.89768	9.69752e-07	1.51076e-05	LncRNA
AC068491.2	2.02867	2.94411	0.835992	3.5217	0.000428789	0.00283288	LncRNA
AC233976.1	6.11489	-1.7951	0.537286	-3.34104	0.000834639	0.00493254	LncRNA
ANKRD10-IT1	202.034	1.16481	0.280863	4.14726	3.36472e-05	0.000325339	LncRNA
AC114488.1	40.2172	1.80404	0.354364	5.09093	3.56318e-07	6.32692e-06	LncRNA
AC087071.1	7.44331	-1.43519	0.363302	-3.9504	7.80205e-05	0.000667049	LncRNA
AC105398.1	2.21338	-3.39634	0.732799	-4.63475	3.57373e-06	4.69073e-05	LncRNA
LINC00710	9.07748	-2.58101	0.740127	-3.48726	0.000488002	0.00316066	LncRNA
LINC02829	8.49132	-1.28483	0.402886	-3.18907	0.00142732	0.00767846	LncRNA
AL353693.1	5.59791	3.57126	0.682101	5.23568	1.64381e-07	3.22301e-06	LncRNA
AC008269.1	2.3542	-1.94791	0.550431	-3.53888	0.000401835	0.00268352	LncRNA
AC079305.2	4.59978	-2.14773	0.488765	-4.39419	1.11185e-05	0.000125937	LncRNA
AC007563.1	0.828104	-2.48126	0.72248	-3.43436	0.000593947	0.00371704	LncRNA
LRRC3-DT	13.0898	-4.65232	0.633104	-7.34843	2.00548e-13	2.15108e-11	LncRNA
LINC00858	25.2024	3.94252	0.599482	6.57654	4.81516e-11	2.55695e-09	LncRNA
AC068580.1	19.2741	1.27094	0.319106	3.9828	6.81093e-05	0.00059401	LncRNA
LINC00404	1.75083	-4.13359	0.878066	-4.70761	2.50636e-06	3.45429e-05	LncRNA
SACS-AS1	5.76658	-2.46278	0.4797	-5.134	2.83647e-07	5.2056e-06	LncRNA
AL158825.2	24.5939	1.26702	0.340748	3.71836	0.000200524	0.00148782	LncRNA
ACVR2B-AS1	76.4822	-1.5346	0.238669	-6.42981	1.27763e-10	6.05237e-09	LncRNA
AC011287.1	15.8754	4.19106	0.622719	6.73026	1.69355e-11	1.04872e-09	LncRNA
MBNL1-AS1	941.532	-2.85583	0.403499	-7.07765	1.46623e-12	1.21953e-10	LncRNA
AL137186.1	1.86896	1.70901	0.550303	3.10558	0.00189908	0.00970366	LncRNA
MAST4-AS1	29.3069	-1.29401	0.291514	-4.43892	9.04111e-06	0.000105805	LncRNA
LINC00484	6.37919	-1.27508	0.291223	-4.37838	1.19562e-05	0.000133978	LncRNA
AL357936.1	2.06761	-2.86842	0.677676	-4.23272	2.30877e-05	0.000236799	LncRNA
KIF25-AS1	23.3331	2.54483	0.639452	3.9797	6.90021e-05	0.000600867	LncRNA
AC007128.1	24.2416	5.02599	0.477565	10.5242	6.68335e-26	2.93384e-22	LncRNA
AL049646.1	2.77863	2.05068	0.592733	3.4597	0.000540777	0.0034371	LncRNA
TRPM2-AS	136.101	3.32364	0.518935	6.40474	1.5063e-10	6.94409e-09	LncRNA
AL162231.2	63.233	-1.69097	0.307184	-5.50476	3.69676e-08	8.7039e-07	LncRNA
AC006059.1	31.7688	-1.24974	0.247555	-5.04832	4.45702e-07	7.70962e-06	LncRNA
AL022316.1	14.8465	2.44487	0.44337	5.51428	3.50203e-08	8.30481e-07	LncRNA
BX119904.2	1.83212	-3.44364	0.934551	-3.68481	0.000228877	0.0016662	LncRNA
LINC01433	3.34608	2.0075	0.497271	4.03703	5.41319e-05	0.000487495	LncRNA
AP000688.1	16.7417	-1.36066	0.279991	-4.85964	1.17598e-06	1.77941e-05	LncRNA
FEZF1-AS1	187.691	5.29961	0.594702	8.91138	5.04028e-19	3.26445e-16	LncRNA
LINC00159	1.40957	-2.28263	0.725989	-3.14417	0.00166561	0.00872975	LncRNA
AC092667.1	11.0961	-1.60578	0.504439	-3.1833	0.00145608	0.00781298	LncRNA
LINC01036	3.11289	4.38377	1.03815	4.22269	2.414e-05	0.000246186	LncRNA
PROX1-AS1	36.6421	2.41854	0.457041	5.29173	1.21165e-07	2.46879e-06	LncRNA
AP000695.1	15.8381	2.04673	0.330833	6.18659	6.14796e-10	2.36508e-08	LncRNA
AC108463.2	4.12977	2.41736	0.364636	6.62951	3.36796e-11	1.90087e-09	LncRNA
MKX-AS1	6.75588	-3.46753	0.668351	-5.18818	2.1236e-07	4.04333e-06	LncRNA
LINC01799	2.93983	-3.3534	0.660164	-5.07965	3.78138e-07	6.66334e-06	LncRNA
AL356234.2	4.88686	2.40117	0.661292	3.63103	0.000282298	0.00198734	LncRNA
AC114763.2	3.88034	1.3989	0.435486	3.21228	0.00131685	0.00719288	LncRNA
AC092683.1	19.5504	1.33503	0.399755	3.33963	0.000838901	0.00495341	LncRNA
DNM3OS	173.273	-1.06524	0.32361	-3.29175	0.000995671	0.00570432	LncRNA
AL645608.2	11.5612	1.64143	0.501737	3.27151	0.00106977	0.00604899	LncRNA
LINC00332	5.52247	-3.029	0.830237	-3.64836	0.000263921	0.00187502	LncRNA
AC006007.1	9.90035	-5.11953	0.741909	-6.90049	5.18239e-12	3.69577e-10	LncRNA
MEIS1-AS2	9.19904	-1.53926	0.414895	-3.71	0.000207261	0.00153256	LncRNA
FOXD3-AS1	31.608	-2.1174	0.476114	-4.44725	8.69783e-06	0.000102363	LncRNA
AC005532.1	97.3402	-2.8874	0.716228	-4.0314	5.54467e-05	0.000497635	LncRNA
AC068580.2	8.22227	4.14696	0.720114	5.75875	8.4739e-09	2.3379e-07	LncRNA
LINC01614	17.3931	3.83243	0.515002	7.44157	9.94919e-14	1.1561e-11	LncRNA
AL391807.1	23.8346	-3.44712	0.479633	-7.18699	6.62342e-13	6.04337e-11	LncRNA
AL590133.1	4.41479	1.3115	0.359651	3.64659	0.000265744	0.0018856	LncRNA
AL078587.1	5.98641	1.46937	0.358793	4.09532	4.2159e-05	0.000392927	LncRNA
AC011747.1	2.11429	3.06845	0.823851	3.72452	0.000195687	0.0014566	LncRNA
AC009987.1	0.92629	-2.57366	0.765075	-3.36393	0.000768416	0.00460327	LncRNA
AC093702.1	12.5926	-3.96937	0.742981	-5.34249	9.16762e-08	1.93377e-06	LncRNA
AC007099.1	3.70052	3.89373	0.926282	4.20361	2.62688e-05	0.000263743	LncRNA
TRIM31-AS1	27.7119	1.51867	0.391114	3.88295	0.000103198	0.000843762	LncRNA
CFAP58-DT	12.1852	-1.01021	0.287848	-3.50951	0.000448926	0.00294474	LncRNA
LINC02884	11.1215	-1.89432	0.424207	-4.46556	7.98586e-06	9.48033e-05	LncRNA
LINC01160	27.1758	-1.95914	0.383433	-5.10948	3.2305e-07	5.82185e-06	LncRNA
LINC02613	24.5549	-2.14286	0.387005	-5.53703	3.0765e-08	7.40686e-07	LncRNA
GORAB-AS1	10.1724	1.39852	0.308857	4.52806	5.95281e-06	7.34489e-05	LncRNA
LINC01750	48.5919	-1.07463	0.331287	-3.24381	0.00117941	0.00655727	LncRNA
WASIR2	12.9998	1.41806	0.379131	3.7403	0.000183799	0.00138131	LncRNA
FAM225A	11.945	2.07627	0.392231	5.29348	1.20011e-07	2.4478e-06	LncRNA
AC226101.1	1.95505	-2.23285	0.645415	-3.45956	0.000541059	0.00343724	LncRNA
DLEU2	267.37	1.38303	0.191512	7.22167	5.13543e-13	4.85384e-11	LncRNA
FSIP2-AS1	5.97248	2.06646	0.513502	4.02426	5.71555e-05	0.000510652	LncRNA
DIRC3	40.8497	-2.20841	0.363011	-6.08359	1.17524e-09	4.13826e-08	LncRNA
AL592114.3	10.6027	-1.36927	0.366524	-3.73583	0.000187094	0.00140207	LncRNA
ABCA9-AS1	10.9181	2.56	0.656898	3.8971	9.73528e-05	0.000803471	LncRNA
LINC01354	27.7053	-2.61824	0.408812	-6.40449	1.50869e-10	6.947e-09	LncRNA
Z93403.1	5.4139	2.27874	0.651145	3.49959	0.000465976	0.00303642	LncRNA
LINC01611	6.22986	4.62433	0.930638	4.96899	6.73029e-07	1.10515e-05	LncRNA
PCAT7	92.5945	1.37537	0.413429	3.32675	0.000878648	0.00514886	LncRNA
LINC01198	6.70043	-2.40331	0.564234	-4.25942	2.04963e-05	0.000213321	LncRNA
LINC01819	76.9035	2.13169	0.589545	3.61582	0.000299402	0.00209174	LncRNA
AC079354.1	2.41557	2.30537	0.519574	4.43704	9.12055e-06	0.000106482	LncRNA
SILC1	34.2458	-3.38802	0.654654	-5.17528	2.27567e-07	4.29767e-06	LncRNA
LINC01798	19.6838	-2.65826	0.402217	-6.60903	3.86851e-11	2.14358e-09	LncRNA
AL691447.2	34.947	-1.55653	0.412052	-3.77752	0.000158397	0.00121419	LncRNA
LINC01697	97.2452	-3.5386	0.507407	-6.97389	3.08305e-12	2.3201e-10	LncRNA
AL353751.1	5.41019	-1.35549	0.391239	-3.46461	0.000531008	0.00338744	LncRNA
NCOA7-AS1	7.06771	-2.39785	0.589402	-4.06827	4.7363e-05	0.000433855	LncRNA
KIF26B-AS1	7.15397	2.47166	0.48814	5.06343	4.11772e-07	7.1793e-06	LncRNA
LINC01701	1.41622	3.34406	0.98339	3.40054	0.000672531	0.00412199	LncRNA
LINC00865	188.13	-1.88913	0.302085	-6.25362	4.01044e-10	1.60531e-08	LncRNA
AL158166.2	14.3914	1.25709	0.322143	3.90227	9.52961e-05	0.000790626	LncRNA
AC084030.1	7.15722	-3.7642	1.21012	-3.1106	0.0018671	0.00957121	LncRNA
SEMA3B-AS1	34.3718	-1.7516	0.444467	-3.9409	8.1176e-05	0.000689848	LncRNA
EMSLR	76.0348	1.56964	0.334008	4.6994	2.60923e-06	3.58184e-05	LncRNA
LINC02777	70.1056	-1.49012	0.288951	-5.157	2.50936e-07	4.67862e-06	LncRNA
AL353807.2	2.34243	1.80389	0.466009	3.87093	0.000108423	0.000879402	LncRNA
AC073323.1	1.27235	3.06646	0.751395	4.08102	4.48393e-05	0.000413421	LncRNA
LINC02802	38.1145	-1.51459	0.332191	-4.5594	5.13003e-06	6.43624e-05	LncRNA
AC104088.1	14.0098	1.54248	0.443157	3.48066	0.000500189	0.0032211	LncRNA
AC002511.1	19.8029	-1.46928	0.461266	-3.18532	0.00144593	0.00776377	LncRNA
AL355916.1	25.9494	1.12403	0.359276	3.1286	0.0017564	0.00911133	LncRNA
SLCO4A1-AS1	384.11	3.34225	0.505421	6.6128	3.7711e-11	2.09254e-09	LncRNA
COL4A2-AS1	7.15807	-1.23296	0.39064	-3.15625	0.00159811	0.00843977	LncRNA
AF165147.1	34.9698	-1.49576	0.352833	-4.23929	2.24231e-05	0.000231062	LncRNA
AC080129.2	10.7059	1.35072	0.435422	3.1021	0.00192154	0.00979184	LncRNA
AL157400.2	1.98567	2.49741	0.55877	4.46949	7.84064e-06	9.32474e-05	LncRNA
CYP1B1-AS1	76.9002	-1.53606	0.303037	-5.06887	4.00178e-07	7.00187e-06	LncRNA
LINC00327	18.9734	-1.67459	0.37365	-4.48172	7.40444e-06	8.88082e-05	LncRNA
AC018742.1	18.7409	-3.58714	0.777441	-4.61404	3.94911e-06	5.12218e-05	LncRNA
CASK-AS1	2.23019	1.79595	0.552525	3.25044	0.00115225	0.00643892	LncRNA
PTPRN2-AS1	105.829	1.06739	0.341136	3.12893	0.00175444	0.00910356	LncRNA
LINC00884	79.3225	1.14873	0.272152	4.22092	2.43309e-05	0.000247621	LncRNA
PTCHD1-AS	4.059	-3.72063	0.81908	-4.54246	5.56025e-06	6.91452e-05	LncRNA
LINC01271	6.57065	2.14033	0.43217	4.95252	7.32593e-07	1.18864e-05	LncRNA
CCDC144NL-AS1	73.5709	1.17029	0.373112	3.13657	0.00170936	0.00891177	LncRNA
LINC00702	332.31	-2.42671	0.40241	-6.03043	1.6352e-09	5.52167e-08	LncRNA
LINC01762	5.71622	1.62459	0.372661	4.35942	1.30407e-05	0.000144357	LncRNA
AC002511.2	8.19358	-1.54047	0.474046	-3.24961	0.00115562	0.0064541	LncRNA
LINC00472	58.9681	-1.45449	0.357186	-4.07209	4.65932e-05	0.000427299	LncRNA
AL122008.3	2.05771	-3.42182	0.840263	-4.07231	4.65484e-05	0.000426987	LncRNA
AC006019.2	3.81392	-4.90452	0.987481	-4.9667	6.8103e-07	1.11644e-05	LncRNA
LINC01783	13.992	-2.08178	0.535567	-3.88706	0.000101466	0.000831858	LncRNA
FHAD1-AS1	7.56368	-1.59299	0.504846	-3.15541	0.00160273	0.00845742	LncRNA
LINC00460	14.9827	2.99674	0.549208	5.45647	4.85692e-08	1.10853e-06	LncRNA
AP000943.1	4.61693	4.3699	0.845618	5.1677	2.36996e-07	4.45868e-06	LncRNA
AC011294.1	4.23686	3.61142	0.755649	4.77923	1.75964e-06	2.53814e-05	LncRNA
AL391845.2	6.15702	2.95885	0.480261	6.16091	7.23278e-10	2.72145e-08	LncRNA
B4GALT1-AS1	85.1949	-1.0486	0.258928	-4.04979	5.12636e-05	0.00046527	LncRNA
AL138789.1	5.74456	1.86352	0.557482	3.34274	0.000829546	0.00490698	LncRNA
AC093326.1	1.58511	-2.83862	0.761602	-3.72716	0.000193647	0.00144487	LncRNA
AL356417.2	4.29453	2.40353	0.598455	4.01622	5.9139e-05	0.000526349	LncRNA
SLC26A4-AS1	27.2472	-1.77201	0.482763	-3.67056	0.00024202	0.00174693	LncRNA
LINC01765	11.6636	-1.62749	0.456626	-3.56417	0.000365015	0.00247571	LncRNA
CAVIN2-AS1	9.75742	-2.44422	0.521263	-4.68903	2.74502e-06	3.74482e-05	LncRNA
LINC01136	9.89741	1.05088	0.328702	3.19706	0.00138837	0.00750776	LncRNA
AL162727.1	4.23235	1.68992	0.479147	3.52693	0.000420405	0.0027929	LncRNA
AP000695.2	25.4324	1.48473	0.336596	4.41101	1.02891e-05	0.000118445	LncRNA
AC093732.1	9.36833	1.77837	0.413189	4.30402	1.67723e-05	0.000179092	LncRNA
AC103563.7	38.9167	-2.83031	0.597555	-4.73649	2.17449e-06	3.05838e-05	LncRNA
POU6F2-AS2	6.37772	4.98259	1.27586	3.90528	9.41157e-05	0.000782146	LncRNA
SHROOM3-AS1	5.58266	1.42685	0.364056	3.91933	8.87962e-05	0.00074499	LncRNA
AC105271.1	2.00659	-2.90157	0.751976	-3.85859	0.000114043	0.000916523	LncRNA
LINC01503	194.215	1.15873	0.374383	3.09504	0.00196784	0.00996753	LncRNA
LINC01694	133.845	3.54288	0.601465	5.89042	3.85214e-09	1.18528e-07	LncRNA
AC074117.1	285.464	1.10882	0.170904	6.48797	8.6999e-11	4.28573e-09	LncRNA
AC073529.1	14.5101	1.0326	0.22104	4.67153	2.98957e-06	4.01469e-05	LncRNA
AL035446.1	18.4469	2.49486	0.534049	4.67159	2.98881e-06	4.01469e-05	LncRNA
LINC01191	2.46648	1.72767	0.520126	3.32164	0.000894896	0.0052247	LncRNA
BOK-AS1	18.1682	4.49917	0.917962	4.90126	9.52233e-07	1.48732e-05	LncRNA
LINC01505	5.46024	-2.05378	0.589717	-3.48266	0.000496461	0.00320232	LncRNA
LINC01914	10.7075	3.70313	0.512354	7.22769	4.91295e-13	4.71118e-11	LncRNA
C2CD4D-AS1	79.6756	1.30894	0.361289	3.62297	0.000291239	0.00204302	LncRNA
AC053503.3	44.0504	-2.88324	0.648475	-4.44618	8.74095e-06	0.000102799	LncRNA
AC002076.1	2.78285	3.09001	0.885305	3.49033	0.000482416	0.00312909	LncRNA
HMGA1P4	24.2322	1.28509	0.344863	3.72639	0.000194245	0.00144824	LncRNA
LINC01287	5.85165	2.25218	0.629808	3.57598	0.000348922	0.00238251	LncRNA
FOXP4-AS1	122.352	1.62373	0.450009	3.60821	0.000308317	0.00214681	LncRNA
LINC02817	2.33286	-2.29576	0.522214	-4.39621	1.10158e-05	0.000125205	LncRNA
LINC02621	12.0133	-4.12137	1.29271	-3.18816	0.00143183	0.0076985	LncRNA
BNC2-AS1	13.4704	-2.20125	0.413227	-5.32696	9.98701e-08	2.08215e-06	LncRNA
LINC01135	15.3416	-1.4187	0.298569	-4.75165	2.01759e-06	2.85908e-05	LncRNA
LINC00163	10.3082	-2.16098	0.610365	-3.54047	0.000399415	0.00267278	LncRNA
AC244453.3	3.05411	-1.42948	0.405769	-3.52289	0.000426861	0.00282358	LncRNA
AL390783.1	12.5461	-2.54189	0.592767	-4.28817	1.8015e-05	0.00019061	LncRNA
AC068580.3	88.1832	1.10298	0.27084	4.07245	4.65217e-05	0.000426842	LncRNA
MNX1-AS2	10.3323	1.42313	0.429941	3.31006	0.000932759	0.00541296	LncRNA
AC073842.1	12.8729	-1.62426	0.522149	-3.11073	0.00186625	0.00956936	LncRNA
LINC00330	68.1718	-2.63584	0.760803	-3.46455	0.000531127	0.00338744	LncRNA
AC026391.1	2.06239	-2.56228	0.612382	-4.18412	2.86275e-05	0.000282895	LncRNA
LINC02532	66.5899	1.96907	0.446528	4.40972	1.03504e-05	0.000118769	LncRNA
AF127577.3	20.845	5.92804	0.739025	8.02143	1.04519e-15	2.53335e-13	LncRNA
MCF2L-AS1	116.454	1.14837	0.357263	3.21437	0.00130733	0.00714781	LncRNA
LINC01634	8.81642	-1.83272	0.487726	-3.75768	0.000171499	0.00130096	LncRNA
LINC01055	21.7479	-1.91705	0.616933	-3.10739	0.00188746	0.00965552	LncRNA
LINC02154	5.65852	3.10845	0.566128	5.49072	4.00301e-08	9.33044e-07	LncRNA
CYMP-AS1	8.05481	2.53782	0.686763	3.69534	0.000219593	0.00161108	LncRNA
AL133481.1	1.58807	-2.40356	0.687353	-3.49684	0.000470807	0.00306486	LncRNA
AC006159.1	3.98421	-1.92213	0.578719	-3.32135	0.000895847	0.00522871	LncRNA
LINC01967	5.99106	3.86366	0.697781	5.53706	3.07594e-08	7.40686e-07	LncRNA
AC105942.1	233.395	-1.27779	0.277691	-4.60149	4.19484e-06	5.40849e-05	LncRNA
AC008268.1	31.5969	-5.12384	1.11194	-4.60802	4.06514e-06	5.25713e-05	LncRNA
BARX1-DT	83.4377	-3.27759	0.564222	-5.80904	6.28311e-09	1.8014e-07	LncRNA
LINC00494	59.7654	1.92616	0.517741	3.72032	0.000198974	0.00147792	LncRNA
FBXO30-DT	130.67	-1.38741	0.239123	-5.80206	6.55035e-09	1.86718e-07	LncRNA
SNTG2-AS1	3.90144	-2.47382	0.499272	-4.95486	7.23838e-07	1.1754e-05	LncRNA
AC010148.1	14.7467	1.62679	0.367109	4.43137	9.36357e-06	0.000108837	LncRNA
AL031429.1	1.07524	-1.96174	0.621492	-3.15649	0.00159678	0.00843439	LncRNA
HCFC1-AS1	4.55494	-1.49984	0.407566	-3.68	0.000233231	0.00169228	LncRNA
LINC00941	74.0545	3.03401	0.458451	6.61795	3.64225e-11	2.03246e-09	LncRNA
LINC01828	10.9173	-1.88639	0.507378	-3.71793	0.000200864	0.00148972	LncRNA
TSPEAR-AS1	49.7272	1.42153	0.433477	3.27937	0.00104039	0.00592103	LncRNA
LINC01779	1.31773	-2.94588	0.875989	-3.36292	0.000771232	0.00461664	LncRNA
AC007405.2	2.79343	4.21324	0.822782	5.12073	3.04359e-07	5.53942e-06	LncRNA
LINC01814	82.2389	1.64615	0.305786	5.38332	7.31237e-08	1.57954e-06	LncRNA
ELFN1-AS1	120.047	3.00117	0.520646	5.76431	8.19906e-09	2.27318e-07	LncRNA
AC009262.1	1.2502	3.13752	0.969437	3.23643	0.00121033	0.00670094	LncRNA
AC017048.2	1.93536	-3.78441	1.07968	-3.50512	0.000456395	0.00298629	LncRNA
SHANK2-AS2	2.97989	1.99805	0.524538	3.80915	0.000139443	0.00108812	LncRNA
SLC12A9-AS1	24.5233	1.08652	0.320104	3.39426	0.000688143	0.00419879	LncRNA
AL513123.1	12.6329	5.49949	0.803968	6.84044	7.89514e-12	5.35028e-10	LncRNA
AC091806.1	10.5806	1.82099	0.431764	4.21756	2.46965e-05	0.000250438	LncRNA
VLDLR-AS1	24.8341	-1.74128	0.333343	-5.2237	1.7538e-07	3.41663e-06	LncRNA
AL589986.2	10.3976	-3.8086	0.870817	-4.3736	1.22215e-05	0.000136552	LncRNA
AC123023.1	6.25452	2.48416	0.715161	3.47356	0.000513603	0.00329246	LncRNA
AL035670.1	2.80206	-2.86917	0.686087	-4.18194	2.89033e-05	0.000285193	LncRNA
LINC02195	10.986	2.14585	0.473538	4.53151	5.85625e-06	7.23706e-05	LncRNA
LINC01945	4.69905	-2.52187	0.571012	-4.41649	1.00315e-05	0.000115681	LncRNA
RNF217-AS1	20.5418	-1.71334	0.33911	-5.05247	4.36133e-07	7.56065e-06	LncRNA
FRGCA	3.62292	3.92741	0.935544	4.19799	2.69293e-05	0.000269048	LncRNA
AC114808.2	1.29832	-2.35566	0.667966	-3.52662	0.0004209	0.00279542	LncRNA
LINC01010	10.1584	1.66582	0.410435	4.05868	4.93511e-05	0.000450188	LncRNA
MYB-AS1	1.30234	2.31422	0.732088	3.16113	0.0015716	0.00831316	LncRNA
LINC01844	3.95576	-2.28692	0.609543	-3.75186	0.000175524	0.00132745	LncRNA
OVAAL	3.58277	3.96012	1.00254	3.9501	7.81197e-05	0.000667608	LncRNA
AL033384.1	64.6695	-2.3651	0.566541	-4.17463	2.98468e-05	0.000293257	LncRNA
AL034550.1	20.3075	1.30834	0.33641	3.88913	0.000100605	0.000826167	LncRNA
LINC00299	15.6182	1.48206	0.326173	4.54378	5.52544e-06	6.87773e-05	LncRNA
AC007750.1	6.38367	2.3407	0.434095	5.39213	6.96264e-08	1.51726e-06	LncRNA
AC007563.2	1.21866	-2.4376	0.637848	-3.8216	0.000132589	0.00104246	LncRNA
AC100823.1	2.75115	-2.49514	0.78801	-3.16637	0.00154352	0.00819842	LncRNA
AL162727.2	3.51385	1.49197	0.434068	3.43718	0.000587816	0.00368392	LncRNA
AC068134.2	2.08528	3.75603	0.893296	4.20468	2.61447e-05	0.000262798	LncRNA
HAND2-AS1	2041.72	-4.90463	0.623	-7.8726	3.47359e-15	6.8276e-13	LncRNA
LINC01797	7.67158	-2.98093	0.592325	-5.0326	4.83883e-07	8.29353e-06	LncRNA
NR2F1-AS1	338.426	-1.82248	0.311415	-5.85225	4.8498e-09	1.45156e-07	LncRNA
Z99289.1	21.9433	-1.70246	0.468958	-3.63031	0.000283084	0.00199147	LncRNA
CATIP-AS2	7.60288	1.41217	0.448488	3.14873	0.00163981	0.00861626	LncRNA
AC093158.1	1.86288	-2.00846	0.601959	-3.33655	0.000848262	0.00500047	LncRNA
LINC01358	7.65412	-2.68463	0.570277	-4.70758	2.50669e-06	3.45429e-05	LncRNA
FOXD2-AS1	233.381	2.59127	0.305889	8.47127	2.42722e-17	8.96228e-15	LncRNA
BX293535.1	12.1239	-1.62315	0.301652	-5.38086	7.41327e-08	1.59871e-06	LncRNA
UNC5B-AS1	106.269	-1.93106	0.433405	-4.45556	8.36747e-06	9.88582e-05	LncRNA
DGCR5	56.5197	2.07315	0.460989	4.49717	6.88648e-06	8.32803e-05	LncRNA
AL391832.1	2.63163	2.28507	0.623186	3.66676	0.000245646	0.00176873	LncRNA
LINC00857	350.822	1.00657	0.298925	3.36731	0.000759055	0.00455617	LncRNA
LINC01497	8.42205	-3.37922	0.748148	-4.51679	6.27853e-06	7.68673e-05	LncRNA
AL109615.3	69.4388	3.22785	0.392197	8.23017	1.8695e-16	5.63818e-14	LncRNA
AC011287.2	3.7703	4.78032	0.834706	5.72695	1.02252e-08	2.77458e-07	LncRNA
LINC01370	1.59236	-3.79361	1.09151	-3.47555	0.000509803	0.00327394	LncRNA
GFOD1-AS1	1.85677	-2.64881	0.553321	-4.78712	1.69196e-06	2.45576e-05	LncRNA
AC092422.1	14.8281	-3.16875	0.4498	-7.04481	1.85711e-12	1.51592e-10	LncRNA
NALT1	132.709	-3.70858	0.438281	-8.46166	2.636e-17	9.46756e-15	LncRNA
KLF7-IT1	5.09611	-1.18728	0.35756	-3.32051	0.000898519	0.00524121	LncRNA
SIRPG-AS1	9.38897	2.08284	0.550329	3.78471	0.000153885	0.00118489	LncRNA
AL590729.1	4.96173	1.31128	0.3763	3.48466	0.000492758	0.00318311	LncRNA
LINC00844	4.02509	-4.06841	0.627146	-6.48719	8.74533e-11	4.30275e-09	LncRNA
KCNMB2-AS1	44.9939	4.9613	0.583507	8.50256	1.85455e-17	7.04517e-15	LncRNA
AL391832.2	44.0212	1.23363	0.315057	3.91558	9.01856e-05	0.000755204	LncRNA
LINC02257	8.20811	2.69164	0.617925	4.35594	1.32499e-05	0.000146427	LncRNA
SPATA3-AS1	11.9993	1.91531	0.456258	4.19787	2.69432e-05	0.000269048	LncRNA
LINC01625	4.26854	-2.7612	0.552634	-4.99644	5.83983e-07	9.76386e-06	LncRNA
LINC02806	7.89559	2.99953	0.592239	5.06473	4.08982e-07	7.13695e-06	LncRNA
AC078993.1	65.883	-2.9069	0.70105	-4.1465	3.37592e-05	0.000326341	LncRNA
BX470102.1	47.5241	1.57299	0.325342	4.83487	1.33233e-06	1.97886e-05	LncRNA
AC092691.1	8.07871	-2.65922	0.491311	-5.41249	6.21536e-08	1.37721e-06	LncRNA
LINC01210	3.13163	3.34825	0.952807	3.51409	0.000441264	0.00290219	LncRNA
AL513122.2	6.52325	-1.30256	0.404677	-3.21875	0.0012875	0.00705205	LncRNA
AC244205.1	40.3285	-1.91477	0.547393	-3.49797	0.000468808	0.00305285	LncRNA
SOCAR	10.4658	1.72381	0.42588	4.04763	5.1739e-05	0.000468617	LncRNA
LINC00973	3.473	3.62456	1.12677	3.21677	0.00129642	0.00709308	LncRNA
TM4SF1-AS1	21.4595	1.39997	0.388611	3.60248	0.000315191	0.00218466	LncRNA
LINC02042	4.26084	3.27924	0.729398	4.49582	6.93035e-06	8.37066e-05	LncRNA
HOXA11-AS	99.5754	3.85616	0.705164	5.46845	4.53976e-08	1.04338e-06	LncRNA
PRICKLE2-AS1	6.4078	-2.09623	0.482449	-4.34499	1.39284e-05	0.000152391	LncRNA
ADAMTS9-AS1	165.677	-3.22288	0.426946	-7.54868	4.39693e-14	5.77755e-12	LncRNA
AC093620.1	26.0589	1.19505	0.280702	4.25737	2.06847e-05	0.000215055	LncRNA
WWTR1-AS1	16.047	-1.05693	0.306781	-3.44523	0.000570567	0.00359521	LncRNA
MECOM-AS1	34.8345	-2.32952	0.547843	-4.25217	2.11706e-05	0.000219588	LncRNA
LINC02029	1.5838	2.95725	0.671903	4.4013	1.07604e-05	0.000122722	LncRNA
ADAMTS9-AS2	191.135	-3.05883	0.365278	-8.37399	5.57018e-17	1.85132e-14	LncRNA
AC093583.1	58.7037	-2.55482	0.514441	-4.9662	6.82783e-07	1.11885e-05	LncRNA
SLC5A4-AS1	16.3985	2.81857	0.545753	5.16456	2.4101e-07	4.51913e-06	LncRNA
AC091179.1	21.2961	3.38735	0.929901	3.6427	0.000269795	0.00191125	LncRNA
AC009228.1	3.20249	-1.51686	0.478756	-3.16835	0.00153309	0.00815421	LncRNA
AL591895.1	147.232	1.02253	0.244141	4.18827	2.81092e-05	0.000278609	LncRNA
AC005486.1	1.09494	-2.38153	0.730045	-3.26217	0.00110563	0.00621709	LncRNA
ARHGEF26-AS1	70.4633	-2.75225	0.505063	-5.44932	5.05617e-08	1.14936e-06	LncRNA
LINC00870	10.7797	1.33468	0.378747	3.52393	0.000425193	0.00281665	LncRNA
AC119424.1	5.06986	-2.13042	0.416228	-5.1184	3.08144e-07	5.59989e-06	LncRNA
DUBR	134.81	-1.34935	0.254192	-5.30839	1.10596e-07	2.2805e-06	LncRNA
HOTTIP	150.944	2.9471	0.682842	4.31594	1.58925e-05	0.000170619	LncRNA
CFAP61-AS1	1.50297	1.7887	0.571625	3.12915	0.00175315	0.00909921	LncRNA
AC108751.4	4.0756	1.5204	0.446207	3.4074	0.00065586	0.00403609	LncRNA
AC117386.2	9.38694	2.77313	0.588445	4.71264	2.44533e-06	3.38271e-05	LncRNA
IL12A-AS1	79.7588	-2.77381	0.683821	-4.05634	4.98471e-05	0.000453978	LncRNA
ATP1B3-AS1	24.7761	-1.77461	0.426208	-4.16372	3.1311e-05	0.000306187	LncRNA
LINC01322	13.2913	-2.32707	0.686089	-3.39179	0.000694384	0.00422707	LncRNA
AC091153.3	8.29037	1.25379	0.373417	3.35762	0.000786168	0.00469041	LncRNA
GATA2-AS1	116.14	1.661	0.334536	4.96507	6.86751e-07	1.12348e-05	LncRNA
LINC02086	251.016	2.76193	0.611987	4.51305	6.39012e-06	7.78719e-05	LncRNA
AC108676.1	24.4386	2.35436	0.423051	5.56519	2.61866e-08	6.42995e-07	LncRNA
AC087667.1	2.46473	2.37675	0.638015	3.72522	0.000195141	0.00145328	LncRNA
RUFY1-AS1	37.6688	-1.0302	0.328608	-3.13504	0.00171833	0.00895139	LncRNA
AC087521.1	35.8566	-2.32304	0.442546	-5.24926	1.52715e-07	3.01823e-06	LncRNA
AC107959.1	84.5475	-1.56489	0.262931	-5.9517	2.65378e-09	8.49547e-08	LncRNA
LINC02447	26.1987	-1.68917	0.293086	-5.7634	8.24345e-09	2.28229e-07	LncRNA
LINC02709	20.4855	1.10809	0.269821	4.10674	4.01277e-05	0.000377737	LncRNA
LINC00461	14.8906	-1.9874	0.55214	-3.59944	0.0003189	0.00220572	LncRNA
DACT3-AS1	12.2639	-1.09033	0.322512	-3.38073	0.000722925	0.00437338	LncRNA
DDX11-AS1	31.3786	1.54599	0.266604	5.7988	6.67895e-09	1.89563e-07	LncRNA
LINC00682	5.25016	-3.56082	0.864367	-4.11957	3.79575e-05	0.0003604	LncRNA
ALDH1L1-AS2	7.71711	-2.48448	0.527084	-4.71363	2.43341e-06	3.37045e-05	LncRNA
AC024588.1	8.04812	1.74616	0.500939	3.48577	0.000490719	0.00317201	LncRNA
PRR7-AS1	28.5229	1.18552	0.2903	4.08376	4.43125e-05	0.000409615	LncRNA
LINC02458	3.95063	-1.58807	0.44745	-3.54917	0.000386453	0.0025988	LncRNA
LACTB2-AS1	38.7712	1.50944	0.322279	4.68363	2.81835e-06	3.82242e-05	LncRNA
PPM1K-DT	11.9428	-2.51365	0.548175	-4.58548	4.52938e-06	5.77247e-05	LncRNA
AC040168.1	31.3958	-2.22928	0.458831	-4.85861	1.18215e-06	1.78602e-05	LncRNA
AC138904.1	13.6181	1.4946	0.44986	3.32236	0.000892598	0.00521514	LncRNA
AC100861.1	149.004	1.09077	0.298295	3.65667	0.000255513	0.00182711	LncRNA
LINC00920	73.1516	1.27334	0.291659	4.36585	1.26632e-05	0.000140889	LncRNA
AC009126.1	88.1177	-1.03993	0.154658	-6.72405	1.76741e-11	1.09275e-09	LncRNA
AC090204.1	63.0119	1.60971	0.440619	3.6533	0.00025889	0.00184593	LncRNA
AP000802.1	13.7662	-3.21491	0.533198	-6.02949	1.64474e-09	5.54442e-08	LncRNA
NR2F2-AS1	100.605	-1.23011	0.33564	-3.66497	0.000247364	0.0017785	LncRNA
AL160313.1	9.69648	-1.06962	0.26832	-3.98636	6.70934e-05	0.000586444	LncRNA
DPH6-DT	7.75293	-1.57317	0.307863	-5.10996	3.22221e-07	5.81292e-06	LncRNA
AC008443.2	5.73014	3.00881	0.833902	3.6081	0.000308444	0.00214693	LncRNA
LINC02268	30.7839	-3.56216	0.690457	-5.15913	2.48096e-07	4.63441e-06	LncRNA
LINC02014	28.8237	1.41625	0.410353	3.45131	0.000557877	0.00352694	LncRNA
AC010275.1	3.71989	2.11076	0.618041	3.41524	0.000637269	0.00394751	LncRNA
LUCAT1	35.2652	1.68262	0.463882	3.62726	0.000286448	0.00201191	LncRNA
LINC02119	15.9285	5.87715	0.978821	6.00432	1.92137e-09	6.38969e-08	LncRNA
FGF10-AS1	8.93995	-2.07534	0.543559	-3.81806	0.000134506	0.00105546	LncRNA
AC093772.1	7.88443	-2.31628	0.454024	-5.10165	3.36696e-07	6.02728e-06	LncRNA
AC024230.1	4.32477	4.3055	1.13856	3.78154	0.000155858	0.00119705	LncRNA
AC022784.1	68.8277	2.66713	0.611268	4.36328	1.28127e-05	0.000142432	LncRNA
C5orf34-AS1	11.4512	1.43243	0.408495	3.50662	0.00045384	0.00297204	LncRNA
FLJ42969	3.78677	2.00949	0.569909	3.52599	0.000421905	0.00279992	LncRNA
OXCT1-AS1	21.7171	-1.7144	0.35483	-4.8316	1.35441e-06	2.00788e-05	LncRNA
AC083902.1	7.21569	-2.93347	0.901227	-3.25497	0.00113403	0.00635328	LncRNA
LINC02100	6.24962	1.95705	0.447569	4.37262	1.22767e-05	0.000136975	LncRNA
LINC02428	12.9105	4.51395	0.702695	6.42377	1.32938e-10	6.25998e-09	LncRNA
AC097103.1	5.51844	-2.64921	0.691825	-3.8293	0.000128507	0.00101298	LncRNA
C8orf34-AS1	8.57363	-1.75569	0.416608	-4.21425	2.50607e-05	0.000253482	LncRNA
LINC02753	7.58697	1.97349	0.622283	3.17138	0.00151718	0.00808701	LncRNA
LINC02065	3.09685	2.20822	0.650167	3.39638	0.000682823	0.00417337	LncRNA
LINC02511	2.56216	-4.02689	0.725459	-5.55081	2.84345e-08	6.90892e-07	LncRNA
AC026782.2	2.81633	2.85471	0.846116	3.37391	0.000741097	0.00446534	LncRNA
AC010280.2	5.45324	-1.81461	0.541222	-3.35279	0.000800009	0.00475719	LncRNA
AC022126.1	7.83632	1.94722	0.479164	4.06377	4.82855e-05	0.00044118	LncRNA
AC008808.1	3.91852	-3.30405	0.699356	-4.72442	2.3077e-06	3.22507e-05	LncRNA
AC021087.1	13.1684	-1.25034	0.333845	-3.74527	0.000180202	0.00135763	LncRNA
AC131254.1	1.68737	1.5496	0.493566	3.13959	0.00169183	0.00884019	LncRNA
LINC02758	1.20319	-3.38088	1.06364	-3.17859	0.00147994	0.00791838	LncRNA
AC124852.1	14.9362	-2.41293	0.49676	-4.85734	1.18973e-06	1.7961e-05	LncRNA
AC093895.1	9.39428	5.23667	0.78607	6.66184	2.70424e-11	1.57348e-09	LncRNA
AL691482.3	77.0474	1.47029	0.452063	3.25239	0.00114439	0.00640042	LncRNA
AC074124.1	2.72972	3.46711	0.925884	3.74465	0.000180646	0.00135994	LncRNA
C5orf66-AS1	359.652	-2.73164	0.559626	-4.8812	1.05444e-06	1.61844e-05	LncRNA
AC035140.1	2.1139	-1.51959	0.486867	-3.12116	0.00180142	0.00930579	LncRNA
AC010226.1	62.3413	-1.2197	0.282313	-4.32038	1.55763e-05	0.000167689	LncRNA
C1QTNF7-AS1	6.74796	-1.21035	0.319402	-3.78942	0.000150998	0.00116607	LncRNA
AC093817.1	2.91381	3.68172	0.779974	4.72031	2.35487e-06	3.28054e-05	LncRNA
LINC02405	6.35804	2.14318	0.575418	3.72457	0.000195651	0.0014566	LncRNA
LINC01016	1.52646	-1.74696	0.552296	-3.16308	0.0015611	0.00826868	LncRNA
AC023794.2	18.5203	-1.71524	0.345789	-4.96037	7.03594e-07	1.14677e-05	LncRNA
CASC9	185.909	2.9382	0.596738	4.92378	8.48892e-07	1.34962e-05	LncRNA
AC116049.1	5.42759	4.95883	0.930794	5.32752	9.95615e-08	2.07791e-06	LncRNA
AC092834.1	15.6749	-2.37348	0.742333	-3.19733	0.00138708	0.0075049	LncRNA
LINC02500	0.806305	-3.10367	0.900137	-3.44799	0.000564769	0.00356322	LncRNA
LINC01234	182.483	7.05614	0.640057	11.0242	2.92002e-28	1.64806e-24	LncRNA
AC226118.1	20.4513	1.59784	0.390077	4.09621	4.19963e-05	0.00039178	LncRNA
HOXC13-AS	8.04509	4.08809	0.988257	4.13667	3.52389e-05	0.000338575	LncRNA
AC106772.1	5.44124	2.53502	0.600845	4.21909	2.45295e-05	0.000249257	LncRNA
CARMN	2168.98	-3.44262	0.455744	-7.55385	4.22576e-14	5.64025e-12	LncRNA
AC106897.1	18.2544	-1.28505	0.319927	-4.01669	5.90224e-05	0.000525548	LncRNA
AC110813.1	9.65807	-1.66112	0.403871	-4.113	3.90543e-05	0.000369217	LncRNA
AC105384.1	4.42088	-1.48286	0.406407	-3.64871	0.00026356	0.00187313	LncRNA
AC124854.1	2.85544	-1.76369	0.554075	-3.18313	0.00145692	0.00781426	LncRNA
LINC02147	7.82923	-2.07888	0.384966	-5.40016	6.65801e-08	1.46055e-06	LncRNA
AC139720.1	7.40355	2.18426	0.463051	4.71709	2.39237e-06	3.3234e-05	LncRNA
AC138819.1	5.22183	-2.27743	0.488274	-4.66425	3.09752e-06	4.14696e-05	LncRNA
PVT1	453.99	1.19927	0.215625	5.56182	2.66977e-08	6.53514e-07	LncRNA
ARHGEF38-IT1	5.78004	1.91656	0.546734	3.50547	0.000455804	0.00298341	LncRNA
AC119150.1	2.60352	3.08903	0.686743	4.49809	6.85676e-06	8.29699e-05	LncRNA
AC117500.1	1.53314	-3.09613	0.753838	-4.10716	4.0055e-05	0.000377316	LncRNA
AC026780.2	1.40526	-3.26928	0.757839	-4.31395	1.60366e-05	0.000171933	LncRNA
LINC01018	76.4612	-4.00507	0.532164	-7.526	5.23179e-14	6.66766e-12	LncRNA
AC114781.2	1.61969	1.78442	0.532407	3.35162	0.000803415	0.00477528	LncRNA
AC025176.1	4.57652	2.12259	0.582023	3.64692	0.000265405	0.00188387	LncRNA
DNAH10OS	95.8627	-1.33519	0.306884	-4.3508	1.35643e-05	0.000149068	LncRNA
LINC02108	1.10343	2.25034	0.721182	3.12035	0.00180637	0.00932612	LncRNA
AC004803.1	161.492	-1.16743	0.260839	-4.47568	7.61697e-06	9.09982e-05	LncRNA
HOXC-AS2	30.2826	5.17668	0.455029	11.3766	5.47006e-30	4.32222e-26	LncRNA
AC093607.1	9.99223	-2.14013	0.68936	-3.10452	0.00190588	0.00972753	LncRNA
AC105383.1	5.58254	-2.70435	0.69087	-3.91441	9.06273e-05	0.000757618	LncRNA
AC034199.1	4.48488	1.8048	0.385255	4.68469	2.80381e-06	3.80402e-05	LncRNA
AC026124.1	20.4891	-1.68504	0.52684	-3.19838	0.001382	0.00748255	LncRNA
LINC02762	215.716	-1.90852	0.28908	-6.60205	4.05497e-11	2.22197e-09	LncRNA
LINC00989	7.39642	-1.55515	0.422997	-3.67651	0.000236444	0.00171214	LncRNA
PURPL	25.5605	3.31977	0.615725	5.39165	6.98124e-08	1.52048e-06	LncRNA
AC008808.2	63.8795	-2.43935	0.506133	-4.81959	1.43855e-06	2.12226e-05	LncRNA
FAM242C	6.41823	-1.50828	0.435563	-3.46283	0.000534529	0.00340451	LncRNA
HOXC-AS1	14.3316	3.15671	0.668574	4.72156	2.34044e-06	3.26504e-05	LncRNA
FAM218A	26.758	-2.13544	0.38075	-5.6085	2.04093e-08	5.14898e-07	LncRNA
AP002784.1	3.27246	3.47442	0.607949	5.71499	1.09709e-08	2.94655e-07	LncRNA
AC104407.1	5.12133	-5.34021	0.928475	-5.7516	8.84043e-09	2.43053e-07	LncRNA
AC079160.1	22.9477	5.03022	1.0275	4.8956	9.8007e-07	1.52281e-05	LncRNA
LINC01303	15.279	1.27194	0.325436	3.90843	9.28984e-05	0.000773331	LncRNA
MIR583HG	4.30816	-1.59209	0.444699	-3.58016	0.000343383	0.00234875	LncRNA
AC109454.3	9.98057	2.54958	0.643766	3.9604	7.48229e-05	0.00064361	LncRNA
CTD-2297D10.2	1.61023	-2.07188	0.577884	-3.58528	0.000336721	0.00231038	LncRNA
AC093909.4	1.43678	-2.83416	0.735795	-3.85184	0.000117234	0.000936447	LncRNA
AC083906.3	3.19238	2.15224	0.639627	3.36484	0.000765868	0.0045894	LncRNA
AC010343.3	5.04713	3.71789	0.783867	4.74301	2.10563e-06	2.9721e-05	LncRNA
LINC02269	8.94514	-3.6527	0.895463	-4.07912	4.52064e-05	0.000415739	LncRNA
AL391335.1	41.2726	-2.32685	0.401972	-5.7886	7.09743e-09	1.99435e-07	LncRNA
LINC02381	1094.88	-1.41977	0.35474	-4.00228	6.27339e-05	0.000553481	LncRNA
AC025419.1	5.31392	-2.14926	0.531632	-4.04275	5.28272e-05	0.000476833	LncRNA
AC127070.2	31.5574	-1.4329	0.310005	-4.62218	3.79721e-06	4.94789e-05	LncRNA
AC074131.1	2.75659	-1.74708	0.545384	-3.20339	0.0013582	0.00738172	LncRNA
AC010595.1	4.8507	5.36986	1.47469	3.64135	0.000271208	0.00191954	LncRNA
AL035458.2	11.9277	1.68813	0.365068	4.62416	3.76117e-06	4.91065e-05	LncRNA
AC105460.1	133.327	6.67759	1.17044	5.70521	1.162e-08	3.104e-07	LncRNA
AC016924.1	7.71879	-2.34079	0.539627	-4.33779	1.43921e-05	0.000156597	LncRNA
AC012055.1	8.69851	-4.25664	0.889553	-4.78514	1.70868e-06	2.47548e-05	LncRNA
AC025470.2	3.83857	-2.50618	0.507208	-4.94114	7.76677e-07	1.24837e-05	LncRNA
AC079467.1	6.96202	-2.36628	0.599777	-3.94526	7.97136e-05	0.000679027	LncRNA
ZFPM2-AS1	59.3795	2.81246	0.494818	5.68383	1.31714e-08	3.46686e-07	LncRNA
LINC02163	14.4263	6.05171	0.668635	9.05084	1.41875e-19	1.0749e-16	LncRNA
AC093866.1	16.408	2.87321	0.51683	5.55929	2.70876e-08	6.6183e-07	LncRNA
AC091860.2	2.05069	-2.66033	0.703005	-3.78423	0.000154188	0.00118699	LncRNA
LINC02882	4.94279	2.80369	0.679586	4.12559	3.69788e-05	0.000352123	LncRNA
AC113346.1	2.059	4.00226	0.956336	4.185	2.8517e-05	0.000281953	LncRNA
HOXC-AS3	18.9321	5.94827	0.652658	9.11392	7.94604e-20	6.27864e-17	LncRNA
LINC00923	9.30955	-2.25412	0.489188	-4.60788	4.06797e-06	5.25907e-05	LncRNA
MIR3945HG	14.6832	1.44901	0.364818	3.97189	7.13058e-05	0.000617931	LncRNA
AC026704.1	15.0576	1.1075	0.348445	3.1784	0.0014809	0.00792142	LncRNA
AC104123.1	8.72336	-1.76001	0.356097	-4.9425	7.71279e-07	1.24121e-05	LncRNA
LINC01301	32.7255	1.5478	0.373784	4.14089	3.45964e-05	0.000333131	LncRNA
AC016571.1	26.7024	-2.10672	0.505149	-4.17049	3.03949e-05	0.00029805	LncRNA
AC063919.1	1.2224	-2.63749	0.701804	-3.75816	0.00017117	0.00129875	LncRNA
AC092611.1	8.2012	1.32812	0.353872	3.7531	0.000174661	0.00132169	LncRNA
LINC00605	17.783	1.39122	0.442576	3.14347	0.00166957	0.00874702	LncRNA
AC096711.2	2.55733	-2.02964	0.458851	-4.4233	9.72042e-06	0.000112587	LncRNA
LINC02106	29.8632	-3.65532	0.532913	-6.85913	6.92789e-12	4.78509e-10	LncRNA
AC105460.2	2.51257	4.06377	1.11039	3.65978	0.000252436	0.00180871	LncRNA
AC104825.1	283.42	-1.31663	0.309662	-4.25184	2.12022e-05	0.000219857	LncRNA
AC009812.1	35.5578	-1.01348	0.32278	-3.13984	0.00169042	0.00883637	LncRNA
AP003548.1	7.15746	-2.72712	0.481882	-5.65932	1.51978e-08	3.9483e-07	LncRNA
AC109479.1	3.2331	2.40867	0.567364	4.24537	2.18228e-05	0.000225583	LncRNA
WASHC5-AS1	5.61873	1.48601	0.335295	4.43193	9.33913e-06	0.000108585	LncRNA
HOXA10-AS	28.1361	3.97793	0.578644	6.87458	6.2174e-12	4.37076e-10	LncRNA
AP001574.1	6.17102	1.95503	0.620048	3.15302	0.0016159	0.00851892	LncRNA
AC090192.2	7.95973	2.65777	0.703968	3.77541	0.000159744	0.00122286	LncRNA
AC011676.1	4.41057	2.47465	0.488354	5.06733	4.03428e-07	7.05249e-06	LncRNA
AC008514.1	24.0306	1.82875	0.453799	4.02986	5.58094e-05	0.000500095	LncRNA
AC090809.1	8.09117	5.15174	1.56797	3.2856	0.00101764	0.00580997	LncRNA
AC119403.1	20.5805	2.04155	0.41451	4.92521	8.42691e-07	1.34084e-05	LncRNA
LINC00534	2.37121	3.32494	0.736921	4.51193	6.42399e-06	7.82124e-05	LncRNA
EVX1-AS	2.30704	3.12258	0.941315	3.31725	0.000909083	0.00529111	LncRNA
AC124067.2	18.7355	2.76434	0.474595	5.82463	5.72401e-09	1.66773e-07	LncRNA
PCAT1	18.627	1.60667	0.353646	4.54314	5.54215e-06	6.89418e-05	LncRNA
AC004080.2	14.2879	2.55587	0.72825	3.5096	0.000448774	0.00294423	LncRNA
AC120193.1	12.149	1.66255	0.428886	3.87643	0.000105999	0.000862758	LncRNA
LINC01414	3.19103	3.91316	1.05652	3.70381	0.000212385	0.00156663	LncRNA
AP003351.1	1.26199	2.25243	0.625833	3.59908	0.000319339	0.00220799	LncRNA
AC022915.2	4.84945	-1.13343	0.364422	-3.1102	0.0018696	0.00958029	LncRNA
AC107959.3	19.1627	1.61913	0.413901	3.91188	9.15803e-05	0.00076413	LncRNA
LINCR-0001	14.4715	1.26695	0.395442	3.20388	0.00135591	0.0073726	LncRNA
KCNIP1-OT1	9.60706	-2.62998	0.596671	-4.40776	1.04448e-05	0.000119748	LncRNA
AP000424.1	3.38106	2.89726	0.687133	4.21645	2.48183e-05	0.000251545	LncRNA
LINC01484	8.81683	1.7918	0.457569	3.91591	9.00626e-05	0.000754334	LncRNA
AC026904.2	3.70624	-1.268	0.3755	-3.37684	0.000733237	0.00442338	LncRNA
AC022973.3	12.2294	1.14384	0.324496	3.52499	0.000423502	0.00280781	LncRNA
AC015909.2	4.25232	-2.12284	0.490227	-4.33033	1.48887e-05	0.000161334	LncRNA
LNCOC1	23.2915	1.12023	0.306088	3.65983	0.000252381	0.00180871	LncRNA
AC007991.2	10.8605	4.30184	0.860689	4.99813	5.78884e-07	9.69502e-06	LncRNA
AC246817.1	7.02356	-1.88987	0.39929	-4.73308	2.21133e-06	3.10687e-05	LncRNA
LINC01419	1.80371	3.0344	0.781275	3.88391	0.000102791	0.000840799	LncRNA
AC009563.1	2.44227	1.76481	0.508251	3.47232	0.000515971	0.00330389	LncRNA
AC079296.1	7.16598	-2.791	0.625382	-4.46286	8.08715e-06	9.58904e-05	LncRNA
AC104232.1	1.37162	-2.36273	0.700834	-3.37132	0.000748099	0.00449998	LncRNA
AC011676.2	2.21292	2.57634	0.59172	4.35398	1.33687e-05	0.000147333	LncRNA
AC104117.3	13.442	-1.4151	0.380242	-3.72159	0.000197974	0.0014716	LncRNA
AC087273.2	7.92433	4.5138	0.775357	5.82157	5.82959e-09	1.69225e-07	LncRNA
AC104051.2	8.5062	-2.43428	0.634351	-3.83743	0.00012433	0.000984178	LncRNA
AC100797.1	2.70089	1.67725	0.43606	3.84638	0.000119878	0.000954483	LncRNA
AC011773.1	4.89568	1.52171	0.420201	3.62139	0.000293026	0.00205227	LncRNA
LINC02365	15.1634	3.88938	0.589098	6.60227	4.04912e-11	2.22197e-09	LncRNA
AC021242.2	10.5878	-3.94627	1.0042	-3.92975	8.50327e-05	0.00071845	LncRNA
AC100782.1	3.41665	3.72482	0.780999	4.7693	1.84864e-06	2.652e-05	LncRNA
AC103770.1	4.09755	-2.71525	0.769431	-3.5289	0.00041729	0.00277641	LncRNA
AC022973.4	6.52389	1.39446	0.413797	3.36992	0.000751904	0.00452037	LncRNA
AC007991.4	11.405	3.88746	0.652777	5.95526	2.59655e-09	8.35379e-08	LncRNA
AC124067.4	161.906	2.7304	0.592986	4.60448	4.13494e-06	5.33433e-05	LncRNA
AC018607.1	11.5286	1.63683	0.421332	3.88489	0.000102375	0.00083796	LncRNA
NDST1-AS1	3.15115	-2.50666	0.649742	-3.85794	0.000114347	0.000918574	LncRNA
AC083967.1	0.664343	2.58461	0.833204	3.10201	0.00192212	0.00979354	LncRNA
MIR2052HG	7.706	3.39691	0.584132	5.81531	6.05204e-09	1.74911e-07	LncRNA
AC087269.1	15.8744	3.17016	0.584027	5.42809	5.69594e-08	1.27643e-06	LncRNA
RHPN1-AS1	51.2091	1.56407	0.278747	5.61109	2.01055e-08	5.08208e-07	LncRNA
LINC02584	5.08949	2.47555	0.626082	3.95404	7.68441e-05	0.000658988	LncRNA
LINC02696	11.8968	-1.83486	0.477222	-3.84487	0.000120618	0.000958826	LncRNA
MPPED2-AS1	7.70266	-3.66643	0.77945	-4.70386	2.55283e-06	3.50938e-05	LncRNA
AP001107.5	128.241	-3.68796	0.428317	-8.61035	7.28367e-18	3.23329e-15	LncRNA
AF186192.1	3.84935	-2.36544	0.476897	-4.96007	7.0466e-07	1.14803e-05	LncRNA
AC105219.1	5.96235	2.73583	0.646	4.23504	2.28514e-05	0.000234801	LncRNA
BBOX1-AS1	146.437	1.48188	0.477859	3.10108	0.00192819	0.00981183	LncRNA
AP003393.1	5.92689	-1.67446	0.476919	-3.511	0.000446421	0.00293269	LncRNA
AP002336.2	12.3938	1.07507	0.290091	3.70597	0.000210581	0.00155478	LncRNA
AP003555.1	33.298	2.82288	0.443717	6.36189	1.99287e-10	8.84656e-09	LncRNA
AP001372.1	4.95193	1.58525	0.476997	3.3234	0.000889263	0.00520113	LncRNA
AP000911.1	3.83398	-2.07965	0.526413	-3.95061	7.79533e-05	0.000666619	LncRNA
AC009646.2	1.28116	2.14014	0.661066	3.23741	0.00120619	0.00668079	LncRNA
AL157756.1	9.79063	-1.08499	0.277259	-3.91327	9.10547e-05	0.000760547	LncRNA
AC137894.1	6.06271	1.37355	0.442537	3.10381	0.00191048	0.00974497	LncRNA
AP003396.3	5.01497	-2.48684	0.412616	-6.02702	1.67012e-09	5.62037e-08	LncRNA
AC084855.1	1.45806	-2.10001	0.540456	-3.88564	0.000102062	0.000835874	LncRNA
AC008750.1	4.46506	1.53501	0.47059	3.26188	0.00110676	0.00622203	LncRNA
AC073172.1	1.60704	-3.21517	0.920992	-3.49098	0.000481249	0.00312306	LncRNA
LMNTD2-AS1	59.899	1.39906	0.412258	3.39365	0.000689676	0.00420685	LncRNA
AC009806.1	10.1072	-2.1041	0.418431	-5.02855	4.94198e-07	8.44862e-06	LncRNA
AP003390.1	13.715	1.33342	0.37085	3.59557	0.000323677	0.00223329	LncRNA
KIRREL3-AS2	1.17256	-2.56401	0.819777	-3.12769	0.00176187	0.00913611	LncRNA
AC136475.3	178.979	2.06262	0.418742	4.92575	8.40384e-07	1.33771e-05	LncRNA
AP002807.1	63.3616	1.39236	0.27639	5.03768	4.71217e-07	8.10132e-06	LncRNA
AC067930.4	21.766	1.64833	0.485728	3.39352	0.000690017	0.00420697	LncRNA
AP001360.1	2.58747	-3.45459	1.10811	-3.11755	0.00182363	0.00940082	LncRNA
MIR100HG	1762.46	-2.37857	0.415961	-5.71824	1.07634e-08	2.90208e-07	LncRNA
AC004923.4	16.7027	1.24223	0.332015	3.74147	0.000182944	0.00137541	LncRNA
AP001775.2	2.33831	1.73938	0.55587	3.12911	0.00175337	0.00909921	LncRNA
AC120036.4	30.9233	-2.06928	0.376776	-5.49206	3.97265e-08	9.27609e-07	LncRNA
Z97989.1	56.2055	-1.05295	0.322294	-3.26706	0.00108671	0.006129	LncRNA
AP001267.3	52.6969	-1.83937	0.323405	-5.6875	1.28914e-08	3.39768e-07	LncRNA
AP001085.1	1.16487	2.82936	0.758399	3.7307	0.000190948	0.00142689	LncRNA
SIGLEC10-AS1	3.07005	2.12732	0.600463	3.54279	0.000395916	0.00265296	LncRNA
AP003486.1	388.875	-1.05443	0.239301	-4.40631	1.05148e-05	0.000120446	LncRNA
AP001528.1	49.6195	-1.39587	0.305523	-4.56879	4.90541e-06	6.19538e-05	LncRNA
ZNF252P-AS1	21.4764	1.10715	0.264921	4.17915	2.92598e-05	0.000288398	LncRNA
AC008114.1	3.20038	2.30988	0.506344	4.56188	5.06966e-06	6.36859e-05	LncRNA
LINC02700	11.5362	5.24677	0.844449	6.21324	5.19022e-10	2.01826e-08	LncRNA
LINC01489	2.24484	-2.44238	0.695398	-3.5122	0.000444408	0.00292092	LncRNA
AP000593.3	6.62773	2.28995	0.545603	4.1971	2.7035e-05	0.00026979	LncRNA
RXYLT1-AS1	6.92014	-1.56273	0.318004	-4.91418	8.91546e-07	1.40837e-05	LncRNA
AC007529.1	3.01217	2.79067	0.639192	4.36593	1.26584e-05	0.000140876	LncRNA
PRECSIT	166.127	1.22069	0.297058	4.10927	3.96919e-05	0.000374528	LncRNA
AC026310.2	1.57527	1.94812	0.61511	3.16711	0.00153962	0.00818121	LncRNA
AC079949.1	42.722	2.32692	0.463861	5.01643	5.26404e-07	8.91817e-06	LncRNA
LINC00944	44.445	1.27081	0.39984	3.1783	0.0014814	0.00792299	LncRNA
AC007637.1	69.9092	-1.32814	0.254872	-5.21102	1.87809e-07	3.61244e-06	LncRNA
AC007450.1	0.980457	-3.11613	0.880419	-3.53937	0.000401083	0.00268031	LncRNA
AP006333.1	1.47258	-3.48607	0.786166	-4.43426	9.23888e-06	0.000107609	LncRNA
AC009509.2	109.719	-1.65664	0.511746	-3.23722	0.00120699	0.00668431	LncRNA
AC005840.2	43.6018	1.06707	0.296086	3.60391	0.000313472	0.0021764	LncRNA
AP006333.2	5.37984	-1.72975	0.471306	-3.67011	0.000242447	0.00174856	LncRNA
MRGPRF-AS1	20.4075	-3.92524	0.45725	-8.58445	9.12714e-18	3.96258e-15	LncRNA
AC022081.1	4.82015	-4.37775	0.879958	-4.97495	6.52629e-07	1.07748e-05	LncRNA
AC007406.3	17.4091	2.09662	0.286465	7.31893	2.49955e-13	2.61943e-11	LncRNA
AC084880.3	5.48212	-2.17899	0.622152	-3.50234	0.000461188	0.00301317	LncRNA
AC135586.2	3.53678	-1.89479	0.577487	-3.28109	0.00103406	0.00589179	LncRNA
RERG-IT1	4.81678	-2.62622	0.63263	-4.15128	3.30627e-05	0.000320818	LncRNA
AC005906.2	7.86167	-5.50915	0.97235	-5.66581	1.46332e-08	3.81604e-07	LncRNA
AC026369.2	22.9155	2.8219	0.284996	9.90154	4.09902e-23	7.71162e-20	LncRNA
AP000721.2	16.3837	-3.54943	0.539226	-6.58245	4.62764e-11	2.48072e-09	LncRNA
AP002518.2	3.05134	-2.76663	0.643475	-4.29951	1.71173e-05	0.000182283	LncRNA
AC008011.2	4.5759	-1.59613	0.487282	-3.27557	0.00105449	0.00598057	LncRNA
AP001363.2	11.2461	-1.69622	0.328224	-5.16788	2.36768e-07	4.45652e-06	LncRNA
AC091078.1	7.90796	-1.73198	0.45172	-3.83418	0.000125981	0.000995653	LncRNA
LINC02293	2.44119	3.78159	1.2062	3.13512	0.00171784	0.0089501	LncRNA
AC090709.1	4.24138	2.71121	0.672342	4.03249	5.51894e-05	0.000495776	LncRNA
LNCOG	4.46085	2.24321	0.388796	5.76964	7.94396e-09	2.21021e-07	LncRNA
AC090531.1	2.82715	-3.82062	0.854259	-4.47244	7.73307e-06	9.21902e-05	LncRNA
AC126763.1	3.68925	3.22412	0.711744	4.52988	5.90159e-06	7.29081e-05	LncRNA
AC126177.3	1.91669	-2.32308	0.559408	-4.15275	3.28498e-05	0.000319034	LncRNA
AC004241.1	95.2339	-1.29669	0.262303	-4.9435	7.67335e-07	1.23587e-05	LncRNA
AC069437.1	1.64699	-2.69645	0.86675	-3.11098	0.00186465	0.00956611	LncRNA
SCAT2	14.4774	1.27464	0.365584	3.48658	0.000489232	0.00316654	LncRNA
G2E3-AS1	10.1783	4.02922	0.76433	5.27156	1.35267e-07	2.71137e-06	LncRNA
AC124312.2	21.3062	-1.65193	0.415603	-3.97478	7.04433e-05	0.000611396	LncRNA
KRT7-AS	76.7619	2.96723	0.531264	5.58524	2.33384e-08	5.8137e-07	LncRNA
GIHCG	122.859	-1.46924	0.28867	-5.08967	3.58693e-07	6.35768e-06	LncRNA
AL357153.2	1.54285	-2.48775	0.698626	-3.56092	0.00036956	0.00250267	LncRNA
AC078860.2	2.09846	2.50714	0.632651	3.96291	7.40432e-05	0.000638294	LncRNA
AL136418.1	23.9596	1.72706	0.402797	4.28767	1.80561e-05	0.000190891	LncRNA
LINC02588	12.6331	4.21791	0.957498	4.40514	1.05716e-05	0.000120957	LncRNA
AL139023.1	5.11993	5.34744	1.34074	3.98844	6.65092e-05	0.000582239	LncRNA
LINC02156	3.04606	2.85847	0.680921	4.19794	2.69352e-05	0.000269048	LncRNA
LINC02416	9.48319	2.05621	0.515991	3.98498	6.74858e-05	0.000589483	LncRNA
AC008083.2	5.40921	2.53836	0.706654	3.59209	0.000328039	0.00225984	LncRNA
LHX5-AS1	5.77197	-5.48353	1.04775	-5.2336	1.66239e-07	3.25297e-06	LncRNA
LINC02327	5.58301	3.32365	0.94972	3.49961	0.000465944	0.00303642	LncRNA
AC025575.2	19.9061	2.81666	0.619942	4.54342	5.53487e-06	6.8873e-05	LncRNA
AC079313.2	11.4222	-2.02152	0.511009	-3.95594	7.62329e-05	0.000654172	LncRNA
AC069228.1	10.0787	-2.66357	0.856224	-3.11083	0.0018656	0.0095685	LncRNA
AC012085.2	44.6148	-2.23778	0.43955	-5.09107	3.56057e-07	6.32513e-06	LncRNA
TESC-AS1	8.74157	2.43079	0.612451	3.96895	7.2189e-05	0.000624216	LncRNA
AL117190.1	8.66064	-1.61287	0.447679	-3.60273	0.000314891	0.00218335	LncRNA
LINC02320	5.00098	2.31989	0.677816	3.4226	0.000620253	0.00385783	LncRNA
LINC00641	764.912	-1.78354	0.329246	-5.41703	6.05957e-08	1.34722e-06	LncRNA
FRMD6-AS2	10.6192	-3.30156	0.479554	-6.88464	5.79342e-12	4.07997e-10	LncRNA
FAM181A-AS1	2.22464	-3.3519	0.868306	-3.86027	0.00011326	0.000910596	LncRNA
AL391152.1	5.93713	2.26998	0.547161	4.14864	3.34454e-05	0.000323546	LncRNA
AC005225.2	6.19993	-1.11998	0.26818	-4.17621	2.96401e-05	0.000291585	LncRNA
AL121821.2	5.64601	-1.75758	0.444937	-3.95017	7.80957e-05	0.000667548	LncRNA
ARHGAP5-AS1	203.995	-1.06285	0.235923	-4.50507	6.63504e-06	8.0608e-05	LncRNA
AL136018.1	2.46923	2.71516	0.813398	3.33804	0.000843705	0.0049788	LncRNA
LINC02308	2.24626	-2.24643	0.601145	-3.73691	0.000186293	0.00139786	LncRNA
LINC01269	92.6212	-2.14091	0.613853	-3.48767	0.000487255	0.00315685	LncRNA
SLC25A21-AS1	61.3463	-1.20883	0.388742	-3.10958	0.00187351	0.00959534	LncRNA
LINC01579	153.059	-3.59231	0.513988	-6.9891	2.7665e-12	2.12377e-10	LncRNA
AL162171.1	21.9074	-1.24406	0.313139	-3.97287	7.10129e-05	0.000615934	LncRNA
LINC02310	4.73748	-4.11036	1.08655	-3.78294	0.000154986	0.00119128	LncRNA
LINC02820	9.435	3.48588	0.830278	4.19845	2.68754e-05	0.000268807	LncRNA
LINC01146	16.5492	2.62122	0.464962	5.63749	1.7255e-08	4.42382e-07	LncRNA
LINC02321	6.26401	2.47079	0.492697	5.01484	5.30781e-07	8.98847e-06	LncRNA
AC112693.1	1.5404	-3.09427	0.793521	-3.89941	9.64258e-05	0.000797653	LncRNA
LINC02691	14.7976	1.95871	0.514653	3.80589	0.000141295	0.00110061	LncRNA
AL049836.1	6.87193	2.98741	0.623402	4.79211	1.65039e-06	2.39808e-05	LncRNA
AL049871.1	11.8487	-1.46754	0.434484	-3.37767	0.000731027	0.00441275	LncRNA
LINC00519	12.811	-1.03064	0.312136	-3.30189	0.000960366	0.00554953	LncRNA
AL132642.1	23.8764	-2.56368	0.475691	-5.38937	7.0706e-08	1.53571e-06	LncRNA
LINC02302	4.50412	-1.96302	0.551093	-3.56204	0.00036798	0.00249325	LncRNA
LINC00524	4.81524	2.96396	0.766231	3.86824	0.000109625	0.00088711	LncRNA
AC103739.1	9.88022	1.79079	0.418037	4.28381	1.83721e-05	0.000193972	LncRNA
LINC02345	13.0334	2.02974	0.445539	4.55569	5.22141e-06	6.54465e-05	LncRNA
MIR4713HG	14.8642	2.02033	0.453396	4.45599	8.35087e-06	9.86916e-05	LncRNA
AC087477.2	118.807	-1.57321	0.350856	-4.48393	7.32815e-06	8.80404e-05	LncRNA
ZNF710-AS1	912.954	-1.6685	0.354104	-4.71189	2.45426e-06	3.39387e-05	LncRNA
AC020891.2	6.89628	1.84131	0.583509	3.15559	0.00160174	0.00845334	LncRNA
AF111167.2	126.594	-1.30395	0.20905	-6.23752	4.44564e-10	1.76521e-08	LncRNA
AC013652.1	40.4835	1.62979	0.480826	3.38956	0.00070004	0.0042543	LncRNA
AC087482.1	27.5543	-2.22091	0.691789	-3.21038	0.00132558	0.00723257	LncRNA
AC090825.1	20.6416	-1.17425	0.328898	-3.57025	0.000356638	0.00242795	LncRNA
AC103740.1	203.626	-3.46212	0.446544	-7.75315	8.96415e-15	1.54538e-12	LncRNA
CERS3-AS1	14.9422	-2.34385	0.657578	-3.56437	0.000364733	0.00247465	LncRNA
LINC01833	103.628	4.81259	0.622904	7.72605	1.10937e-14	1.85715e-12	LncRNA
AC055874.1	6.66502	-4.10379	0.605356	-6.77913	1.20902e-11	7.85627e-10	LncRNA
AC100826.1	1.92045	-2.34573	0.720268	-3.25674	0.00112699	0.00632011	LncRNA
AC024651.1	10.218	-3.72101	0.799284	-4.65543	3.23309e-06	4.30367e-05	LncRNA
AC012404.1	2.18476	-2.24239	0.721453	-3.10816	0.00188254	0.00963287	LncRNA
LINC02253	34.4989	5.08912	0.818605	6.21682	5.07316e-10	1.97858e-08	LncRNA
TPM1-AS	117.785	-1.34085	0.323941	-4.13918	3.48546e-05	0.000335371	LncRNA
AC087477.5	3.68305	-1.39899	0.427279	-3.27418	0.00105968	0.00600485	LncRNA
AC012404.2	3.04107	-2.02212	0.651004	-3.10616	0.00189532	0.00968887	LncRNA
AC100830.1	29.8821	-2.09965	0.422588	-4.96854	6.74602e-07	1.10682e-05	LncRNA
AC115102.1	10.78	1.32097	0.426837	3.09478	0.00196956	0.00997339	LncRNA
AC010478.1	307.082	-2.46866	0.480945	-5.13294	2.85257e-07	5.22858e-06	LncRNA
LINC02254	11.6285	2.8885	0.719806	4.01289	5.99794e-05	0.000532988	LncRNA
AC087612.1	15.2147	5.8306	1.27035	4.58976	4.43746e-06	5.66813e-05	LncRNA
LINC00677	2.48415	1.80854	0.58022	3.11699	0.00182705	0.00941476	LncRNA
AL354993.2	14.3821	2.78566	0.502687	5.54154	2.99828e-08	7.24058e-07	LncRNA
CRTC3-AS1	17.7417	1.37775	0.301147	4.57501	4.76205e-06	6.03203e-05	LncRNA
AC009065.1	1.07447	1.92804	0.568138	3.39361	0.000689788	0.00420688	LncRNA
LINC02109	9.07461	3.38332	0.667086	5.07179	3.94097e-07	6.91012e-06	LncRNA
AC009093.1	13.9601	1.36145	0.339848	4.00604	6.17448e-05	0.000546831	LncRNA
LINC00567	5.30465	2.37814	0.666582	3.56766	0.000360184	0.00244911	LncRNA
LINC02126	3.51519	2.31051	0.633442	3.64755	0.000264753	0.00188026	LncRNA
AC026336.2	1.63605	3.16835	0.886869	3.57251	0.00035357	0.00240967	LncRNA
PWRN1	3.10502	-2.57863	0.531626	-4.85047	1.2317e-06	1.849e-05	LncRNA
AC120498.1	1.21098	-2.01501	0.650483	-3.09771	0.00195021	0.0099009	LncRNA
AC009065.2	258.357	1.28977	0.403389	3.19734	0.001387	0.0075049	LncRNA
AC023158.1	1.76494	-3.72898	0.665748	-5.60118	2.12896e-08	5.34716e-07	LncRNA
AL138756.1	255.742	1.01671	0.254772	3.99067	6.58862e-05	0.000577297	LncRNA
AL049838.1	35.2555	-1.78568	0.317609	-5.62226	1.88472e-08	4.7793e-07	LncRNA
AC051619.7	4.84661	-3.16377	0.704465	-4.49103	7.08796e-06	8.54796e-05	LncRNA
AC007611.1	18.9411	1.11591	0.286102	3.90037	9.60441e-05	0.000795328	LncRNA
AC106820.3	11.2051	1.61014	0.356485	4.51672	6.28044e-06	7.68673e-05	LncRNA
AC020763.1	2.71543	1.65892	0.496018	3.34447	0.000824402	0.00487947	LncRNA
AC124798.1	195.92	1.37283	0.343448	3.9972	6.40969e-05	0.000563619	LncRNA
AP000842.3	11.1871	3.64043	0.775041	4.69708	2.63905e-06	3.61399e-05	LncRNA
AC104083.1	1265.21	-1.22857	0.393461	-3.12246	0.0017935	0.00927453	LncRNA
AC007541.1	32.8958	-1.40891	0.281349	-5.00769	5.50871e-07	9.27699e-06	LncRNA
AQP4-AS1	7.10791	-1.72485	0.498596	-3.45943	0.000541328	0.00343788	LncRNA
AC068700.1	20.38	-1.46833	0.437554	-3.35577	0.000791451	0.00471481	LncRNA
AC120498.3	0.920106	-2.62514	0.728364	-3.60417	0.000313158	0.00217515	LncRNA
AC099518.1	15.7394	2.13548	0.403464	5.29286	1.20421e-07	2.45489e-06	LncRNA
AL049796.1	27.4021	-1.30716	0.254189	-5.14249	2.71116e-07	4.99825e-06	LncRNA
AC126696.2	5.44061	-1.98023	0.575089	-3.44334	0.000574581	0.00361762	LncRNA
INSYN1-AS1	2.44562	-2.70366	0.805308	-3.35731	0.000787058	0.0046936	LncRNA
AC104794.4	2.08381	4.29357	0.999502	4.2957	1.7414e-05	0.000184895	LncRNA
AC116348.1	6.23011	2.17115	0.506356	4.28779	1.80457e-05	0.000190832	LncRNA
CISTR	4.65818	-4.98964	0.746738	-6.68192	2.35831e-11	1.39898e-09	LncRNA
AC009093.2	22.3774	1.11363	0.278335	4.00105	6.30624e-05	0.000555635	LncRNA
AC092681.2	5.49544	1.14323	0.356667	3.20531	0.00134918	0.0073431	LncRNA
AL359851.1	3.91854	2.5618	0.677684	3.78023	0.000156681	0.0012029	LncRNA
AC012531.1	17.4044	4.10458	0.665597	6.16677	6.97e-10	2.64018e-08	LncRNA
AC026471.2	11.071	-1.35426	0.324235	-4.17678	2.95661e-05	0.000291078	LncRNA
AC130456.4	5.8709	1.73261	0.520176	3.33082	0.000865914	0.00508631	LncRNA
AC008669.1	119.891	-1.40724	0.273953	-5.13678	2.79483e-07	5.1429e-06	LncRNA
AC120498.4	7.67071	2.46543	0.574709	4.28988	1.78772e-05	0.000189227	LncRNA
AL121839.2	250.301	1.05525	0.286971	3.67719	0.000235814	0.00170851	LncRNA
AF067845.1	1.41068	-2.98508	0.866111	-3.44653	0.000567835	0.00358085	LncRNA
AC026471.3	18.4597	2.12189	0.475043	4.46673	7.94258e-06	9.43179e-05	LncRNA
AC093520.1	3.26659	2.90613	0.538868	5.39302	6.92822e-08	1.51227e-06	LncRNA
CEROX1	206.393	1.53168	0.398274	3.8458	0.000120161	0.000955964	LncRNA
AC025280.1	14.0904	-2.87356	0.450185	-6.38306	1.73584e-10	7.81088e-09	LncRNA
AP005233.2	30.5094	2.78272	0.589181	4.72303	2.32357e-06	3.24454e-05	LncRNA
LINC00565	6.66872	1.09718	0.306299	3.58207	0.000340884	0.00233489	LncRNA
AL031985.3	127.557	1.14651	0.197771	5.79716	6.7448e-09	1.91295e-07	LncRNA
AL356489.2	65.5587	-1.79553	0.448997	-3.99897	6.36185e-05	0.000560036	LncRNA
AP001486.2	188.014	-1.07376	0.271232	-3.95881	7.53255e-05	0.00064737	LncRNA
LINC01633	2.25371	4.16006	0.895922	4.64333	3.42844e-06	4.5271e-05	LncRNA
DOCK9-DT	48.8003	-1.34368	0.331641	-4.0516	5.08685e-05	0.000462003	LncRNA
LINC01572	35.2756	1.15795	0.288347	4.01583	5.92358e-05	0.000526973	LncRNA
AC105046.1	21.5534	-2.09065	0.496247	-4.21293	2.5208e-05	0.00025471	LncRNA
LINC02544	5.09153	3.24463	0.655185	4.95223	7.33694e-07	1.18993e-05	LncRNA
AC107021.2	19.4245	-1.07853	0.343409	-3.14066	0.00168566	0.00881614	LncRNA
AC036108.2	26.1491	-3.38578	0.466044	-7.26493	3.7324e-13	3.76172e-11	LncRNA
AC092718.4	336.855	1.61324	0.243245	6.63217	3.30782e-11	1.87497e-09	LncRNA
LINC02256	37.8147	-1.54936	0.251475	-6.16109	7.22455e-10	2.72095e-08	LncRNA
AL512274.1	914.658	-1.82478	0.585952	-3.11421	0.00184439	0.00948806	LncRNA
AC124312.3	25.8092	-2.39612	0.428277	-5.59479	2.20887e-08	5.51282e-07	LncRNA
AC009063.3	1.23276	-3.01308	0.790833	-3.81001	0.000138963	0.0010848	LncRNA
LMO7-AS1	18.079	1.52102	0.351718	4.32453	1.52854e-05	0.000164909	LncRNA
AC009065.5	190.472	1.49688	0.394674	3.79269	0.000149027	0.00115231	LncRNA
AL137802.2	10.579	1.45117	0.408885	3.54909	0.00038656	0.00259908	LncRNA
AL592424.1	8.77541	-1.13835	0.340898	-3.33928	0.000839949	0.00495886	LncRNA
LINC02188	79.6217	4.0003	0.846985	4.72298	2.3241e-06	3.24454e-05	LncRNA
LINC00561	3.71734	-2.01367	0.636937	-3.16149	0.00156962	0.00830376	LncRNA
AL031123.2	46.4495	1.40289	0.274712	5.10677	3.2772e-07	5.88258e-06	LncRNA
AC112236.1	13.5386	-3.49756	0.788072	-4.43813	9.07457e-06	0.000106165	LncRNA
AP003071.3	24.8338	-2.76402	0.501573	-5.51069	3.57428e-08	8.45078e-07	LncRNA
AC110491.1	29.2559	-5.29423	0.736965	-7.18382	6.77876e-13	6.15667e-11	LncRNA
AC120498.6	2.44601	-2.2793	0.667729	-3.41351	0.000641309	0.00396384	LncRNA
AC134312.5	10.2344	2.77442	0.400842	6.92148	4.46945e-12	3.23998e-10	LncRNA
AC116348.2	7.95057	2.09962	0.539506	3.89175	9.95222e-05	0.00081881	LncRNA
AC099518.2	16.3208	2.13472	0.413008	5.16872	2.357e-07	4.43852e-06	LncRNA
VPS9D1-AS1	452.316	2.08365	0.356558	5.84378	5.1029e-09	1.51583e-07	LncRNA
MAFTRR	31.4602	-1.52222	0.308711	-4.93089	8.1855e-07	1.30769e-05	LncRNA
AC108860.2	88.8926	1.20011	0.371297	3.23221	0.00122836	0.00678836	LncRNA
AC099518.4	8.57171	1.47194	0.402252	3.65924	0.000252961	0.00181116	LncRNA
AC009097.4	12.0108	-1.23749	0.335413	-3.68944	0.000224745	0.00164308	LncRNA
AL596244.1	270.267	-1.20113	0.317363	-3.78473	0.000153878	0.00118489	LncRNA
AC233266.2	24.5014	-2.01528	0.64002	-3.14878	0.00163954	0.00861598	LncRNA
AC091230.1	11.3076	-3.87573	0.754836	-5.13453	2.82847e-07	5.19755e-06	LncRNA
AC036108.3	281.445	-4.09305	0.519153	-7.88409	3.16847e-15	6.29045e-13	LncRNA
AP003071.4	130.956	-2.68208	0.457755	-5.85922	4.65054e-09	1.39828e-07	LncRNA
AC093849.1	6.18509	-1.99254	0.54897	-3.62961	0.000283854	0.00199611	LncRNA
AC055717.2	2.61118	3.99266	0.952058	4.19372	2.74422e-05	0.000273026	LncRNA
AL360270.2	27.6814	1.00457	0.309246	3.24844	0.0011604	0.00647074	LncRNA
AC100803.3	122.138	-1.22884	0.378282	-3.24848	0.00116023	0.0064707	LncRNA
AC092376.1	1.41281	-2.03196	0.588153	-3.45481	0.000550681	0.00348826	LncRNA
AL034346.1	29.0581	-1.9275	0.414872	-4.64601	3.38418e-06	4.47763e-05	LncRNA
AL033527.2	7.88664	1.94142	0.391283	4.96166	6.98928e-07	1.14013e-05	LncRNA
AC007342.4	98.5971	1.55646	0.455171	3.41951	0.000627333	0.00389512	LncRNA
AL358933.1	2.56294	-1.6905	0.445215	-3.79705	0.000146427	0.00113499	LncRNA
AC144831.1	87.1061	-1.59734	0.371169	-4.30353	1.68098e-05	0.000179395	LncRNA
DLGAP1-AS2	168.742	1.9282	0.333427	5.78298	7.33879e-09	2.05353e-07	LncRNA
AC090618.1	4.39785	-2.24144	0.608636	-3.68273	0.000230751	0.00167768	LncRNA
AC129507.1	43.3381	-1.71407	0.251143	-6.8251	8.78664e-12	5.88377e-10	LncRNA
LINC02185	15.4522	-1.78492	0.336682	-5.30152	1.14844e-07	2.35335e-06	LncRNA
AC116025.2	8.59318	2.25699	0.396063	5.69856	1.20825e-08	3.20804e-07	LncRNA
LINC01978	106.581	1.40762	0.412118	3.41557	0.000636488	0.00394391	LncRNA
AC127496.3	2.34507	-1.64496	0.498767	-3.29805	0.000973578	0.00560947	LncRNA
AC116914.1	4.35813	1.72042	0.435783	3.94789	7.88429e-05	0.000673061	LncRNA
LINC01569	104.805	1.09408	0.265011	4.12843	3.65249e-05	0.000348641	LncRNA
LINC01979	75.9925	2.27617	0.359715	6.3277	2.4884e-10	1.06861e-08	LncRNA
AC009121.3	4.77168	1.82488	0.445169	4.09929	4.1442e-05	0.000388168	LncRNA
AC012676.1	28.4302	1.10982	0.245034	4.52923	5.91998e-06	7.30667e-05	LncRNA
AC007342.5	121.237	1.58895	0.432199	3.67644	0.00023651	0.0017123	LncRNA
AC100791.2	2.68693	3.56882	0.748353	4.7689	1.85236e-06	2.6554e-05	LncRNA
LINC01977	12.9535	1.38346	0.435209	3.17884	0.00147865	0.00791256	LncRNA
AC139099.2	0.916735	-2.54542	0.789208	-3.22529	0.00125845	0.00693043	LncRNA
AC118754.2	4.03936	-2.52523	0.702396	-3.59516	0.00032419	0.00223605	LncRNA
AC137056.1	1.86235	-3.67268	0.747111	-4.91584	8.84041e-07	1.39875e-05	LncRNA
AF001548.1	105.035	-3.43956	0.502748	-6.84152	7.83596e-12	5.32845e-10	LncRNA
AC003965.2	16.4119	1.91526	0.492532	3.88859	0.000100828	0.000827658	LncRNA
AF001548.2	225.87	-1.12354	0.251286	-4.47115	7.78007e-06	9.26107e-05	LncRNA
AC003688.2	1.01884	-2.67319	0.795444	-3.36062	0.000777677	0.00464888	LncRNA
TMEM220-AS1	135.716	-1.70004	0.313189	-5.42817	5.69336e-08	1.27643e-06	LncRNA
AC015908.2	17.3274	-1.73492	0.427543	-4.05788	4.952e-05	0.000451416	LncRNA
AP000829.1	6.22811	3.32297	0.933309	3.56041	0.000370271	0.00250576	LncRNA
HID1-AS1	13.2449	-1.05506	0.286233	-3.68601	0.000227796	0.00166048	LncRNA
AC007639.1	11.9962	1.55436	0.412184	3.77105	0.000162565	0.00124184	LncRNA
LINC02864	158.68	4.53911	1.03143	4.4008	1.07853e-05	0.000122903	LncRNA
AP005230.1	13.121	4.09338	0.677668	6.04039	1.53742e-09	5.24527e-08	LncRNA
AP000845.1	11.262	1.03692	0.256556	4.0417	5.30646e-05	0.000478866	LncRNA
AC104564.2	1.84589	-2.24584	0.649104	-3.4599	0.000540367	0.00343505	LncRNA
AC015908.3	47.3701	-1.59565	0.340774	-4.68244	2.83477e-06	3.84074e-05	LncRNA
AC005726.2	7.54525	1.28694	0.347641	3.70191	0.000213979	0.00157721	LncRNA
AL353997.2	16.6662	-3.31514	0.7012	-4.72781	2.26957e-06	3.17853e-05	LncRNA
LINC02675	3.88112	2.89265	0.716691	4.03612	5.43414e-05	0.000489159	LncRNA
AP000915.1	3.7415	-2.66623	0.673066	-3.96133	7.45336e-05	0.000641541	LncRNA
AC005722.4	9.76291	-2.7804	0.633807	-4.38683	1.15015e-05	0.000129755	LncRNA
AC068025.1	4.52194	1.7214	0.416161	4.13638	3.52827e-05	0.000338831	LncRNA
AC068418.2	1.03335	-2.71359	0.778115	-3.48739	0.000487757	0.00315958	LncRNA
AC145343.1	9.59134	1.16326	0.360552	3.22633	0.00125389	0.00690893	LncRNA
MIR133A1HG	42.3178	-1.68985	0.454876	-3.71497	0.000203231	0.0015053	LncRNA
PCAT18	64.3323	-2.82316	0.659331	-4.28185	1.85344e-05	0.000195582	LncRNA
AC084125.4	8.31116	1.20968	0.251989	4.80053	1.58247e-06	2.31299e-05	LncRNA
AC009084.1	1.29409	-3.40758	1.04343	-3.26575	0.00109174	0.00615035	LncRNA
AP001094.2	12.403	-1.02969	0.318337	-3.23459	0.00121817	0.00673583	LncRNA
AC099850.3	101.378	1.61831	0.27742	5.83342	5.43035e-09	1.59511e-07	LncRNA
AC005358.1	10.3881	-2.37912	0.491489	-4.84065	1.29415e-06	1.92795e-05	LncRNA
AC015845.2	7.57972	-3.04209	0.628017	-4.84396	1.27279e-06	1.90115e-05	LncRNA
GACAT2	14.1665	-2.3461	0.530668	-4.42104	9.82291e-06	0.000113574	LncRNA
AP001011.1	9.25579	3.27415	0.651224	5.02768	4.96446e-07	8.47524e-06	LncRNA
AC015908.4	1.95366	-2.00686	0.624143	-3.21538	0.00130272	0.00712558	LncRNA
AP001094.3	4.01793	-2.68622	0.7313	-3.67321	0.00023952	0.00173187	LncRNA
LINC01909	17.0387	1.09106	0.297577	3.66648	0.000245916	0.00177002	LncRNA
LINC01910	10.954	2.66224	0.642176	4.14566	3.38836e-05	0.000327304	LncRNA
AP002478.1	13.7381	4.92965	0.690585	7.13837	9.44461e-13	8.16494e-11	LncRNA
AP005205.2	1.10595	-2.40114	0.762139	-3.15053	0.00162973	0.00857353	LncRNA
MAGEA10-MAGEA5	2.67374	3.79972	1.11995	3.39276	0.000691918	0.00421466	LncRNA
FO680682.1	1.30008	2.73417	0.628068	4.3533	1.34106e-05	0.000147707	LncRNA
AC018521.6	27.9396	-1.43881	0.258126	-5.57409	2.48834e-08	6.14818e-07	LncRNA
AP005262.1	4.90506	4.93667	0.975753	5.05934	4.20707e-07	7.32215e-06	LncRNA
AP005136.3	18.6028	1.15652	0.255976	4.51807	6.24067e-06	7.64516e-05	LncRNA
GAPLINC	18.4321	1.70313	0.291349	5.84567	5.04527e-09	1.50097e-07	LncRNA
AC090912.2	12.6172	1.91818	0.382602	5.01352	5.34446e-07	9.03504e-06	LncRNA
AC005993.1	9.17576	5.10993	0.654253	7.81032	5.70428e-15	1.05805e-12	LncRNA
AC079466.1	42.8392	6.25751	1.05803	5.9143	3.33281e-09	1.03761e-07	LncRNA
LINC01929	5.53411	1.69762	0.375198	4.5246	6.051e-06	7.44049e-05	LncRNA
AC006213.2	27.0286	-1.56861	0.282057	-5.56132	2.67734e-08	6.54963e-07	LncRNA
AC015911.3	23.1896	1.49983	0.380328	3.94351	8.02981e-05	0.000683416	LncRNA
AC011472.1	81.4032	-2.23496	0.30929	-7.22611	4.97021e-13	4.73164e-11	LncRNA
AC011511.3	16.034	1.2716	0.345231	3.68332	0.000230215	0.00167471	LncRNA
SCAT1	14.0073	2.15974	0.492718	4.38332	1.16886e-05	0.000131558	LncRNA
AC005884.1	6.22887	-1.3406	0.355877	-3.76703	0.000165204	0.00125831	LncRNA
AC139100.1	15.5456	-1.57496	0.411706	-3.82544	0.000130537	0.00102775	LncRNA
ZNF790-AS1	48.2999	-1.52529	0.290653	-5.24781	1.53917e-07	3.03337e-06	LncRNA
AC022031.2	5.98627	4.89954	1.1031	4.44162	8.92821e-06	0.000104794	LncRNA
AC138150.2	36.9955	1.50642	0.350078	4.30309	1.68432e-05	0.000179704	LncRNA
AC011444.3	4.03975	-2.74865	0.540607	-5.08438	3.68827e-07	6.51683e-06	LncRNA
AC004637.1	13.6447	-2.9011	0.454251	-6.38654	1.69677e-10	7.65251e-09	LncRNA
AC002398.2	41.6343	-3.39507	0.599923	-5.65917	1.52104e-08	3.9483e-07	LncRNA
AC011447.3	58.0085	1.27964	0.303198	4.22048	2.43785e-05	0.000247978	LncRNA
AC005180.1	32.366	-2.27118	0.432777	-5.24792	1.53826e-07	3.03337e-06	LncRNA
SETBP1-DT	66.927	-1.39684	0.284463	-4.91045	9.08682e-07	1.42972e-05	LncRNA
AC005498.2	6.81965	-2.2458	0.492502	-4.55999	5.11563e-06	6.42226e-05	LncRNA
LINC02073	5.03142	1.91862	0.562842	3.4088	0.000652495	0.00402039	LncRNA
AC021683.1	31.0582	-2.79904	0.481602	-5.81194	6.17542e-09	1.78087e-07	LncRNA
AC104365.2	3.91889	1.74758	0.47611	3.67053	0.000242044	0.00174693	LncRNA
AC005180.2	34.1441	-2.09759	0.390187	-5.37587	7.62132e-08	1.63821e-06	LncRNA
AC021683.2	35.1705	-2.8454	0.529028	-5.37856	7.50857e-08	1.61573e-06	LncRNA
LINC01836	30.4645	1.79281	0.38971	4.60038	4.21727e-06	5.429e-05	LncRNA
MIR497HG	79.054	-1.72719	0.349253	-4.94538	7.59948e-07	1.22647e-05	LncRNA
AC011477.3	3.79674	-1.65821	0.402025	-4.12465	3.71292e-05	0.000353214	LncRNA
AC010327.5	14.2023	1.02536	0.318946	3.21483	0.00130521	0.00713819	LncRNA
AC002546.1	14.3194	-2.89216	0.528401	-5.47342	4.41433e-08	1.01811e-06	LncRNA
LINC01482	13.7856	-1.41913	0.44779	-3.16918	0.00152872	0.0081386	LncRNA
AC002116.2	20.8162	1.02886	0.253654	4.05615	4.98892e-05	0.000454222	LncRNA
AL121989.1	6.42434	1.33029	0.407225	3.26672	0.00108802	0.00613376	LncRNA
AC009005.1	94.1699	1.78637	0.364966	4.89464	9.84879e-07	1.5295e-05	LncRNA
AC010776.2	3.79161	-3.22657	0.611271	-5.27846	1.30271e-07	2.62722e-06	LncRNA
AC010680.1	2.82521	-2.2224	0.607223	-3.65994	0.000252276	0.00180855	LncRNA
AC010624.2	1.84891	-1.60536	0.497104	-3.22943	0.00124038	0.00684429	LncRNA
AC022144.1	53.1095	2.5094	0.373532	6.71804	1.84181e-11	1.13343e-09	LncRNA
AC022762.2	24.1947	1.29937	0.285709	4.54789	5.41875e-06	6.75214e-05	LncRNA
AC008764.2	55.2132	-1.10371	0.253423	-4.3552	1.32943e-05	0.000146753	LncRNA
AC245884.9	6.74507	2.20239	0.480502	4.58352	4.57204e-06	5.81747e-05	LncRNA
AC135012.3	57.1941	-2.06767	0.299405	-6.90594	4.98714e-12	3.5824e-10	LncRNA
AC123912.4	31.3046	-3.11893	0.412871	-7.55424	4.21324e-14	5.64025e-12	LncRNA
AC053503.4	13.2437	-1.02528	0.274086	-3.7407	0.000183507	0.00137937	LncRNA
AC010643.1	58.9841	2.29737	0.532088	4.31765	1.57698e-05	0.000169395	LncRNA
LINC01081	13.2037	-2.24735	0.379112	-5.92794	3.06754e-09	9.63373e-08	LncRNA
AC104534.1	155.02	2.56203	0.564195	4.54104	5.59781e-06	6.95686e-05	LncRNA
AC027307.3	25.6291	-1.31143	0.273613	-4.79302	1.64287e-06	2.3889e-05	LncRNA
AC004264.1	21.3243	2.20614	0.38136	5.78493	7.25424e-09	2.03407e-07	LncRNA
AC008750.6	2.03804	1.95867	0.574616	3.40866	0.00065284	0.00402189	LncRNA
AC012313.5	67.1011	-1.04728	0.272753	-3.83965	0.000123208	0.000976663	LncRNA
LINC01711	3.34934	3.16402	0.555004	5.7009	1.19178e-08	3.16855e-07	LncRNA
AC007193.2	16.1592	-2.75996	0.663829	-4.15763	3.21559e-05	0.000313142	LncRNA
AC010336.5	2.82385	-2.7836	0.682135	-4.08071	4.48975e-05	0.000413861	LncRNA
LINC01082	90.6298	-1.84279	0.338818	-5.43889	5.36147e-08	1.2111e-06	LncRNA
AC006942.1	22.2337	-1.42973	0.227013	-6.29799	3.01522e-10	1.24869e-08	LncRNA
AC020922.3	8.0493	1.46009	0.392934	3.71586	0.000202511	0.00150109	LncRNA
AC011503.1	10.4245	-1.40425	0.397315	-3.53436	0.000408768	0.00272613	LncRNA
ZSCAN16-AS1	304.154	-1.15295	0.223663	-5.15488	2.53796e-07	4.72079e-06	LncRNA
AL356740.2	7.23655	1.93238	0.55618	3.47438	0.000512028	0.00328503	LncRNA
AL356740.3	20.2824	3.04629	0.554713	5.49166	3.98177e-08	9.2919e-07	LncRNA
AL589765.6	2.40548	2.12373	0.56636	3.74979	0.000176982	0.00133694	LncRNA
AC010487.1	9.44031	1.46918	0.403336	3.64257	0.000269933	0.00191189	LncRNA
AC005498.3	25.7588	-1.39813	0.270085	-5.17664	2.25919e-07	4.27267e-06	LncRNA
ZIM2-AS1	6.31613	-1.83425	0.472105	-3.88525	0.000102223	0.000837019	LncRNA
KCNQ1OT1	1265.04	1.02899	0.278207	3.69866	0.000216743	0.00159343	LncRNA
AC024451.4	9.11541	1.41865	0.394253	3.59832	0.000320274	0.00221329	LncRNA
AL031429.2	6.2907	-3.06828	0.557511	-5.50354	3.72249e-08	8.75406e-07	LncRNA
AL353593.1	32.7984	-1.29562	0.284623	-4.55205	5.31259e-06	6.63788e-05	LncRNA
AP000962.1	3.44294	-2.59906	0.664052	-3.91394	9.08011e-05	0.00075859	LncRNA
AL136115.2	9.10242	1.40058	0.342841	4.08522	4.40346e-05	0.000407523	LncRNA
AL162424.1	6.61031	-1.21416	0.346296	-3.50612	0.000454686	0.00297659	LncRNA
AC026691.1	37.3613	-1.40946	0.246078	-5.72769	1.01806e-08	2.766e-07	LncRNA
AC068491.3	14.2751	2.60119	0.518033	5.02128	5.13295e-07	8.72226e-06	LncRNA
AC104695.2	91.9297	-1.49981	0.375976	-3.98912	6.63176e-05	0.000580691	LncRNA
SMC2-AS1	22.5752	-2.1135	0.500194	-4.22537	2.38548e-05	0.000243592	LncRNA
AL162413.1	25.4028	4.08899	0.932161	4.38658	1.15149e-05	0.000129869	LncRNA
LINC01235	53.6947	2.43416	0.417573	5.8293	5.56616e-09	1.62654e-07	LncRNA
AC013731.1	10.8525	1.40475	0.399776	3.51383	0.000441693	0.00290443	LncRNA
AL353622.1	54.8904	1.07491	0.282967	3.79873	0.000145439	0.00112866	LncRNA
AC009549.1	44.5957	-2.02577	0.473955	-4.27419	1.91834e-05	0.000201569	LncRNA
AL390955.2	8.60695	-1.18706	0.257205	-4.61523	3.92653e-06	5.09791e-05	LncRNA
LINC01050	1.42482	3.48599	0.694382	5.02027	5.15997e-07	8.75687e-06	LncRNA
AC106881.1	21.861	-1.13511	0.24673	-4.60061	4.21264e-06	5.42481e-05	LncRNA
AL359504.1	23.533	-1.46806	0.396742	-3.70028	0.000215364	0.00158565	LncRNA
LINC02550	18.7163	-1.48673	0.367666	-4.04369	5.26159e-05	0.000475544	LncRNA
AC108463.3	6.98493	2.3268	0.398904	5.83297	5.44495e-09	1.59821e-07	LncRNA
AL357054.2	2.423	-1.42341	0.438005	-3.24977	0.00115499	0.00645147	LncRNA
AL355802.3	22.4857	1.64126	0.285873	5.74122	9.3995e-09	2.56869e-07	LncRNA
AC026740.1	38.2785	1.74921	0.294753	5.93451	2.94732e-09	9.29312e-08	LncRNA
AC104794.5	4.07277	-1.75596	0.515936	-3.40344	0.000665428	0.00408733	LncRNA
AC012467.1	3.4946	2.1235	0.564449	3.76207	0.000168512	0.00128129	LncRNA
AC012073.1	51.1151	1.66156	0.272531	6.09677	1.0823e-09	3.86963e-08	LncRNA
AL355612.1	1.21046	-3.63476	0.923151	-3.93735	8.23874e-05	0.00069894	LncRNA
AC013472.2	7.32676	-1.53378	0.340408	-4.50572	6.61477e-06	8.03864e-05	LncRNA
AL365181.2	150.952	1.94288	0.473597	4.10239	4.08906e-05	0.000384222	LncRNA
AL512413.1	10.9139	2.51525	0.478115	5.26077	1.43457e-07	2.86103e-06	LncRNA
AL513218.1	6.79164	1.08849	0.320623	3.39492	0.000686481	0.00419124	LncRNA
FGF14-AS2	69.5372	-2.35566	0.347696	-6.77504	1.24368e-11	8.05498e-10	LncRNA
AC013403.2	23.5881	-1.25492	0.341284	-3.67705	0.00023595	0.00170919	LncRNA
AF106564.1	4.33271	-2.62721	0.679096	-3.86868	0.000109427	0.000885896	LncRNA
AL606537.1	2.09721	2.56618	0.653151	3.92892	8.533e-05	0.000720653	LncRNA
AC005041.3	15.7988	1.12147	0.333123	3.36652	0.000761218	0.00456579	LncRNA
AL451050.2	15.1089	1.52173	0.262322	5.80099	6.59235e-09	1.87483e-07	LncRNA
AL590438.1	35.7001	2.13424	0.497357	4.29115	1.7775e-05	0.000188323	LncRNA
AC022893.3	3.57634	-1.90189	0.421914	-4.50776	6.55143e-06	7.96902e-05	LncRNA
AC083964.1	17.0102	-1.04216	0.293846	-3.54661	0.000390221	0.00262057	LncRNA
AL021368.2	76.6598	-1.01914	0.309244	-3.29559	0.00098214	0.0056448	LncRNA
AC007128.2	11.9641	4.89074	0.573975	8.52083	1.58408e-17	6.13568e-15	LncRNA
AC009102.2	19.4549	-2.50095	0.577939	-4.32735	1.50911e-05	0.000163163	LncRNA
AL365181.3	596.308	1.53323	0.446164	3.43648	0.000589329	0.00369165	LncRNA
AC034229.4	6.18519	1.31092	0.395785	3.3122	0.000925639	0.00537876	LncRNA
MRPL20-DT	76.1004	1.26078	0.224539	5.61495	1.96619e-08	4.97312e-07	LncRNA
AL357054.4	181.634	-2.42769	0.3697	-6.56664	5.14636e-11	2.70736e-09	LncRNA
AL021807.1	19.7984	1.3442	0.27412	4.90371	9.40456e-07	1.47209e-05	LncRNA
AC006273.1	4.81011	1.78586	0.404775	4.41198	1.02431e-05	0.000117984	LncRNA
AC104958.2	99.5332	1.55887	0.392798	3.96864	7.22852e-05	0.000624911	LncRNA
AL136982.6	15.9233	-4.08728	0.783533	-5.21648	1.82357e-07	3.52819e-06	LncRNA
AC005162.2	45.2631	1.3137	0.414941	3.16598	0.00154561	0.00820423	LncRNA
AC063944.2	1.75186	-2.50689	0.555167	-4.51555	6.31518e-06	7.7173e-05	LncRNA
AFAP1-AS1	1766.8	2.42456	0.606507	3.99759	6.39909e-05	0.000562938	LncRNA
AC016542.1	5.13931	1.87617	0.479951	3.90908	9.26466e-05	0.000771723	LncRNA
AC067750.1	183.161	-2.0672	0.340996	-6.06225	1.34233e-09	4.64793e-08	LncRNA
AP000317.2	3.75975	-2.19911	0.545404	-4.03208	5.52842e-05	0.000496402	LncRNA
AC019069.1	40.6477	1.85247	0.326574	5.67243	1.40783e-08	3.68349e-07	LncRNA
AL022322.1	64.4275	1.31863	0.341534	3.8609	0.000112971	0.000908461	LncRNA
LINC02266	5.93195	3.50947	0.744496	4.71388	2.43038e-06	3.36792e-05	LncRNA
ADIRF-AS1	279.305	-1.21271	0.279594	-4.33741	1.44173e-05	0.000156828	LncRNA
AC021851.1	18.1993	1.07007	0.299255	3.57578	0.000349179	0.00238386	LncRNA
U62317.1	113.225	1.13912	0.212401	5.3631	8.18074e-08	1.74517e-06	LncRNA
AC135803.1	23.3784	-1.23329	0.390815	-3.15568	0.00160123	0.00845175	LncRNA
SAP30-DT	156.543	-1.73362	0.323487	-5.35917	8.36043e-08	1.77774e-06	LncRNA
AP000525.1	7.6377	3.09441	0.527255	5.8689	4.38687e-09	1.33423e-07	LncRNA
AC009237.14	310.24	1.15014	0.297295	3.86869	0.000109422	0.000885896	LncRNA
AC099568.2	13.3585	1.13098	0.291758	3.87644	0.000105996	0.000862758	LncRNA
AC079834.1	21.3858	-1.99655	0.451001	-4.42692	9.55871e-06	0.000110942	LncRNA
AL356299.2	6.27619	1.21771	0.360212	3.38053	0.000723473	0.00437584	LncRNA
AC092171.4	12.4203	1.53136	0.312977	4.89289	9.93682e-07	1.53962e-05	LncRNA
AL365181.4	2.84267	-2.30966	0.615831	-3.75048	0.0001765	0.00133355	LncRNA
AL078644.1	10.4227	1.28865	0.384082	3.35514	0.00079324	0.00472376	LncRNA
AC009229.3	0.953892	-2.83653	0.871737	-3.25389	0.00113838	0.0063704	LncRNA
AC020634.2	5.07052	-1.53357	0.487259	-3.14734	0.00164765	0.00864938	LncRNA
LINC01990	9.00078	-2.12718	0.364549	-5.83509	5.37611e-09	1.58153e-07	LncRNA
AC073957.3	228.272	1.19186	0.311854	3.82186	0.00013245	0.00104157	LncRNA
BX323046.1	4.4481	-1.35245	0.401618	-3.3675	0.000758536	0.00455445	LncRNA
AC092535.5	24.4883	1.52849	0.347215	4.40213	1.07194e-05	0.000122403	LncRNA
AP000692.2	29.5014	-1.46875	0.275713	-5.32711	9.97861e-08	2.08149e-06	LncRNA
AC090912.3	4.49921	3.37419	0.582221	5.79538	6.81659e-09	1.92639e-07	LncRNA
AC016717.2	18.9332	2.27683	0.722725	3.15033	0.00163084	0.00857595	LncRNA
AC009237.15	25.0834	1.25219	0.327825	3.81969	0.00013362	0.00104952	LncRNA
AC024560.3	10.0479	1.07576	0.282175	3.81239	0.000137629	0.00107605	LncRNA
AL008723.2	5.14491	2.19594	0.626212	3.50671	0.00045369	0.00297155	LncRNA
AL355488.1	127.973	1.16034	0.31039	3.73833	0.000185247	0.00139139	LncRNA
AL645608.8	5.61193	2.31892	0.526881	4.40123	1.07638e-05	0.000122722	LncRNA
AL139082.1	7.67781	1.17954	0.319692	3.68962	0.000224588	0.00164224	LncRNA
AC131009.3	15.8387	1.51763	0.232704	6.52173	6.95026e-11	3.52491e-09	LncRNA
AC100793.4	7.13988	-2.4851	0.414985	-5.98842	2.11887e-09	6.95861e-08	LncRNA
AC011472.4	40.1728	-2.67368	0.377262	-7.08708	1.36976e-12	1.15141e-10	LncRNA
AC024337.2	17.636	-2.07929	0.42613	-4.87947	1.06373e-06	1.63018e-05	LncRNA
AC020658.4	3.31289	1.44306	0.396128	3.6429	0.000269584	0.00191045	LncRNA
AL096828.3	8.20386	2.24319	0.384695	5.83109	5.50657e-09	1.6139e-07	LncRNA
AC007014.2	5.68693	1.9738	0.395792	4.98697	6.13342e-07	1.02158e-05	LncRNA
AC027807.2	8.39227	-2.56226	0.531753	-4.81851	1.44634e-06	2.12977e-05	LncRNA
AL138689.1	10.3695	1.18365	0.369998	3.19909	0.00137863	0.0074684	LncRNA
AC106028.4	6.20812	1.03448	0.302162	3.42358	0.000618013	0.00384511	LncRNA
AC009163.7	31.4414	-1.17554	0.291768	-4.02901	5.60113e-05	0.000501609	LncRNA
AP001065.3	40.511	-2.85934	0.452622	-6.31727	2.66228e-10	1.12977e-08	LncRNA
AC073575.2	8.40997	1.15893	0.267079	4.33926	1.42962e-05	0.000155811	LncRNA
AJ011932.1	7.25364	-2.18162	0.562239	-3.88023	0.000104356	0.000851312	LncRNA
AC138649.1	20.8875	-1.95578	0.473158	-4.13346	3.57345e-05	0.000342172	LncRNA
AL031665.1	5.31497	2.55789	0.585019	4.37232	1.22932e-05	0.000137081	LncRNA
AL137060.3	10.093	1.30083	0.292146	4.45267	8.48079e-06	0.000100047	LncRNA
AC015722.2	2.45256	-2.44109	0.516903	-4.72254	2.32919e-06	3.2505e-05	LncRNA
AC130371.2	33.5362	-1.34079	0.318558	-4.20894	2.56573e-05	0.000258391	LncRNA
AL121772.1	38.7336	1.53477	0.33258	4.61473	3.93616e-06	5.10706e-05	LncRNA
AC005790.1	4.41882	-1.78867	0.47765	-3.74472	0.000180595	0.00135992	LncRNA
AC080038.1	19.9026	-1.47875	0.310387	-4.76421	1.89593e-06	2.70628e-05	LncRNA
AC106782.5	16.6712	1.03108	0.213528	4.82878	1.37375e-06	2.03122e-05	LncRNA
AC015540.1	1.92692	-3.11037	0.830864	-3.74354	0.000181449	0.0013652	LncRNA
AL136964.1	6.13188	2.25085	0.653541	3.44409	0.000572995	0.00360878	LncRNA
AC004825.2	16.1561	-1.14189	0.275094	-4.15089	3.31187e-05	0.000321014	LncRNA
AC132807.2	5.03475	4.17576	1.18466	3.52486	0.000423707	0.00280869	LncRNA
AC023043.4	22.099	1.06428	0.328727	3.23757	0.00120551	0.00667892	LncRNA
AC011700.1	9.79826	3.15311	0.646704	4.87567	1.08441e-06	1.65608e-05	LncRNA
AC079684.1	8.30905	1.17234	0.346874	3.37973	0.000725564	0.00438514	LncRNA
AC026356.1	48.9266	1.05844	0.241419	4.38425	1.16387e-05	0.000131078	LncRNA
AC087588.2	15.7124	1.45853	0.325328	4.48326	7.35112e-06	8.82404e-05	LncRNA
AC020656.2	137.967	2.47999	0.493889	5.02135	5.1309e-07	8.72226e-06	LncRNA
AL031710.2	5.32984	1.0866	0.282441	3.84719	0.000119482	0.000951904	LncRNA
AC048382.5	9.611	-1.35589	0.394032	-3.44105	0.000579453	0.00364249	LncRNA
AC092794.2	5.42743	1.63337	0.511611	3.1926	0.00140999	0.00759831	LncRNA
AL161431.1	206.711	2.66706	0.759543	3.51141	0.000445744	0.00292873	LncRNA
AC012150.2	1.57767	1.90445	0.597489	3.18743	0.00143545	0.00771648	LncRNA
LINC02340	9.3899	1.4217	0.36641	3.88009	0.00010442	0.000851654	LncRNA
AC092111.1	21.1762	-1.63735	0.350169	-4.67588	2.92691e-06	3.94744e-05	LncRNA
AL121832.3	49.234	1.76505	0.28242	6.24972	4.11178e-10	1.64255e-08	LncRNA
AC025031.4	10.9175	1.41177	0.321725	4.38813	1.14329e-05	0.000129128	LncRNA
STPG3-AS1	7.04759	1.18802	0.366266	3.24361	0.00118026	0.00655924	LncRNA
AL035461.2	36.3374	1.3137	0.223878	5.86793	4.41282e-09	1.34109e-07	LncRNA
AC068338.3	12.0691	-1.25917	0.291765	-4.31571	1.59088e-05	0.000170749	LncRNA
AC006449.3	4.83428	1.26406	0.344925	3.66475	0.000247581	0.00177941	LncRNA
AC025580.3	7.99952	-1.66295	0.471471	-3.52716	0.000420041	0.00279142	LncRNA
AC026367.3	24.9572	-1.22578	0.340436	-3.60063	0.000317447	0.00219683	LncRNA
AL121829.2	2.35327	1.95624	0.489333	3.99778	6.394e-05	0.000562615	LncRNA
AC244100.3	6.24422	2.41173	0.72568	3.3234	0.000889279	0.00520113	LncRNA
AC092111.2	4.40735	-1.81408	0.523119	-3.46782	0.000524697	0.00335404	LncRNA
LINC00540	29.75	2.00116	0.513129	3.89991	9.62289e-05	0.000796524	LncRNA
AL161891.1	60.3433	1.2207	0.230592	5.29378	1.19813e-07	2.44503e-06	LncRNA
AC009041.3	8.40136	1.53894	0.326467	4.71394	2.4297e-06	3.36792e-05	LncRNA
AC008760.2	97.2364	1.56194	0.470679	3.31848	0.000905097	0.00527102	LncRNA
AC120498.10	9.92789	-2.64203	0.386711	-6.83206	8.37048e-12	5.62417e-10	LncRNA
AL589743.4	1.93825	2.52274	0.673537	3.74552	0.000180024	0.00135681	LncRNA
AC012409.3	6.53433	-1.70172	0.448209	-3.79672	0.000146626	0.00113608	LncRNA
AC090116.1	2.43065	3.78064	0.773524	4.88756	1.02095e-06	1.57438e-05	LncRNA
AL035420.3	3.99562	1.54785	0.481132	3.2171	0.00129495	0.00708697	LncRNA
LINC02881	3.03085	-2.05978	0.569715	-3.61546	0.00029982	0.00209392	LncRNA
AC048344.4	9.30989	1.00938	0.310062	3.25541	0.00113229	0.00634443	LncRNA
AC005837.4	4.37183	-1.75231	0.535725	-3.27091	0.00107203	0.00606006	LncRNA
CEBPB-AS1	56.925	-1.20307	0.238097	-5.05285	4.35264e-07	7.54891e-06	LncRNA
AL356752.1	2.98527	1.53337	0.461094	3.32552	0.000882543	0.00516766	LncRNA
AC026368.1	18.7032	1.51761	0.376546	4.03034	5.56973e-05	0.000499422	LncRNA
AC097634.3	6.07252	-1.91287	0.439492	-4.35245	1.34623e-05	0.000148153	LncRNA
AL391988.1	93.6393	1.62375	0.259236	6.26358	3.7623e-10	1.51674e-08	LncRNA
AL035252.3	58.0326	1.21486	0.240158	5.0586	4.22351e-07	7.34752e-06	LncRNA
AC092376.2	35.2935	-1.27931	0.295639	-4.32729	1.50958e-05	0.000163163	LncRNA
AC010542.5	26.6098	1.06146	0.305821	3.47085	0.000518807	0.00332097	LncRNA
AC009159.3	16.0523	-1.47882	0.341722	-4.32753	1.50788e-05	0.000163125	LncRNA
AC027575.2	20.0174	-1.07182	0.315203	-3.40042	0.000672831	0.00412255	LncRNA
AC139768.1	48.5948	-1.04672	0.280319	-3.73402	0.000188449	0.00141084	LncRNA
AL121782.1	2.77606	1.70284	0.479265	3.55302	0.000380834	0.00256845	LncRNA
AL118505.1	95.072	1.81889	0.384271	4.73335	2.2084e-06	3.10386e-05	LncRNA
AC079949.2	89.3439	2.15777	0.408485	5.28236	1.27529e-07	2.58645e-06	LncRNA
AP004609.3	82.8469	-1.11108	0.198375	-5.60088	2.13268e-08	5.35311e-07	LncRNA
AC037198.2	27.8889	-2.12546	0.474345	-4.48084	7.43501e-06	8.90717e-05	LncRNA
NKILA	151.738	2.31962	0.418492	5.54281	2.97651e-08	7.20123e-07	LncRNA
AC000403.1	51.1743	1.12782	0.337675	3.33995	0.00083792	0.00494984	LncRNA
AC078883.3	4.20436	1.87084	0.555676	3.36678	0.000760526	0.00456389	LncRNA
AC117489.1	47.8093	-2.3816	0.353537	-6.73651	1.62239e-11	1.00941e-09	LncRNA
AL031587.5	167.515	-1.29859	0.342186	-3.79497	0.000147661	0.00114298	LncRNA
AC091931.1	1.1248	3.40936	1.074	3.17443	0.00150129	0.00800984	LncRNA
AC073592.2	6.28797	2.56769	0.539885	4.756	1.97466e-06	2.80428e-05	LncRNA
AL031009.1	21.8071	1.05849	0.334398	3.16535	0.00154898	0.00821547	LncRNA
Z69720.2	3.12411	2.00984	0.597741	3.3624	0.000772695	0.0046233	LncRNA
AC005225.4	49.6486	-1.71878	0.305111	-5.6333	1.76795e-08	4.518e-07	LncRNA
AC011447.6	6.20367	1.85557	0.40262	4.60873	4.05136e-06	5.24275e-05	LncRNA
AC102945.2	101.097	-1.43494	0.369366	-3.88488	0.00010238	0.00083796	LncRNA
AC080080.1	18.5662	1.07794	0.255328	4.22177	2.42388e-05	0.000247002	LncRNA
AC093775.1	2.49792	-4.41254	0.887934	-4.96944	6.71453e-07	1.10303e-05	LncRNA
Z99129.3	12.0714	1.46303	0.414648	3.52838	0.000418115	0.00278069	LncRNA
AP001972.5	1016.47	-1.02614	0.271247	-3.78305	0.000154919	0.001191	LncRNA
AC093535.2	140.185	-1.23626	0.276297	-4.47438	7.66339e-06	9.14975e-05	LncRNA
AC078925.2	10.0147	-3.7647	0.804912	-4.67715	2.90888e-06	3.93037e-05	LncRNA
AC099667.1	2.2842	1.70632	0.476909	3.57787	0.00034641	0.00236658	LncRNA
PWAR5	132.68	-2.55601	0.401968	-6.35875	2.03396e-10	8.98856e-09	LncRNA
AC135048.4	72.9837	1.41664	0.247681	5.71959	1.06781e-08	2.88162e-07	LncRNA
AC092999.1	12.1947	-1.5493	0.351649	-4.4058	1.05392e-05	0.00012069	LncRNA
AL035252.4	4.73146	1.30888	0.337476	3.87843	0.000105132	0.000856935	LncRNA
RBM12B-AS1	26.1209	1.09349	0.23172	4.71902	2.36988e-06	3.30029e-05	LncRNA
AC127071.1	2.74922	4.09238	0.901496	4.53954	5.63766e-06	6.99977e-05	LncRNA
AC021945.1	8.33024	1.507	0.328544	4.5869	4.49868e-06	5.7389e-05	LncRNA
AC007546.2	1.32075	-3.11262	0.888613	-3.50278	0.000460433	0.00300882	LncRNA
AP000695.3	8.22183	1.09567	0.306523	3.57452	0.000350869	0.00239338	LncRNA
AL031123.3	26.0907	1.46685	0.373184	3.93064	8.47212e-05	0.000716584	LncRNA
AC080188.2	15.5395	-1.36299	0.386793	-3.52383	0.000425353	0.00281724	LncRNA
AL513497.1	29.3285	1.14461	0.320214	3.57452	0.000350877	0.00239338	LncRNA
AP001271.2	6.24838	1.27227	0.409703	3.10535	0.00190052	0.00970727	LncRNA
AC109454.4	10.6597	-1.06765	0.338617	-3.15297	0.00161618	0.00851927	LncRNA
KLHL30-AS1	11.4567	-2.73048	0.576941	-4.73269	2.21569e-06	3.11079e-05	LncRNA
AL355377.2	10.1454	-3.17042	0.494073	-6.41691	1.39066e-10	6.48912e-09	LncRNA
AL157770.1	2.77574	-1.98434	0.607176	-3.26815	0.00108254	0.00611248	LncRNA
AC011239.2	32.6951	-3.27504	0.451629	-7.25162	4.11809e-13	4.05729e-11	LncRNA
AC092881.1	12.0875	1.22221	0.330209	3.70133	0.000214476	0.00158007	LncRNA
AC093458.2	7.03579	1.47147	0.356997	4.12181	3.75904e-05	0.000357258	LncRNA
AC006963.1	4.47444	-1.97629	0.600616	-3.29044	0.00100032	0.00572761	LncRNA
AC080100.1	6.71629	-2.36848	0.573095	-4.13278	3.58398e-05	0.000342931	LncRNA
MAPT-IT1	2.1422	-3.20569	0.672323	-4.76808	1.85993e-06	2.66433e-05	LncRNA
AC110285.6	72.3107	1.18733	0.354921	3.34534	0.000821819	0.00486637	LncRNA
AC004264.2	14.915	-2.16965	0.541626	-4.0058	6.18076e-05	0.00054702	LncRNA
FP325330.3	6.9628	3.90694	0.843376	4.63251	3.61268e-06	4.73533e-05	LncRNA
AC067931.1	15.5937	1.4035	0.318227	4.41038	1.03189e-05	0.00011862	LncRNA
AC105235.1	24.0886	1.20293	0.382576	3.14429	0.00166488	0.00872823	LncRNA
AC120114.3	102.524	1.12933	0.277627	4.0678	4.74596e-05	0.000434539	LncRNA
AC145098.2	48.1074	-1.96106	0.408967	-4.79515	1.62549e-06	2.36974e-05	LncRNA
AC096656.1	9.40273	2.54796	0.701497	3.63217	0.00028105	0.00197928	LncRNA
AC091152.4	12.3474	-1.19336	0.384373	-3.1047	0.00190474	0.00972506	LncRNA
AL032819.2	31.8099	-1.58788	0.419692	-3.78345	0.000154667	0.00118976	LncRNA
AC073862.3	21.6949	-3.13553	0.69442	-4.51532	6.32219e-06	7.72348e-05	LncRNA
FLJ38576	15.6889	-1.10997	0.271925	-4.08192	4.46654e-05	0.000412203	LncRNA
AC022784.6	3.4773	3.20356	0.590484	5.4253	5.78558e-08	1.29579e-06	LncRNA
AC073862.4	5.99334	-3.09159	0.924452	-3.34423	0.000825099	0.00488287	LncRNA
AC078925.3	10.7392	-3.44968	0.79064	-4.36315	1.28206e-05	0.00014248	LncRNA
AC020923.1	12.5838	1.51574	0.426785	3.55154	0.000382988	0.0025799	LncRNA
AC007342.9	76.5679	1.82858	0.452898	4.03751	5.40212e-05	0.000486609	LncRNA
AC011676.5	13.4261	1.57748	0.368944	4.27567	1.90566e-05	0.000200556	LncRNA
AC011504.1	7.08638	-1.66538	0.454425	-3.6648	0.000247535	0.00177941	LncRNA
AC011447.7	86.1877	1.70407	0.349605	4.87428	1.09207e-06	1.6665e-05	LncRNA
AL603750.1	303.413	-1.52154	0.37036	-4.10827	3.98626e-05	0.000375778	LncRNA
AC008555.6	83.8386	1.00376	0.189744	5.29009	1.22254e-07	2.4897e-06	LncRNA
AL132780.5	13.5095	1.02007	0.325129	3.13745	0.00170427	0.00889225	LncRNA
AC026471.6	23.8475	-1.28374	0.369412	-3.47508	0.0005107	0.00327864	LncRNA
AP000892.4	1133.46	-2.4666	0.423491	-5.82445	5.73026e-09	1.66832e-07	LncRNA
AC004947.2	9.88359	-1.4871	0.345401	-4.30542	1.66672e-05	0.000178017	LncRNA
AC068299.2	1.12564	3.0057	0.848665	3.54168	0.000397588	0.00266326	LncRNA
AC131212.3	87.1087	1.09309	0.258787	4.22388	2.4013e-05	0.000245081	LncRNA
AC053503.5	153.479	-4.31564	0.60887	-7.08795	1.36116e-12	1.14738e-10	LncRNA
AP001528.2	144.67	-1.65897	0.337902	-4.90961	9.12572e-07	1.43483e-05	LncRNA
AC084759.3	6.49046	-3.53839	0.715629	-4.94445	7.63588e-07	1.23184e-05	LncRNA
AC115284.2	24.6254	-1.63363	0.322845	-5.0601	4.19031e-07	7.2962e-06	LncRNA
AF001548.3	122.813	-3.78186	0.559905	-6.75447	1.43358e-11	9.12405e-10	LncRNA
AC073592.10	4.77081	3.34682	0.631823	5.29709	1.17665e-07	2.40692e-06	LncRNA
LINC01348	64.6664	1.57796	0.473179	3.3348	0.000853603	0.0050253	LncRNA
AL139035.1	13.9445	1.0078	0.321536	3.13433	0.00172247	0.00896946	LncRNA
LINC01943	48.151	1.36217	0.365967	3.72211	0.000197569	0.00146886	LncRNA
LINC00294	749.318	-1.02177	0.234467	-4.35785	1.31347e-05	0.000145316	LncRNA
FP671120.6	467.103	1.63978	0.483153	3.39392	0.000688995	0.00420334	LncRNA
LINC00836	3.56378	-2.32736	0.72864	-3.19412	0.00140258	0.00757113	LncRNA
ELDR	2.42983	2.74264	0.644478	4.2556	2.08488e-05	0.000216648	LncRNA
LINC01163	3.0966	3.8948	0.892859	4.36217	1.2878e-05	0.000142917	LncRNA
AC018358.1	1.96729	-3.32325	0.86013	-3.86366	0.000111699	0.000900598	LncRNA
LINC01338	1.00304	2.54922	0.774419	3.29179	0.000995525	0.00570431	LncRNA
HELLPAR	157.083	1.13916	0.337055	3.37975	0.000725509	0.00438514	LncRNA
ABALON	67.9673	1.38678	0.247752	5.59745	2.17527e-08	5.44617e-07	LncRNA
LINC01012	28.6811	1.17246	0.376598	3.1133	0.00185006	0.00951104	LncRNA
C2-AS1	3.22184	1.79342	0.553772	3.23856	0.00120134	0.00666234	LncRNA
LINC01394	4.89298	-1.96706	0.444641	-4.42393	9.69221e-06	0.000112293	LncRNA
LINC00891	21.2927	-1.64918	0.371675	-4.43716	9.11524e-06	0.000106482	LncRNA

## Sheet: List 2
				p	Correlation with immune cells
STAD	ENSG00000082929	LINC01587	Macrophage	1.46039e-06	0.248652
STAD	ENSG00000093100	XXbac-B461K10.4	Macrophage	4.5542e-05	0.211438
STAD	ENSG00000099869	IGF2-AS	Macrophage	0.00856184	0.137242
STAD	ENSG00000120664	SPG20-AS1	Macrophage	4.26781e-13	0.366769
STAD	ENSG00000122043	LINC00544	Macrophage	4.11018e-05	0.212644
STAD	ENSG00000122548	KIAA0087	Macrophage	3.27811e-05	0.215279
STAD	ENSG00000124915	DKFZP434K028	Macrophage	6.60405e-05	-0.207011
STAD	ENSG00000130600	H19	Macrophage	0.0075284	0.139488
STAD	ENSG00000136275	C7orf69	Macrophage	1.04438e-05	0.228133
STAD	ENSG00000136315	RP11-84C10.2	Macrophage	7.62028e-10	0.314484
STAD	ENSG00000151303	RP11-96C23.13	Macrophage	0.000244285	0.19063
STAD	ENSG00000152931	PART1	Macrophage	4.9967e-07	0.259122
STAD	ENSG00000153363	LINC00467	Macrophage	8.3179e-12	-0.347182
STAD	ENSG00000161149	TUBA3FP	Macrophage	2.46789e-05	0.218541
STAD	ENSG00000163009	C2orf48	Macrophage	2.2436e-07	-0.266651
STAD	ENSG00000163364	LINC01116	Macrophage	7.71581e-13	0.362969
STAD	ENSG00000163597	SNHG16	Macrophage	2.34701e-06	-0.243869
STAD	ENSG00000165511	C10orf25	Macrophage	0.0031448	0.153972
STAD	ENSG00000166770	ZNF667-AS1	Macrophage	7.73178e-43	0.635744
STAD	ENSG00000166917	MIR202HG	Macrophage	0.00903616	0.136292
STAD	ENSG00000167046	RP11-93B14.6	Macrophage	0.00174769	-0.163072
STAD	ENSG00000167117	LINC00483	Macrophage	0.0114422	-0.13206
STAD	ENSG00000167912	RP11-25K19.1	Macrophage	2.32744e-10	0.323452
STAD	ENSG00000168405	CMAHP	Macrophage	3.17063e-38	0.607059
STAD	ENSG00000170846	AC093323.3	Macrophage	0.00414187	-0.149536
STAD	ENSG00000173811	CCDC13-AS1	Macrophage	0.0058334	0.143853
STAD	ENSG00000173867	RP11-97O12.7	Macrophage	0.0230281	0.118795
STAD	ENSG00000174171	RP11-23P13.6	Macrophage	0.015448	0.126508
STAD	ENSG00000174365	SNHG11	Macrophage	7.2988e-08	-0.276836
STAD	ENSG00000174403	C20orf166-AS1	Macrophage	7.47183e-16	0.404659
STAD	ENSG00000174407	MIR1-1HG	Macrophage	5.50254e-11	0.333975
STAD	ENSG00000174680	GRIK1-AS1	Macrophage	0.000972914	0.171707
STAD	ENSG00000175061	LRRC75A-AS1	Macrophage	0.00113708	-0.169448
STAD	ENSG00000175604	RP11-276H1.3	Macrophage	0.0321678	0.112011
STAD	ENSG00000175611	LINC00476	Macrophage	0.0268757	0.115699
STAD	ENSG00000175772	LINC01106	Macrophage	0.000125073	-0.199178
STAD	ENSG00000175967	RP11-544L8__B.4	Macrophage	0.00120062	0.168654
STAD	ENSG00000176236	C10orf111	Macrophage	4.60341e-07	-0.259903
STAD	ENSG00000176320	RP11-404O13.5	Macrophage	5.656e-07	0.257935
STAD	ENSG00000176349	AC110781.3	Macrophage	0.0269546	0.11564
STAD	ENSG00000176593	CTD-2368P22.1	Macrophage	3.67098e-08	0.282871
STAD	ENSG00000176659	C20orf197	Macrophage	5.5782e-14	0.379457
STAD	ENSG00000176754	LINC00303	Macrophage	0.0492098	0.102884
STAD	ENSG00000176912	TYMSOS	Macrophage	8.07796e-10	-0.314035
STAD	ENSG00000177112	MRVI1-AS1	Macrophage	3.14289e-12	0.353751
STAD	ENSG00000177234	LINC01561	Macrophage	6.21097e-06	0.233736
STAD	ENSG00000177337	DLGAP1-AS1	Macrophage	0.0334896	0.111172
STAD	ENSG00000177369	FLJ40194	Macrophage	0.000535749	0.180107
STAD	ENSG00000177406	RP11-218M22.1	Macrophage	0.00110942	0.169807
STAD	ENSG00000177410	ZFAS1	Macrophage	3.48771e-05	-0.21456
STAD	ENSG00000177699	RP11-16K12.1	Macrophage	0.00029705	0.188062
STAD	ENSG00000177757	FAM87B	Macrophage	2.81129e-05	0.21705
STAD	ENSG00000177788	RP5-1061H20.4	Macrophage	0.000117809	-0.199925
STAD	ENSG00000177822	AC108142.1	Macrophage	5.97213e-12	0.349435
STAD	ENSG00000178440	LINC00843	Macrophage	0.0134538	0.129089
STAD	ENSG00000178722	C5orf64	Macrophage	2.58977e-07	0.265319
STAD	ENSG00000178803	ADORA2A-AS1	Macrophage	0.0234158	0.118464
STAD	ENSG00000178977	LINC00324	Macrophage	8.60736e-08	0.275367
STAD	ENSG00000179066	CTD-2527I21.15	Macrophage	0.000252165	-0.190215
STAD	ENSG00000179082	C9orf106	Macrophage	5.25504e-10	0.317326
STAD	ENSG00000179136	LINC00670	Macrophage	3.02774e-16	0.409676
STAD	ENSG00000179219	LINC00311	Macrophage	0.0275142	0.115223
STAD	ENSG00000179253	RP11-429E11.3	Macrophage	1.50973e-08	0.290467
STAD	ENSG00000179406	LINC00174	Macrophage	0.0290868	-0.114089
STAD	ENSG00000179428	AC073072.5	Macrophage	7.82934e-22	0.473318
STAD	ENSG00000179447	RP5-1027G4.3	Macrophage	1.80035e-11	0.34186
STAD	ENSG00000179818	PCBP1-AS1	Macrophage	0.0195312	0.122025
STAD	ENSG00000179840	PIK3CD-AS1	Macrophage	5.39815e-12	0.350119
STAD	ENSG00000179935	LINC00652	Macrophage	4.90409e-05	0.210564
STAD	ENSG00000180066	C10orf91	Macrophage	1.92877e-08	-0.288395
STAD	ENSG00000180139	ACTA2-AS1	Macrophage	8.5883e-36	0.59066
STAD	ENSG00000180279	LINC01869	Macrophage	0.0131398	-0.129526
STAD	ENSG00000180422	LINC00304	Macrophage	6.63114e-06	0.233038
STAD	ENSG00000180458	CTD-3064H18.4	Macrophage	0.00013932	0.197824
STAD	ENSG00000180539	C9orf139	Macrophage	1.03847e-07	0.273683
STAD	ENSG00000180712	RP11-290F5.2	Macrophage	6.4744e-05	-0.20725
STAD	ENSG00000180769	WDFY3-AS2	Macrophage	1.66947e-15	0.400121
STAD	ENSG00000180861	LINC01559	Macrophage	0.000517332	-0.180588
STAD	ENSG00000181123	RP4-539M6.14	Macrophage	0.011042	0.132705
STAD	ENSG00000181800	CELF2-AS1	Macrophage	4.16081e-23	0.48614
STAD	ENSG00000181908	AP003774.4	Macrophage	1.35522e-21	0.470859
STAD	ENSG00000182057	OGFRP1	Macrophage	3.54825e-07	-0.262369
STAD	ENSG00000182109	RP11-69E11.4	Macrophage	2.46902e-08	0.28629
STAD	ENSG00000182165	TP53TG1	Macrophage	0.0189296	0.122631
STAD	ENSG00000182366	FAM87A	Macrophage	6.80446e-07	0.256154
STAD	ENSG00000182376	RP5-1142A6.8	Macrophage	3.13312e-05	0.215802
STAD	ENSG00000182586	LINC00334	Macrophage	0.0229047	0.118902
STAD	ENSG00000182912	TSPEAR-AS2	Macrophage	1.24144e-06	-0.250268
STAD	ENSG00000183154	RP11-863K10.7	Macrophage	4.05081e-06	0.238241
STAD	ENSG00000183242	WT1-AS	Macrophage	9.51208e-08	0.274472
STAD	ENSG00000183308	AC005037.3	Macrophage	0.00240823	-0.158165
STAD	ENSG00000183535	COL18A1-AS1	Macrophage	3.99732e-06	0.23838
STAD	ENSG00000183822	NCF4-AS1	Macrophage	0.00291194	0.155191
STAD	ENSG00000184068	RP5-821D11.7	Macrophage	1.78145e-08	-0.289069
STAD	ENSG00000184224	C11orf72	Macrophage	4.76855e-05	-0.210895
STAD	ENSG00000184274	LINC00315	Macrophage	6.17665e-08	0.278316
STAD	ENSG00000184809	B3GALT5-AS1	Macrophage	0.0192946	0.122262
STAD	ENSG00000185065	AC000068.5	Macrophage	0.00769592	-0.139106
STAD	ENSG00000185433	LINC00158	Macrophage	0.0201847	0.121386
STAD	ENSG00000185904	LINC00839	Macrophage	0.00308738	0.154265
STAD	ENSG00000186235	AC016757.3	Macrophage	9.45342e-10	0.312821
STAD	ENSG00000186594	MIR22HG	Macrophage	2.65514e-05	0.217705
STAD	ENSG00000187621	TCL6	Macrophage	0.00391127	0.150469
STAD	ENSG00000188185	LINC00265	Macrophage	0.00298699	-0.154789
STAD	ENSG00000188511	C22orf34	Macrophage	1.40943e-07	0.270919
STAD	ENSG00000188660	LINC00319	Macrophage	0.000123836	-0.199302
STAD	ENSG00000188825	LINC00910	Macrophage	0.0101642	0.134197
STAD	ENSG00000189196	LINC00994	Macrophage	2.75219e-07	0.264752
STAD	ENSG00000189238	LINC00943	Macrophage	0.0167648	0.12496
STAD	ENSG00000189419	SPATA41	Macrophage	0.0156196	0.1263
STAD	ENSG00000196366	C9orf163	Macrophage	1.61548e-11	-0.342613
STAD	ENSG00000196668	LINC00173	Macrophage	0.000296696	0.188078
STAD	ENSG00000196696	PDXDC2P	Macrophage	0.00470157	-0.147455
STAD	ENSG00000196741	LINC01560	Macrophage	0.0385051	0.108224
STAD	ENSG00000196756	SNHG17	Macrophage	2.46511e-16	-0.410806
STAD	ENSG00000196951	SCOC-AS1	Macrophage	0.00246056	0.157831
STAD	ENSG00000196979	RP11-88G17.6	Macrophage	4.66271e-08	0.280788
STAD	ENSG00000197085	NPSR1-AS1	Macrophage	0.0138146	-0.128599
STAD	ENSG00000197291	RAMP2-AS1	Macrophage	9.42938e-13	0.361671
STAD	ENSG00000197301	RP11-366L20.2	Macrophage	0.00753128	0.139482
STAD	ENSG00000197322	C17orf102	Macrophage	9.26517e-05	0.202895
STAD	ENSG00000197445	C16orf47	Macrophage	1.68541e-22	0.480096
STAD	ENSG00000197813	CTC-301O7.4	Macrophage	1.10152e-12	0.36066
STAD	ENSG00000197934	CYYR1-AS1	Macrophage	6.94113e-10	0.3152
STAD	ENSG00000197989	SNHG12	Macrophage	5.69096e-05	-0.208795
STAD	ENSG00000198106	RP11-231C14.7	Macrophage	5.7944e-10	0.316582
STAD	ENSG00000198221	AFDN-AS1	Macrophage	2.25552e-05	-0.219564
STAD	ENSG00000198547	C20orf203	Macrophage	6.97335e-05	0.206355
STAD	ENSG00000198711	SSBP3-AS1	Macrophage	0.0138725	0.128521
STAD	ENSG00000203288	TDRKH-AS1	Macrophage	0.0058496	-0.143806
STAD	ENSG00000203307	RP11-375H19.2	Macrophage	0.0116791	0.131687
STAD	ENSG00000203321	C9orf41-AS1	Macrophage	0.0143555	-0.127883
STAD	ENSG00000203356	LINC01562	Macrophage	0.000151197	0.196792
STAD	ENSG00000203362	RP3-337H4.8	Macrophage	2.23974e-06	-0.244345
STAD	ENSG00000203364	RP11-370F5.4	Macrophage	0.00266416	0.15659
STAD	ENSG00000203386	LINC01317	Macrophage	0.0292554	0.11397
STAD	ENSG00000203392	CTD-2026K11.6	Macrophage	0.00171539	0.163354
STAD	ENSG00000203441	LINC00449	Macrophage	2.8262e-05	-0.216989
STAD	ENSG00000203446	AC004988.1	Macrophage	2.01198e-07	0.267658
STAD	ENSG00000203497	PDCD4-AS1	Macrophage	3.94622e-07	0.261365
STAD	ENSG00000203506	RBMS3-AS2	Macrophage	1.22482e-13	0.374618
STAD	ENSG00000203527	Z99756.1	Macrophage	0.000244895	0.190597
STAD	ENSG00000203585	RP11-542B15.1	Macrophage	4.18779e-14	0.381201
STAD	ENSG00000203644	RP11-332M2.1	Macrophage	0.0464625	-0.104153
STAD	ENSG00000203645	LINC00501	Macrophage	0.00264301	-0.156715
STAD	ENSG00000203688	RP11-351J23.1	Macrophage	0.000494511	-0.181207
STAD	ENSG00000203706	SERTAD4-AS1	Macrophage	2.77552e-12	0.354579
STAD	ENSG00000203709	C1orf132	Macrophage	1.76042e-06	0.24678
STAD	ENSG00000203711	C6orf99	Macrophage	5.36436e-08	-0.279558
STAD	ENSG00000203739	RP11-296O14.3	Macrophage	9.92908e-08	0.274086
STAD	ENSG00000203804	ADAMTSL4-AS1	Macrophage	1.51663e-08	0.290429
STAD	ENSG00000203808	BVES-AS1	Macrophage	2.1197e-17	0.423975
STAD	ENSG00000203875	SNHG5	Macrophage	0.00592606	-0.143586
STAD	ENSG00000203930	LINC00632	Macrophage	2.54604e-11	0.339438
STAD	ENSG00000204054	LINC00963	Macrophage	0.00244028	0.157959
STAD	ENSG00000204110	RP1-153P14.8	Macrophage	9.21587e-08	0.274755
STAD	ENSG00000204187	LINC00619	Macrophage	0.0134497	0.129095
STAD	ENSG00000204241	RP11-713P17.3	Macrophage	6.00857e-10	0.316304
STAD	ENSG00000204261	PSMB8-AS1	Macrophage	5.73192e-05	0.208709
STAD	ENSG00000204277	LINC01993	Macrophage	4.56609e-05	0.211407
STAD	ENSG00000204283	LINC01973	Macrophage	2.51939e-13	0.370109
STAD	ENSG00000204380	PKP4-AS1	Macrophage	0.030882	-0.112857
STAD	ENSG00000204446	C9orf170	Macrophage	9.77164e-13	0.361439
STAD	ENSG00000204584	RP11-304F15.3	Macrophage	0.0119617	0.131251
STAD	ENSG00000204588	LINC01123	Macrophage	1.08502e-07	-0.273288
STAD	ENSG00000204706	MAMDC2-AS1	Macrophage	7.35311e-05	0.205714
STAD	ENSG00000204860	FAM201A	Macrophage	0.00029338	-0.188226
STAD	ENSG00000204876	AC021218.2	Macrophage	0.0293008	-0.113938
STAD	ENSG00000204929	AC074391.1	Macrophage	9.77081e-06	0.228859
STAD	ENSG00000204934	ATP6V0E2-AS1	Macrophage	1.07544e-08	0.293309
STAD	ENSG00000204949	FAM83A-AS1	Macrophage	0.00151173	-0.165249
STAD	ENSG00000204971	RP11-807H22.7	Macrophage	1.14071e-10	0.328706
STAD	ENSG00000205018	RP11-830F9.6	Macrophage	2.4408e-18	0.435116
STAD	ENSG00000205037	RP11-863P13.4	Macrophage	3.38664e-15	0.396071
STAD	ENSG00000205041	CTC-425O23.2	Macrophage	0.0141976	0.12809
STAD	ENSG00000205054	LINC01121	Macrophage	1.98063e-08	0.28817
STAD	ENSG00000205056	RP11-693J15.5	Macrophage	1.01971e-10	0.329523
STAD	ENSG00000205106	DKFZp779M0652	Macrophage	1.28263e-16	0.41437
STAD	ENSG00000205181	LINC00654	Macrophage	1.36153e-11	0.343797
STAD	ENSG00000205231	TTLL10-AS1	Macrophage	0.000185083	-0.194218
STAD	ENSG00000205293	LINC01602	Macrophage	0.0398171	-0.107506
STAD	ENSG00000205414	RP11-401P9.6	Macrophage	3.19482e-06	0.240706
STAD	ENSG00000205424	AL592528.1	Macrophage	9.50227e-05	0.202585
STAD	ENSG00000205444	RP4-529N6.1	Macrophage	1.17849e-06	0.250783
STAD	ENSG00000205488	CALML3-AS1	Macrophage	0.0201393	0.12143
STAD	ENSG00000205537	RP11-89H19.1	Macrophage	0.00569091	0.14427
STAD	ENSG00000205559	CHKB-AS1	Macrophage	0.0496763	-0.102674
STAD	ENSG00000205562	RP11-497E19.1	Macrophage	2.19317e-32	0.566
STAD	ENSG00000205628	LINC01446	Macrophage	0.0105336	0.133556
STAD	ENSG00000205664	RP11-706O15.1	Macrophage	0.000320927	-0.187037
STAD	ENSG00000205696	ADARB2-AS1	Macrophage	0.00737143	0.139853
STAD	ENSG00000205791	LOH12CR2	Macrophage	5.30106e-10	0.31726
STAD	ENSG00000205837	LINC00487	Macrophage	0.0430368	0.105827
STAD	ENSG00000205890	RP11-473M20.5	Macrophage	1.70681e-06	-0.247091
STAD	ENSG00000205930	C21orf62-AS1	Macrophage	3.39001e-13	0.368233
STAD	ENSG00000205959	RP11-689P11.2	Macrophage	4.99551e-05	0.210345
STAD	ENSG00000206028	CTA-373H7.7	Macrophage	0.00551439	0.144799
STAD	ENSG00000206249	CTD-2308N23.2	Macrophage	8.02775e-06	0.230987
STAD	ENSG00000206344	HCG27	Macrophage	0.00114448	0.169354
STAD	ENSG00000206417	H1FX-AS1	Macrophage	1.40395e-07	0.270954
STAD	ENSG00000206573	THUMPD3-AS1	Macrophage	0.0258077	-0.116518
STAD	ENSG00000207955	MIR219A2	Macrophage	0.0175521	0.124084
STAD	ENSG00000212743	RP11-563J2.3	Macrophage	0.0362284	0.109519
STAD	ENSG00000212766	EWSAT1	Macrophage	3.71669e-07	0.261932
STAD	ENSG00000212978	AC016747.3	Macrophage	1.30589e-17	0.426507
STAD	ENSG00000213279	RP1-29C18.9	Macrophage	2.82985e-07	0.264492
STAD	ENSG00000213373	LINC00671	Macrophage	5.32704e-08	0.27962
STAD	ENSG00000213468	FIRRE	Macrophage	0.0474035	-0.103711
STAD	ENSG00000213599	SLX1A-SULT1A3	Macrophage	6.36477e-05	-0.207455
STAD	ENSG00000213600	XXcos-LUCA16.1	Macrophage	0.0103512	0.13387
STAD	ENSG00000213888	LINC01521	Macrophage	0.0187321	0.122834
STAD	ENSG00000213963	AC074286.1	Macrophage	1.88205e-05	0.221609
STAD	ENSG00000214039	RP11-474D1.3	Macrophage	0.00117903	-0.168919
STAD	ENSG00000214049	UCA1	Macrophage	1.41209e-05	-0.224816
STAD	ENSG00000214106	PAXIP1-AS2	Macrophage	1.32096e-17	0.426448
STAD	ENSG00000214145	LINC00887	Macrophage	0.000440139	-0.182795
STAD	ENSG00000214146	LINC02026	Macrophage	0.00033291	-0.18655
STAD	ENSG00000214188	ST7-OT4	Macrophage	0.0376239	0.108717
STAD	ENSG00000214248	CTD-3193O13.12	Macrophage	1.25465e-05	-0.226122
STAD	ENSG00000214293	APTR	Macrophage	6.97226e-06	-0.232501
STAD	ENSG00000214401	KANSL1-AS1	Macrophage	0.0146615	0.127489
STAD	ENSG00000214546	AC087491.2	Macrophage	2.97458e-06	-0.241442
STAD	ENSG00000214548	MEG3	Macrophage	1.13925e-25	0.510392
STAD	ENSG00000214650	RP11-83B20.1	Macrophage	0.0193809	0.122175
STAD	ENSG00000214708	AC090616.2	Macrophage	0.0404267	-0.10718
STAD	ENSG00000214719	AC005562.1	Macrophage	0.000220302	0.191973
STAD	ENSG00000214772	RP11-174G6.1	Macrophage	0.003199	-0.1537
STAD	ENSG00000214797	RP11-1036E20.9	Macrophage	0.0191995	0.122357
STAD	ENSG00000214803	RP11-37N22.1	Macrophage	0.0162028	0.125607
STAD	ENSG00000214851	LINC00612	Macrophage	2.67139e-06	0.242546
STAD	ENSG00000214870	AC004540.5	Macrophage	3.29491e-16	0.40921
STAD	ENSG00000214894	LINC00243	Macrophage	2.08732e-07	0.267319
STAD	ENSG00000214900	LINC01588	Macrophage	0.0155336	-0.126404
STAD	ENSG00000214919	RP11-674E16.4	Macrophage	0.00054997	-0.179746
STAD	ENSG00000214922	HLA-F-AS1	Macrophage	0.000213263	0.192393
STAD	ENSG00000214955	AP000318.2	Macrophage	2.99514e-07	0.263961
STAD	ENSG00000215022	RP1-257A7.4	Macrophage	0.00687729	0.141049
STAD	ENSG00000215039	CD27-AS1	Macrophage	0.000315472	0.187265
STAD	ENSG00000215067	ALOX12-AS1	Macrophage	0.000333081	0.186543
STAD	ENSG00000215068	AC025171.1	Macrophage	2.29624e-07	0.266436
STAD	ENSG00000215196	AC091878.1	Macrophage	5.30085e-09	0.299137
STAD	ENSG00000215244	RP11-563J2.2	Macrophage	0.00274584	0.156116
STAD	ENSG00000215246	RP11-43F13.3	Macrophage	3.60272e-05	0.214183
STAD	ENSG00000215374	FAM66B	Macrophage	8.29325e-15	0.390861
STAD	ENSG00000215386	MIR99AHG	Macrophage	6.81373e-40	0.617776
STAD	ENSG00000215417	MIR17HG	Macrophage	0.000514875	-0.180653
STAD	ENSG00000215424	MCM3AP-AS1	Macrophage	6.25941e-05	-0.207655
STAD	ENSG00000215447	BX322557.10	Macrophage	0.0303269	0.113231
STAD	ENSG00000215481	BCRP3	Macrophage	0.000439127	0.182826
STAD	ENSG00000215533	LINC00189	Macrophage	1.47405e-11	0.343248
STAD	ENSG00000215692	AC114730.8	Macrophage	0.0253845	-0.116851
STAD	ENSG00000215769	ARHGAP27P1-BPTFP1-KPNA2P3	Macrophage	0.0212359	-0.120393
STAD	ENSG00000215808	LINC01139	Macrophage	0.00284754	0.155544
STAD	ENSG00000215841	RP11-800A3.2	Macrophage	0.00281443	-0.155728
STAD	ENSG00000215866	LINC01356	Macrophage	0.0487289	-0.103101
STAD	ENSG00000216863	LY86-AS1	Macrophage	4.16538e-10	0.319088
STAD	ENSG00000216895	AC009403.2	Macrophage	0.000278516	-0.188911
STAD	ENSG00000217258	AC007249.3	Macrophage	0.0001467	-0.197174
STAD	ENSG00000217455	AC091801.1	Macrophage	0.00158493	0.164542
STAD	ENSG00000218018	RP4-800J21.3	Macrophage	4.21265e-08	0.281674
STAD	ENSG00000218510	LINC00339	Macrophage	1.42971e-05	0.224678
STAD	ENSG00000219159	AC011298.2	Macrophage	0.000667593	-0.177053
STAD	ENSG00000219410	RP4-761J14.8	Macrophage	0.000535027	-0.180125
STAD	ENSG00000220161	LINC02076	Macrophage	0.0279635	0.114893
STAD	ENSG00000221571	RNU6ATAC35P	Macrophage	0.0016588	-0.163859
STAD	ENSG00000221817	PPP3CB-AS1	Macrophage	0.00222228	0.159408
STAD	ENSG00000221953	C1orf229	Macrophage	0.0163031	0.12549
STAD	ENSG00000222001	AC106876.2	Macrophage	9.28846e-05	-0.202864
STAD	ENSG00000222005	LINC01118	Macrophage	4.4203e-05	0.211789
STAD	ENSG00000222022	AC112721.1	Macrophage	0.00075668	0.175292
STAD	ENSG00000222032	AC112721.2	Macrophage	3.62319e-05	0.214117
STAD	ENSG00000222033	LINC01124	Macrophage	0.00839975	-0.137578
STAD	ENSG00000222035	AC079354.3	Macrophage	0.000964961	0.171825
STAD	ENSG00000222043	AC079305.10	Macrophage	0.0440488	-0.105321
STAD	ENSG00000222044	RP5-1039K5.16	Macrophage	0.00111656	0.169713
STAD	ENSG00000223382	LINC01778	Macrophage	1.10007e-08	0.29312
STAD	ENSG00000223396	RP11-134G8.5	Macrophage	0.019902	-0.12166
STAD	ENSG00000223400	AP006748.1	Macrophage	0.0363916	-0.109424
STAD	ENSG00000223403	MEG9	Macrophage	2.67244e-15	0.397433
STAD	ENSG00000223414	LINC00473	Macrophage	1.14101e-14	0.388983
STAD	ENSG00000223458	LMO7DN-IT1	Macrophage	0.0373755	0.108858
STAD	ENSG00000223462	RP11-285G1.9	Macrophage	0.0114602	0.132031
STAD	ENSG00000223485	LINC01615	Macrophage	2.76371e-09	0.304389
STAD	ENSG00000223486	AC092198.1	Macrophage	6.15302e-10	-0.316123
STAD	ENSG00000223492	RP11-15M15.1	Macrophage	0.000366764	0.185255
STAD	ENSG00000223502	RP11-96B5.3	Macrophage	0.00235366	0.15852
STAD	ENSG00000223511	RP13-297E16.4	Macrophage	2.141e-11	0.340651
STAD	ENSG00000223522	AC093690.1	Macrophage	0.00583684	0.143843
STAD	ENSG00000223523	AC079613.1	Macrophage	1.38125e-13	0.373872
STAD	ENSG00000223534	HLA-DQB1-AS1	Macrophage	6.19871e-08	0.278284
STAD	ENSG00000223561	AC003090.1	Macrophage	8.36157e-25	0.502414
STAD	ENSG00000223642	AC008277.1	Macrophage	0.0200954	0.121472
STAD	ENSG00000223652	AC106786.1	Macrophage	8.54397e-27	0.520455
STAD	ENSG00000223662	SAMSN1-AS1	Macrophage	0.00298084	0.154822
STAD	ENSG00000223695	RP4-633O19__A.1	Macrophage	2.61446e-06	0.242767
STAD	ENSG00000223704	LINC01422	Macrophage	3.8304e-13	0.367457
STAD	ENSG00000223711	AC091633.3	Macrophage	2.10597e-05	0.220341
STAD	ENSG00000223745	CCDC18-AS1	Macrophage	0.013618	0.128864
STAD	ENSG00000223749	MIR503HG	Macrophage	7.90785e-05	0.204831
STAD	ENSG00000223754	AC008073.9	Macrophage	0.000217409	0.192144
STAD	ENSG00000223764	RP11-54O7.3	Macrophage	2.41665e-23	0.488456
STAD	ENSG00000223770	AC006145.4	Macrophage	3.63866e-07	0.262132
STAD	ENSG00000223774	RP11-307B6.3	Macrophage	1.77367e-19	0.448102
STAD	ENSG00000223776	LGALS8-AS1	Macrophage	0.00363737	-0.151643
STAD	ENSG00000223783	LINC01983	Macrophage	0.000905368	-0.17274
STAD	ENSG00000223791	UBE2E1-AS1	Macrophage	0.0168027	0.124917
STAD	ENSG00000223799	IL10RB-AS1	Macrophage	5.63365e-07	0.257973
STAD	ENSG00000223813	AC007255.8	Macrophage	3.14467e-11	-0.337951
STAD	ENSG00000223815	DIAPH3-AS2	Macrophage	0.000890238	-0.172982
STAD	ENSG00000223821	RP11-505P4.6	Macrophage	0.0422626	0.106221
STAD	ENSG00000223823	LINC01342	Macrophage	0.00021035	-0.192571
STAD	ENSG00000223829	AC004870.4	Macrophage	0.0222303	-0.119493
STAD	ENSG00000223831	RP1-56J10.8	Macrophage	0.00103968	0.170749
STAD	ENSG00000223834	RP11-472N13.2	Macrophage	8.35562e-12	0.347151
STAD	ENSG00000223837	XXbac-BPG181M17.4	Macrophage	0.0206697	-0.120922
STAD	ENSG00000223882	ABCC5-AS1	Macrophage	0.00671496	0.141459
STAD	ENSG00000223884	AC019048.1	Macrophage	3.83252e-05	0.213462
STAD	ENSG00000223891	OSER1-AS1	Macrophage	0.00319684	0.153711
STAD	ENSG00000223923	AC010136.2	Macrophage	1.66935e-05	0.222953
STAD	ENSG00000223930	RP11-33A14.1	Macrophage	1.33364e-11	0.34394
STAD	ENSG00000223946	RP11-533O20.2	Macrophage	9.74915e-10	0.312583
STAD	ENSG00000223947	AC016738.4	Macrophage	0.000359061	-0.18554
STAD	ENSG00000223949	ROR1-AS1	Macrophage	1.96061e-11	0.341266
STAD	ENSG00000223960	AC009948.5	Macrophage	7.54399e-24	0.49336
STAD	ENSG00000223969	AC002456.2	Macrophage	8.37958e-09	0.295379
STAD	ENSG00000223991	AC104809.2	Macrophage	0.0468241	0.103982
STAD	ENSG00000224017	LINC01449	Macrophage	2.43524e-09	0.305398
STAD	ENSG00000224029	RP11-136K14.2	Macrophage	0.0348934	0.110311
STAD	ENSG00000224043	CCNT2-AS1	Macrophage	0.000430729	0.183088
STAD	ENSG00000224046	AC005076.5	Macrophage	0.0276911	-0.115092
STAD	ENSG00000224057	EGFR-AS1	Macrophage	0.0240997	-0.117891
STAD	ENSG00000224063	AC007319.1	Macrophage	0.00716178	0.140352
STAD	ENSG00000224074	LINC00691	Macrophage	0.0347783	0.11038
STAD	ENSG00000224078	SNHG14	Macrophage	4.02383e-29	0.540263
STAD	ENSG00000224086	LL22NC03-86G7.1	Macrophage	1.23516e-06	0.250318
STAD	ENSG00000224093	RP5-1033H22.2	Macrophage	4.27844e-08	-0.281539
STAD	ENSG00000224100	AP001630.5	Macrophage	0.0309401	0.112818
STAD	ENSG00000224101	ELMO1-AS1	Macrophage	2.40556e-07	0.266005
STAD	ENSG00000224116	INHBA-AS1	Macrophage	2.57066e-15	0.397656
STAD	ENSG00000224132	AC112715.2	Macrophage	3.63598e-11	0.336925
STAD	ENSG00000224137	LINC01857	Macrophage	4.32228e-16	0.407709
STAD	ENSG00000224142	AMMECR1-IT1	Macrophage	0.0160594	0.125775
STAD	ENSG00000224152	AC009506.1	Macrophage	0.000905766	0.172734
STAD	ENSG00000224164	RP3-369A17.4	Macrophage	6.70956e-10	0.31546
STAD	ENSG00000224187	LINC01991	Macrophage	0.0409305	0.106913
STAD	ENSG00000224189	HAGLR	Macrophage	2.06061e-05	0.220588
STAD	ENSG00000224195	RP11-574K11.5	Macrophage	0.0159541	0.1259
STAD	ENSG00000224215	RP11-371A19.2	Macrophage	3.90306e-07	0.261469
STAD	ENSG00000224218	RP11-359D14.3	Macrophage	0.039159	0.107864
STAD	ENSG00000224220	AC104699.1	Macrophage	9.11059e-06	0.229619
STAD	ENSG00000224222	RP11-262I2.2	Macrophage	0.00224301	0.159264
STAD	ENSG00000224228	RP1-15D23.2	Macrophage	0.00253978	0.157337
STAD	ENSG00000224238	WARS2-IT1	Macrophage	4.36141e-07	0.260417
STAD	ENSG00000224239	AC090044.2	Macrophage	1.33501e-25	0.509765
STAD	ENSG00000224259	LINC01133	Macrophage	0.000161964	-0.19592
STAD	ENSG00000224269	AP000697.6	Macrophage	5.81598e-12	-0.349615
STAD	ENSG00000224271	RP11-191L9.4	Macrophage	0.00231111	-0.158802
STAD	ENSG00000224272	AC114730.3	Macrophage	0.00769951	-0.139098
STAD	ENSG00000224276	RP11-336K24.5	Macrophage	0.0195651	-0.121992
STAD	ENSG00000224286	LINC01142	Macrophage	0.0222526	0.119473
STAD	ENSG00000224307	RP11-344B5.2	Macrophage	1.21094e-28	0.536296
STAD	ENSG00000224310	LINC01567	Macrophage	3.75211e-10	0.319877
STAD	ENSG00000224318	CHL1-AS2	Macrophage	3.76822e-11	0.336672
STAD	ENSG00000224376	AC017104.6	Macrophage	1.73564e-08	0.28929
STAD	ENSG00000224394	GPC6-AS2	Macrophage	0.000230468	0.191388
STAD	ENSG00000224397	SMIM25	Macrophage	0.00336973	0.15287
STAD	ENSG00000224413	AP001476.2	Macrophage	0.00212349	0.160107
STAD	ENSG00000224418	STK24-AS1	Macrophage	0.000205986	-0.192842
STAD	ENSG00000224429	LINC00539	Macrophage	0.00114583	0.169337
STAD	ENSG00000224459	RP11-169K16.4	Macrophage	0.000254633	0.190088
STAD	ENSG00000224468	RP11-181K3.4	Macrophage	8.58743e-05	0.203826
STAD	ENSG00000224478	RP11-13P5.1	Macrophage	0.00282644	0.155661
STAD	ENSG00000224505	AC002117.1	Macrophage	0.0253343	0.11689
STAD	ENSG00000224511	LINC00365	Macrophage	0.039006	-0.107947
STAD	ENSG00000224513	AC109309.4	Macrophage	0.00034366	0.186126
STAD	ENSG00000224541	AP001439.2	Macrophage	0.0203312	-0.121245
STAD	ENSG00000224565	LINC01754	Macrophage	0.000343023	0.186151
STAD	ENSG00000224574	COL18A1-AS2	Macrophage	0.0037406	0.151191
STAD	ENSG00000224577	LINC01117	Macrophage	3.13819e-06	0.24089
STAD	ENSG00000224592	RP5-884C9.2	Macrophage	2.53489e-07	0.265518
STAD	ENSG00000224596	ZMIZ1-AS1	Macrophage	0.00105268	0.170569
STAD	ENSG00000224597	SVIL-AS1	Macrophage	1.76651e-12	0.357568
STAD	ENSG00000224614	TNK2-AS1	Macrophage	2.49183e-12	0.355295
STAD	ENSG00000224616	RTCA-AS1	Macrophage	0.0132469	0.129376
STAD	ENSG00000224621	RP11-276H7.3	Macrophage	9.2334e-07	-0.253184
STAD	ENSG00000224635	RP4-564F22.5	Macrophage	0.000489842	-0.181337
STAD	ENSG00000224649	AF124730.4	Macrophage	0.0112829	-0.132314
STAD	ENSG00000224660	SH3BP5-AS1	Macrophage	1.11244e-05	0.227443
STAD	ENSG00000224675	AC009227.2	Macrophage	0.0175097	0.12413
STAD	ENSG00000224691	GS1-174L6.4	Macrophage	2.13004e-06	0.244855
STAD	ENSG00000224707	E2F3-IT1	Macrophage	0.00937418	0.13564
STAD	ENSG00000224713	AC025165.8	Macrophage	6.53858e-25	0.50341
STAD	ENSG00000224729	PCOLCE-AS1	Macrophage	4.07411e-11	0.336118
STAD	ENSG00000224739	AC016735.1	Macrophage	0.00215012	-0.159916
STAD	ENSG00000224743	TEX26-AS1	Macrophage	2.76862e-18	0.434478
STAD	ENSG00000224764	RP11-54O15.3	Macrophage	0.0370723	0.109031
STAD	ENSG00000224789	AC012363.4	Macrophage	4.89363e-05	-0.210589
STAD	ENSG00000224805	LINC00853	Macrophage	2.59633e-07	-0.265295
STAD	ENSG00000224812	TMEM72-AS1	Macrophage	1.92191e-15	0.399319
STAD	ENSG00000224814	AC114812.8	Macrophage	0.0156729	-0.126236
STAD	ENSG00000224817	RP11-190J1.3	Macrophage	0.0337244	-0.111026
STAD	ENSG00000224821	COL4A2-AS2	Macrophage	4.55445e-11	0.335325
STAD	ENSG00000224825	RORB-AS1	Macrophage	8.01851e-15	0.391059
STAD	ENSG00000224848	RP11-535M15.1	Macrophage	1.26605e-13	0.374413
STAD	ENSG00000224853	LINC00393	Macrophage	0.0338346	-0.110958
STAD	ENSG00000224865	AC009518.4	Macrophage	0.000729021	0.175817
STAD	ENSG00000224870	RP4-758J18.2	Macrophage	0.000163651	-0.195788
STAD	ENSG00000224875	AC083949.1	Macrophage	1.06948e-08	0.293355
STAD	ENSG00000224897	POT1-AS1	Macrophage	7.46092e-05	0.205538
STAD	ENSG00000224903	AC005534.8	Macrophage	0.000354399	-0.185715
STAD	ENSG00000224905	AP001347.6	Macrophage	8.67387e-16	0.403822
STAD	ENSG00000224914	LINC00863	Macrophage	0.0020283	0.16081
STAD	ENSG00000224950	RP5-1086K13.1	Macrophage	0.0482228	0.103333
STAD	ENSG00000224957	LINC01266	Macrophage	4.06994e-39	0.612839
STAD	ENSG00000224958	PGM5-AS1	Macrophage	6.97029e-21	0.463402
STAD	ENSG00000224961	LINC01752	Macrophage	0.0479903	-0.10344
STAD	ENSG00000224968	LINC01645	Macrophage	0.0434727	0.105608
STAD	ENSG00000224972	RP11-403H13.1	Macrophage	0.0194228	0.122134
STAD	ENSG00000224973	LARGE-AS1	Macrophage	0.0495687	0.102722
STAD	ENSG00000224984	RP11-524H19.2	Macrophage	0.014459	-0.127749
STAD	ENSG00000224985	RP11-297K8.2	Macrophage	0.0167625	-0.124962
STAD	ENSG00000224992	RP11-295G24.5	Macrophage	0.00122895	-0.168312
STAD	ENSG00000225028	RP11-330M19.1	Macrophage	1.18879e-06	0.250697
STAD	ENSG00000225032	RP11-228B15.4	Macrophage	9.61625e-08	0.274374
STAD	ENSG00000225039	LINC01058	Macrophage	0.00236173	0.158467
STAD	ENSG00000225057	AC096574.4	Macrophage	0.0177911	-0.123825
STAD	ENSG00000225062	CATIP-AS1	Macrophage	2.693e-05	-0.217543
STAD	ENSG00000225075	RP11-426L16.3	Macrophage	0.00159816	-0.164418
STAD	ENSG00000225076	WWC3-AS1	Macrophage	0.00101126	0.17115
STAD	ENSG00000225077	LINC00337	Macrophage	7.93113e-05	-0.204795
STAD	ENSG00000225083	GRTP1-AS1	Macrophage	0.0108158	-0.133079
STAD	ENSG00000225084	AL450226.2	Macrophage	0.0448255	0.10494
STAD	ENSG00000225092	RP11-405O10.2	Macrophage	0.0228544	0.118945
STAD	ENSG00000225096	XXbac-BPG55C20.7	Macrophage	3.36047e-08	0.283637
STAD	ENSG00000225112	RP11-295P9.6	Macrophage	8.58275e-11	0.330774
STAD	ENSG00000225138	CTD-2228K2.7	Macrophage	0.0147573	-0.127367
STAD	ENSG00000225140	RP11-809C18.3	Macrophage	0.000216744	0.192184
STAD	ENSG00000225173	XXbac-BPG308K3.5	Macrophage	9.01714e-05	-0.203228
STAD	ENSG00000225194	LINC00092	Macrophage	8.2482e-19	0.440557
STAD	ENSG00000225206	MIR137HG	Macrophage	0.000717016	0.176051
STAD	ENSG00000225213	RP11-197M22.2	Macrophage	0.0085027	0.137364
STAD	ENSG00000225216	AC007362.3	Macrophage	3.72273e-14	0.381914
STAD	ENSG00000225235	INTS6L-AS1	Macrophage	0.00885257	0.136654
STAD	ENSG00000225243	RP1-127D3.4	Macrophage	1.97222e-07	0.267842
STAD	ENSG00000225265	TAF1A-AS1	Macrophage	0.000153266	-0.19662
STAD	ENSG00000225279	RP11-536C5.2	Macrophage	0.017073	-0.124613
STAD	ENSG00000225300	RP11-1086F11.1	Macrophage	0.00478911	0.14715
STAD	ENSG00000225302	RP11-539I5.1	Macrophage	0.0486501	0.103137
STAD	ENSG00000225311	RP1-91J24.3	Macrophage	0.000251373	0.190256
STAD	ENSG00000225313	RP11-415J8.3	Macrophage	4.67189e-07	0.259763
STAD	ENSG00000225315	RP11-293P20.2	Macrophage	0.00669863	-0.141501
STAD	ENSG00000225328	LINC01594	Macrophage	0.0348666	-0.110327
STAD	ENSG00000225331	LINC01678	Macrophage	3.96693e-11	0.336307
STAD	ENSG00000225335	XXbac-B476C20.9	Macrophage	0.00183172	-0.162362
STAD	ENSG00000225342	AC079630.4	Macrophage	1.99343e-24	0.49887
STAD	ENSG00000225361	PPP1R26-AS1	Macrophage	0.029441	-0.11384
STAD	ENSG00000225383	SFTA1P	Macrophage	8.35401e-09	0.295404
STAD	ENSG00000225399	RP11-3B7.1	Macrophage	1.41707e-15	0.401052
STAD	ENSG00000225407	CTD-2384B11.2	Macrophage	0.000151672	0.196752
STAD	ENSG00000225439	BOLA3-AS1	Macrophage	4.33745e-11	0.335673
STAD	ENSG00000225465	RFPL1S	Macrophage	1.62419e-22	0.480257
STAD	ENSG00000225472	RP11-120J1.1	Macrophage	3.49289e-13	0.368043
STAD	ENSG00000225489	RP11-390F4.3	Macrophage	8.37526e-09	-0.295383
STAD	ENSG00000225498	AC002064.5	Macrophage	0.0160545	0.125781
STAD	ENSG00000225506	CYP4A22-AS1	Macrophage	1.39211e-05	-0.224974
STAD	ENSG00000225511	LINC00475	Macrophage	7.9047e-14	0.377323
STAD	ENSG00000225518	LINC01703	Macrophage	0.00020067	-0.193179
STAD	ENSG00000225521	AC005237.4	Macrophage	0.0177659	0.123852
STAD	ENSG00000225527	RP11-383B4.4	Macrophage	0.00247357	0.157749
STAD	ENSG00000225535	LINC01393	Macrophage	0.0101992	0.134135
STAD	ENSG00000225541	AC002480.5	Macrophage	9.43395e-10	0.312837
STAD	ENSG00000225548	LINC01980	Macrophage	0.0471933	-0.103809
STAD	ENSG00000225572	DOCK4-AS1	Macrophage	3.01583e-05	0.216242
STAD	ENSG00000225578	NCBP2-AS1	Macrophage	0.00373104	-0.151232
STAD	ENSG00000225602	MTOR-AS1	Macrophage	0.0126551	0.130218
STAD	ENSG00000225611	LINC02158	Macrophage	5.44735e-06	0.235128
STAD	ENSG00000225632	RP5-997D24.3	Macrophage	0.0130348	0.129674
STAD	ENSG00000225637	AP001046.6	Macrophage	1.89735e-05	0.221518
STAD	ENSG00000225643	RP11-70P17.1	Macrophage	0.00132887	0.167162
STAD	ENSG00000225649	AC064875.2	Macrophage	1.75778e-17	0.424956
STAD	ENSG00000225652	KCNMA1-AS3	Macrophage	9.32272e-11	0.330174
STAD	ENSG00000225655	RP11-58A12.3	Macrophage	2.83329e-06	0.241943
STAD	ENSG00000225670	CADM3-AS1	Macrophage	1.64892e-26	0.517933
STAD	ENSG00000225680	AL163953.2	Macrophage	0.00237952	-0.158351
STAD	ENSG00000225684	FAM225B	Macrophage	5.33827e-06	0.235342
STAD	ENSG00000225706	PTPRD-AS1	Macrophage	2.42651e-23	0.488439
STAD	ENSG00000225721	RP11-269F19.2	Macrophage	0.000471706	-0.181852
STAD	ENSG00000225725	FAM66E	Macrophage	1.43877e-06	0.248801
STAD	ENSG00000225731	AP001627.1	Macrophage	6.73693e-24	0.493832
STAD	ENSG00000225733	FGD5-AS1	Macrophage	0.000265526	0.189539
STAD	ENSG00000225746	SNHG23	Macrophage	1.1329e-14	0.389025
STAD	ENSG00000225750	RP11-242O24.3	Macrophage	2.41231e-05	0.2188
STAD	ENSG00000225751	AC087501.1	Macrophage	0.0138692	0.128525
STAD	ENSG00000225756	DBH-AS1	Macrophage	9.08502e-05	0.203136
STAD	ENSG00000225762	LINC01389	Macrophage	0.000988727	-0.171475
STAD	ENSG00000225766	DHRS4L1	Macrophage	1.12548e-05	-0.227315
STAD	ENSG00000225767	RP5-850O15.3	Macrophage	0.00180236	0.162607
STAD	ENSG00000225783	MIAT	Macrophage	0.000109859	0.200793
STAD	ENSG00000225791	TRAM2-AS1	Macrophage	0.00391911	0.150436
STAD	ENSG00000225792	AC004540.4	Macrophage	6.62414e-10	0.315559
STAD	ENSG00000225793	RP1-234P15.4	Macrophage	0.00246056	0.157831
STAD	ENSG00000225822	UBXN7-AS1	Macrophage	7.67911e-05	0.205188
STAD	ENSG00000225850	RP11-452K12.4	Macrophage	0.00794676	-0.138548
STAD	ENSG00000225855	RUSC1-AS1	Macrophage	0.000394325	-0.184282
STAD	ENSG00000225880	LINC00115	Macrophage	6.19077e-05	-0.207788
STAD	ENSG00000225886	RP11-288L9.4	Macrophage	0.0411216	0.106813
STAD	ENSG00000225889	AC074289.1	Macrophage	4.49616e-05	0.211589
STAD	ENSG00000225891	RP3-476K8.3	Macrophage	0.00291356	0.155183
STAD	ENSG00000225903	RP1-144F13.3	Macrophage	6.50204e-10	0.315701
STAD	ENSG00000225905	RP4-758J18.7	Macrophage	3.1951e-07	0.263355
STAD	ENSG00000225914	XXbac-BPG154L12.4	Macrophage	3.51616e-06	0.239714
STAD	ENSG00000225916	AC007879.4	Macrophage	0.000146558	0.197186
STAD	ENSG00000225931	RP3-395M20.7	Macrophage	0.0208102	-0.12079
STAD	ENSG00000225936	RP11-501J20.5	Macrophage	2.22172e-07	0.266742
STAD	ENSG00000225937	PCA3	Macrophage	5.01453e-10	0.317682
STAD	ENSG00000225938	RP4-575N6.4	Macrophage	6.28986e-30	0.546829
STAD	ENSG00000225948	RP11-554I8.1	Macrophage	8.3901e-06	0.230511
STAD	ENSG00000225953	SATB2-AS1	Macrophage	2.4825e-05	-0.218473
STAD	ENSG00000225956	RP5-1077I2.3	Macrophage	0.0214435	0.120202
STAD	ENSG00000225963	AC009950.2	Macrophage	0.000103831	0.201492
STAD	ENSG00000225969	ABHD11-AS1	Macrophage	1.11744e-06	-0.251308
STAD	ENSG00000225975	LINC01534	Macrophage	1.47534e-06	0.248551
STAD	ENSG00000225978	HAR1A	Macrophage	7.37703e-06	0.231896
STAD	ENSG00000225986	UBXN10-AS1	Macrophage	2.13381e-05	0.220193
STAD	ENSG00000225988	LAMP5-AS1	Macrophage	0.00116568	0.169086
STAD	ENSG00000226004	RP11-10J5.1	Macrophage	5.27953e-08	0.279699
STAD	ENSG00000226009	KCNIP2-AS1	Macrophage	0.0378951	-0.108564
STAD	ENSG00000226012	AP001434.2	Macrophage	0.000895805	0.172892
STAD	ENSG00000226017	PRICKLE2-AS3	Macrophage	1.74076e-13	0.372429
STAD	ENSG00000226026	RP11-57H12.3	Macrophage	3.19528e-14	0.382837
STAD	ENSG00000226029	LINC01772	Macrophage	1.5226e-05	0.223979
STAD	ENSG00000226031	FGF13-AS1	Macrophage	5.92561e-19	0.442197
STAD	ENSG00000226032	RP1-111C20.3	Macrophage	0.00476861	0.147221
STAD	ENSG00000226067	LINC00623	Macrophage	0.00560928	0.144513
STAD	ENSG00000226089	RP1-300G12.2	Macrophage	5.23771e-05	0.209783
STAD	ENSG00000226091	LINC00937	Macrophage	0.000898544	0.172849
STAD	ENSG00000226101	LINC02097	Macrophage	0.000376615	-0.1849
STAD	ENSG00000226125	LINC01907	Macrophage	0.000417006	0.183527
STAD	ENSG00000226149	RP1-69D17.4	Macrophage	0.0294812	0.113812
STAD	ENSG00000226180	RP11-278A23.1	Macrophage	0.00399726	-0.150115
STAD	ENSG00000226194	RP1-137D17.1	Macrophage	4.11388e-12	0.351949
STAD	ENSG00000226197	RP11-536O18.1	Macrophage	1.34254e-24	0.500488
STAD	ENSG00000226237	GAS1RR	Macrophage	4.42095e-36	0.592654
STAD	ENSG00000226239	RP1-310O13.7	Macrophage	1.92768e-06	0.245865
STAD	ENSG00000226252	RP1-18D14.7	Macrophage	1.4903e-13	0.373399
STAD	ENSG00000226276	AC093382.1	Macrophage	0.0109402	-0.132873
STAD	ENSG00000226308	RP4-813D12.3	Macrophage	0.00301549	-0.154639
STAD	ENSG00000226312	CFLAR-AS1	Macrophage	5.50647e-05	0.209188
STAD	ENSG00000226330	RP11-739N20.2	Macrophage	2.26965e-07	-0.266544
STAD	ENSG00000226334	RP11-217B7.2	Macrophage	4.09483e-11	0.336082
STAD	ENSG00000226349	RP11-145A3.2	Macrophage	0.0147737	0.127346
STAD	ENSG00000226367	ST7-AS2	Macrophage	0.037623	0.108717
STAD	ENSG00000226377	AC084809.2	Macrophage	0.000114027	-0.20033
STAD	ENSG00000226383	LINC01876	Macrophage	0.000724774	-0.175899
STAD	ENSG00000226386	PARD3-AS1	Macrophage	0.0405119	-0.107134
STAD	ENSG00000226403	RP11-31F19.1	Macrophage	0.0157367	0.126159
STAD	ENSG00000226409	RP11-735G4.1	Macrophage	2.54506e-10	0.322787
STAD	ENSG00000226419	SLC16A1-AS1	Macrophage	0.0028283	0.155651
STAD	ENSG00000226438	RP11-420K8.1	Macrophage	0.0116727	0.131697
STAD	ENSG00000226440	RP11-506B6.6	Macrophage	3.25822e-20	0.456208
STAD	ENSG00000226445	XXyac-YX65C7_A.2	Macrophage	0.000510404	0.180773
STAD	ENSG00000226455	RP3-512E2.2	Macrophage	4.50049e-08	0.281097
STAD	ENSG00000226465	RP13-401N8.1	Macrophage	0.0115239	-0.131931
STAD	ENSG00000226471	CTA-292E10.6	Macrophage	0.024478	0.11758
STAD	ENSG00000226476	LINC01748	Macrophage	0.00233817	-0.158622
STAD	ENSG00000226496	LINC00323	Macrophage	0.000390335	0.184419
STAD	ENSG00000226508	LINC01918	Macrophage	5.00872e-08	0.280161
STAD	ENSG00000226520	KIRREL-IT1	Macrophage	0.000533229	0.180172
STAD	ENSG00000226530	RP11-348F1.2	Macrophage	2.46725e-20	0.457518
STAD	ENSG00000226571	RP11-445F6.2	Macrophage	1.32627e-17	0.426427
STAD	ENSG00000226581	RP11-340I6.8	Macrophage	2.73971e-07	0.264794
STAD	ENSG00000226599	RP11-136K14.3	Macrophage	0.0436166	0.105536
STAD	ENSG00000226604	PAPPA-AS2	Macrophage	0.000559869	0.1795
STAD	ENSG00000226622	AC092155.4	Macrophage	9.06488e-08	0.274903
STAD	ENSG00000226629	LINC00974	Macrophage	0.00794605	-0.138549
STAD	ENSG00000226648	PLCG1-AS1	Macrophage	0.0396813	0.10758
STAD	ENSG00000226669	RP11-509J21.4	Macrophage	0.0483712	0.103265
STAD	ENSG00000226673	LINC01108	Macrophage	0.000312195	0.187404
STAD	ENSG00000226674	TEX41	Macrophage	1.17737e-07	0.27255
STAD	ENSG00000226686	LINC01535	Macrophage	0.00200794	0.160964
STAD	ENSG00000226688	ENTPD1-AS1	Macrophage	3.19023e-11	0.33785
STAD	ENSG00000226706	RP11-426A6.5	Macrophage	8.23498e-06	-0.230712
STAD	ENSG00000226711	FAM66C	Macrophage	7.08346e-23	0.483855
STAD	ENSG00000226746	SMCR5	Macrophage	0.000602234	0.178489
STAD	ENSG00000226751	AF127936.5	Macrophage	2.6519e-24	0.497697
STAD	ENSG00000226756	AC007365.3	Macrophage	1.65072e-06	0.247426
STAD	ENSG00000226758	DISC1-IT1	Macrophage	1.18982e-07	0.272455
STAD	ENSG00000226777	FAM30A	Macrophage	6.33884e-11	0.33296
STAD	ENSG00000226791	AC109826.1	Macrophage	6.2236e-34	0.577457
STAD	ENSG00000226800	CACTIN-AS1	Macrophage	0.00302233	0.154603
STAD	ENSG00000226803	RP11-203B9.4	Macrophage	0.00312372	0.154079
STAD	ENSG00000226806	AC011893.3	Macrophage	0.00901152	0.13634
STAD	ENSG00000226808	LINC00840	Macrophage	2.18393e-17	0.423818
STAD	ENSG00000226812	RP5-881L22.5	Macrophage	7.69853e-05	-0.205157
STAD	ENSG00000226816	AC005082.12	Macrophage	3.07326e-24	0.497089
STAD	ENSG00000226819	MEIS1-AS3	Macrophage	5.2392e-18	0.431226
STAD	ENSG00000226822	RP11-356N1.2	Macrophage	1.21116e-09	0.310897
STAD	ENSG00000226835	RP11-148B18.1	Macrophage	0.0011156	0.169726
STAD	ENSG00000226853	AC010894.3	Macrophage	1.62153e-05	-0.223278
STAD	ENSG00000226871	AC135178.7	Macrophage	1.26497e-13	0.374418
STAD	ENSG00000226876	RP11-36N20.1	Macrophage	0.00582014	0.143891
STAD	ENSG00000226889	RP11-474I16.8	Macrophage	0.0456686	0.104532
STAD	ENSG00000226891	LINC01359	Macrophage	1.66276e-10	0.325942
STAD	ENSG00000226900	RP11-432J24.5	Macrophage	0.00012005	0.19969
STAD	ENSG00000226935	LINC00161	Macrophage	2.8329e-05	0.216962
STAD	ENSG00000226950	DANCR	Macrophage	1.42276e-07	-0.270833
STAD	ENSG00000226953	AC010890.1	Macrophage	2.10672e-06	0.244966
STAD	ENSG00000226963	AC078883.4	Macrophage	0.0036254	-0.151696
STAD	ENSG00000226969	RP11-547D24.3	Macrophage	0.000593819	-0.178684
STAD	ENSG00000227006	RP5-956O18.2	Macrophage	0.0018199	0.16246
STAD	ENSG00000227028	SLC8A1-AS1	Macrophage	0.000115313	0.200191
STAD	ENSG00000227036	LINC00511	Macrophage	9.40044e-16	-0.40337
STAD	ENSG00000227039	ITGB2-AS1	Macrophage	1.39941e-11	0.343607
STAD	ENSG00000227060	LINC00629	Macrophage	9.1055e-06	0.229625
STAD	ENSG00000227068	RP11-12A16.3	Macrophage	1.31914e-11	0.344015
STAD	ENSG00000227070	RP11-191G24.1	Macrophage	0.002388	-0.158296
STAD	ENSG00000227082	CH17-437K3.1	Macrophage	4.39836e-22	0.47588
STAD	ENSG00000227107	AC096574.5	Macrophage	0.000480365	0.181604
STAD	ENSG00000227117	HORMAD2-AS1	Macrophage	0.0435668	0.105561
STAD	ENSG00000227135	GCSAML-AS1	Macrophage	1.32504e-05	0.22552
STAD	ENSG00000227145	IL21-AS1	Macrophage	0.00570649	0.144224
STAD	ENSG00000227155	RP11-165F24.3	Macrophage	1.93912e-07	0.267998
STAD	ENSG00000227165	WDR11-AS1	Macrophage	0.000941023	0.172186
STAD	ENSG00000227170	AF178030.2	Macrophage	1.81291e-07	0.268617
STAD	ENSG00000227186	RP11-77G23.5	Macrophage	0.0094238	0.135547
STAD	ENSG00000227189	AC092535.3	Macrophage	0.000265051	0.189562
STAD	ENSG00000227193	RP11-439A17.4	Macrophage	1.72354e-06	0.246993
STAD	ENSG00000227200	RP11-121A14.3	Macrophage	0.00815759	0.138091
STAD	ENSG00000227220	RP11-69I8.3	Macrophage	4.04907e-10	0.319302
STAD	ENSG00000227227	AC017101.10	Macrophage	0.00139202	0.166475
STAD	ENSG00000227230	RP11-261C10.5	Macrophage	0.0048665	0.146884
STAD	ENSG00000227240	RP11-563D10.1	Macrophage	0.0273543	0.115341
STAD	ENSG00000227245	RP11-136C24.2	Macrophage	3.88241e-05	0.213311
STAD	ENSG00000227252	AC105760.2	Macrophage	0.000970033	0.17175
STAD	ENSG00000227256	MIS18A-AS1	Macrophage	0.0254566	-0.116794
STAD	ENSG00000227258	SMIM2-AS1	Macrophage	1.17154e-06	-0.250841
STAD	ENSG00000227260	LINC01985	Macrophage	2.10528e-10	0.324198
STAD	ENSG00000227274	AC005358.3	Macrophage	2.41284e-11	0.339815
STAD	ENSG00000227290	LINC01364	Macrophage	0.0473851	0.10372
STAD	ENSG00000227307	RP11-95I16.2	Macrophage	0.0151801	0.126837
STAD	ENSG00000227355	RP11-162D16.2	Macrophage	1.02329e-06	0.252176
STAD	ENSG00000227359	AC017074.2	Macrophage	0.000122278	-0.19946
STAD	ENSG00000227374	RP11-109A6.3	Macrophage	0.00400756	0.150073
STAD	ENSG00000227375	DLG1-AS1	Macrophage	6.77358e-06	-0.23281
STAD	ENSG00000227388	RP11-112J3.16	Macrophage	0.00427589	-0.149016
STAD	ENSG00000227398	KIF9-AS1	Macrophage	0.00252072	0.157454
STAD	ENSG00000227403	LINC01806	Macrophage	0.00101957	-0.171032
STAD	ENSG00000227407	AC008746.3	Macrophage	0.0463965	-0.104184
STAD	ENSG00000227431	CSE1L-AS1	Macrophage	0.0335581	-0.111129
STAD	ENSG00000227438	AP001471.1	Macrophage	1.95227e-08	0.288293
STAD	ENSG00000227456	LINC00310	Macrophage	8.39374e-13	0.362425
STAD	ENSG00000227467	LINC01537	Macrophage	4.38869e-20	0.454798
STAD	ENSG00000227482	RP11-18B16.2	Macrophage	0.000871061	0.173293
STAD	ENSG00000227487	NCAM1-AS1	Macrophage	0.000151624	0.196757
STAD	ENSG00000227492	RP11-316M21.6	Macrophage	0.0391468	-0.10787
STAD	ENSG00000227496	RP11-145A3.1	Macrophage	8.28861e-09	0.295469
STAD	ENSG00000227508	LINC01624	Macrophage	3.62271e-07	0.262174
STAD	ENSG00000227531	RP11-202G18.1	Macrophage	2.8866e-10	0.321846
STAD	ENSG00000227540	DNAJC9-AS1	Macrophage	0.000780368	-0.174856
STAD	ENSG00000227542	AC092614.2	Macrophage	0.00805459	0.138313
STAD	ENSG00000227543	SPAG5-AS1	Macrophage	0.00989299	-0.134681
STAD	ENSG00000227544	AC018647.3	Macrophage	2.25637e-15	0.398403
STAD	ENSG00000227589	RP5-1092A11.5	Macrophage	0.0154608	-0.126493
STAD	ENSG00000227591	RP1-28O10.1	Macrophage	0.0201625	0.121407
STAD	ENSG00000227603	RP11-165J3.6	Macrophage	0.0124019	-0.13059
STAD	ENSG00000227617	CERS6-AS1	Macrophage	1.03611e-05	-0.22822
STAD	ENSG00000227660	UST-AS1	Macrophage	0.00555922	0.144663
STAD	ENSG00000227678	RP11-73O6.3	Macrophage	8.47274e-06	0.230405
STAD	ENSG00000227695	DNMBP-AS1	Macrophage	2.99846e-07	-0.263951
STAD	ENSG00000227705	RP11-15M15.2	Macrophage	0.000523961	0.180413
STAD	ENSG00000227718	AC016730.1	Macrophage	0.047158	-0.103826
STAD	ENSG00000227719	AC006042.6	Macrophage	0.0444543	-0.105121
STAD	ENSG00000227733	RP4-565E6.1	Macrophage	2.12005e-09	0.306498
STAD	ENSG00000227744	LINC01940	Macrophage	8.88965e-08	0.275078
STAD	ENSG00000227782	CTC-529I10.2	Macrophage	0.0188948	-0.122667
STAD	ENSG00000227803	RP11-239H6.2	Macrophage	0.000432676	0.183027
STAD	ENSG00000227811	FAM212B-AS1	Macrophage	2.51427e-13	0.370122
STAD	ENSG00000227848	SUCLA2-AS1	Macrophage	9.28785e-09	-0.294527
STAD	ENSG00000227857	RP4-533D7.5	Macrophage	4.33957e-06	-0.237521
STAD	ENSG00000227885	RP11-79N23.1	Macrophage	3.23283e-07	-0.263245
STAD	ENSG00000227888	FAM66A	Macrophage	2.51512e-13	0.37012
STAD	ENSG00000227896	RP11-77P6.2	Macrophage	0.0231978	-0.11865
STAD	ENSG00000227906	SNAP25-AS1	Macrophage	1.052e-06	0.251903
STAD	ENSG00000227907	RP11-102C16.3	Macrophage	0.000739089	-0.175624
STAD	ENSG00000227911	RP11-141M1.1	Macrophage	0.00269202	0.156427
STAD	ENSG00000227920	RP1-153P14.5	Macrophage	0.000359409	0.185527
STAD	ENSG00000227925	LINC01655	Macrophage	0.0414841	0.106623
STAD	ENSG00000227927	MACROD2-IT1	Macrophage	0.0234389	-0.118444
STAD	ENSG00000227945	RP11-103C16.2	Macrophage	0.0235698	-0.118333
STAD	ENSG00000227954	TARID	Macrophage	5.78894e-22	0.474662
STAD	ENSG00000227959	RP11-276H7.2	Macrophage	1.52952e-11	-0.342992
STAD	ENSG00000227963	RP5-1074L1.1	Macrophage	0.0193071	-0.122249
STAD	ENSG00000227964	LINC01429	Macrophage	0.0498681	0.102588
STAD	ENSG00000228008	CTD-2330K9.3	Macrophage	1.54924e-05	-0.223786
STAD	ENSG00000228010	AC073343.13	Macrophage	2.96616e-10	0.321642
STAD	ENSG00000228013	RP11-350G8.5	Macrophage	1.56276e-18	0.437364
STAD	ENSG00000228035	RP4-663N10.1	Macrophage	3.65e-18	0.433073
STAD	ENSG00000228063	LYPLAL1-AS1	Macrophage	2.17669e-14	0.385143
STAD	ENSG00000228065	LINC01515	Macrophage	0.038163	0.108414
STAD	ENSG00000228073	AC133106.2	Macrophage	1.74297e-07	0.268978
STAD	ENSG00000228084	RP5-884G6.2	Macrophage	6.11879e-05	-0.207928
STAD	ENSG00000228108	AC092839.3	Macrophage	9.92721e-05	0.202046
STAD	ENSG00000228109	MELTF-AS1	Macrophage	4.36017e-05	-0.211951
STAD	ENSG00000228115	RP11-165F24.5	Macrophage	0.00576734	-0.144045
STAD	ENSG00000228133	AC099684.1	Macrophage	0.0111928	0.13246
STAD	ENSG00000228137	AP001469.7	Macrophage	8.10583e-05	-0.20453
STAD	ENSG00000228142	RP11-180I4.2	Macrophage	3.88749e-09	0.301651
STAD	ENSG00000228150	RP11-84A14.4	Macrophage	0.00116459	-0.169099
STAD	ENSG00000228151	AC004941.3	Macrophage	0.00647138	0.142091
STAD	ENSG00000228157	AC007952.5	Macrophage	0.0252983	0.116919
STAD	ENSG00000228174	RP11-244N9.6	Macrophage	6.59253e-06	0.2331
STAD	ENSG00000228201	AL022341.3	Macrophage	0.00579743	0.143957
STAD	ENSG00000228203	RNF144A-AS1	Macrophage	2.21237e-15	0.398516
STAD	ENSG00000228204	RP4-724E13.2	Macrophage	6.44787e-06	-0.233337
STAD	ENSG00000228216	RP11-367F23.1	Macrophage	5.7735e-05	0.208623
STAD	ENSG00000228221	LINC00578	Macrophage	3.48354e-37	0.600158
STAD	ENSG00000228223	HCG11	Macrophage	1.75243e-07	0.268928
STAD	ENSG00000228242	AC093495.4	Macrophage	0.000694351	0.176502
STAD	ENSG00000228261	RP11-127L20.3	Macrophage	2.71108e-05	0.217466
STAD	ENSG00000228265	RALY-AS1	Macrophage	4.00592e-05	-0.212945
STAD	ENSG00000228274	RP3-508I15.9	Macrophage	0.0128261	0.129971
STAD	ENSG00000228280	RP11-367B6.2	Macrophage	0.0336922	0.111046
STAD	ENSG00000228288	PCAT6	Macrophage	0.00138275	-0.166574
STAD	ENSG00000228290	TBX18-AS1	Macrophage	8.55624e-08	0.27542
STAD	ENSG00000228293	RP4-686C3.7	Macrophage	0.0138686	0.128526
STAD	ENSG00000228323	AC008753.6	Macrophage	0.000144318	0.19738
STAD	ENSG00000228340	MIR646HG	Macrophage	3.52159e-10	0.320354
STAD	ENSG00000228343	RP11-1148L6.5	Macrophage	3.01567e-09	0.303692
STAD	ENSG00000228350	CELSR3-AS1	Macrophage	0.00528553	-0.14551
STAD	ENSG00000228353	RP11-184A2.2	Macrophage	0.000851661	-0.173614
STAD	ENSG00000228382	ITPKB-IT1	Macrophage	2.26687e-13	0.370774
STAD	ENSG00000228393	LINC01004	Macrophage	0.0163248	-0.125465
STAD	ENSG00000228395	RP11-216B9.6	Macrophage	4.69388e-05	0.211082
STAD	ENSG00000228401	HSPC324	Macrophage	2.62376e-15	0.397539
STAD	ENSG00000228403	RP11-563N6.6	Macrophage	3.04775e-05	0.21612
STAD	ENSG00000228408	RP1-111D6.3	Macrophage	0.000705132	0.176286
STAD	ENSG00000228412	RP4-625H18.2	Macrophage	0.0306106	0.113039
STAD	ENSG00000228427	RP5-1091N2.9	Macrophage	1.70054e-13	0.372576
STAD	ENSG00000228436	RP5-864K19.4	Macrophage	0.000194505	0.19358
STAD	ENSG00000228452	RP5-994D16.9	Macrophage	3.82738e-06	0.238833
STAD	ENSG00000228459	LINC01546	Macrophage	0.000112966	0.200447
STAD	ENSG00000228481	U51244.2	Macrophage	0.0450774	0.104817
STAD	ENSG00000228484	RP11-106M7.1	Macrophage	0.046756	0.104014
STAD	ENSG00000228485	GRK5-IT1	Macrophage	0.000451414	0.182451
STAD	ENSG00000228495	LINC01013	Macrophage	7.246e-11	0.331997
STAD	ENSG00000228496	AC106875.1	Macrophage	0.0481366	-0.103372
STAD	ENSG00000228509	AC006460.2	Macrophage	0.031549	-0.112415
STAD	ENSG00000228512	RP11-281A20.2	Macrophage	2.21462e-06	0.244459
STAD	ENSG00000228536	RP11-392O17.1	Macrophage	5.49506e-06	0.235036
STAD	ENSG00000228541	AC093159.1	Macrophage	0.0121985	-0.130893
STAD	ENSG00000228544	CCDC183-AS1	Macrophage	0.000693362	-0.176522
STAD	ENSG00000228548	ITPKB-AS1	Macrophage	3.57351e-06	0.239546
STAD	ENSG00000228549	RP11-108M9.3	Macrophage	0.000521166	0.180486
STAD	ENSG00000228561	RP11-114M1.1	Macrophage	5.6015e-15	0.393155
STAD	ENSG00000228590	AC007381.3	Macrophage	0.00016057	0.19603
STAD	ENSG00000228614	RP13-476E20.1	Macrophage	6.012e-07	-0.257348
STAD	ENSG00000228624	RP3-399L15.3	Macrophage	0.0121011	0.131039
STAD	ENSG00000228630	HOTAIR	Macrophage	1.11379e-06	-0.251341
STAD	ENSG00000228643	AC079779.4	Macrophage	0.00271842	-0.156274
STAD	ENSG00000228648	RP11-568A7.2	Macrophage	0.0227155	-0.119066
STAD	ENSG00000228649	AC005682.5	Macrophage	8.13714e-05	0.204483
STAD	ENSG00000228651	RP11-556E13.1	Macrophage	3.25466e-10	0.320947
STAD	ENSG00000228655	AC096558.1	Macrophage	4.54032e-08	0.28102
STAD	ENSG00000228661	AC090587.5	Macrophage	0.0117071	0.131643
STAD	ENSG00000228692	RP5-826L7.1	Macrophage	8.97972e-12	0.346659
STAD	ENSG00000228705	LINC00659	Macrophage	0.0021152	-0.160167
STAD	ENSG00000228709	AP001065.15	Macrophage	0.0405801	-0.107098
STAD	ENSG00000228741	SPATA13	Macrophage	3.60122e-07	0.26223
STAD	ENSG00000228742	RP5-884M6.1	Macrophage	0.0164628	-0.125305
STAD	ENSG00000228763	LIMS1-AS1	Macrophage	1.39757e-08	0.291116
STAD	ENSG00000228768	AC003101.1	Macrophage	0.0486319	0.103146
STAD	ENSG00000228775	WEE2-AS1	Macrophage	0.00555564	0.144674
STAD	ENSG00000228778	RP11-129J12.1	Macrophage	3.01087e-07	0.263912
STAD	ENSG00000228784	LINC00954	Macrophage	0.000361431	0.185452
STAD	ENSG00000228787	NLGN4Y-AS1	Macrophage	0.00137702	0.166636
STAD	ENSG00000228789	HCG22	Macrophage	0.000280964	0.188796
STAD	ENSG00000228793	RP1-223B1.1	Macrophage	0.0048609	0.146903
STAD	ENSG00000228794	LINC01128	Macrophage	2.05197e-12	0.356581
STAD	ENSG00000228798	AP000473.5	Macrophage	1.62889e-32	0.566974
STAD	ENSG00000228802	AC073641.2	Macrophage	0.000752943	-0.175362
STAD	ENSG00000228804	RP11-211G3.3	Macrophage	5.84456e-05	0.208477
STAD	ENSG00000228824	MIR4500HG	Macrophage	0.00183806	0.162309
STAD	ENSG00000228835	AC012123.1	Macrophage	2.22364e-06	0.244418
STAD	ENSG00000228857	AC104653.1	Macrophage	1.6373e-10	0.326056
STAD	ENSG00000228863	RP11-404F10.2	Macrophage	3.28867e-05	0.215241
STAD	ENSG00000228877	RP11-473E2.4	Macrophage	0.000598373	0.178579
STAD	ENSG00000228878	SEPT7-AS1	Macrophage	0.0427994	0.105947
STAD	ENSG00000228889	UBAC2-AS1	Macrophage	1.54946e-08	-0.290248
STAD	ENSG00000228906	RP13-216E22.4	Macrophage	0.000785171	0.174769
STAD	ENSG00000228917	RP11-544M22.8	Macrophage	0.000929486	-0.172364
STAD	ENSG00000228919	AC097381.1	Macrophage	0.00166514	0.163801
STAD	ENSG00000228939	AKT3-IT1	Macrophage	6.80048e-08	0.277464
STAD	ENSG00000228956	SATB1-AS1	Macrophage	0.000110068	0.200769
STAD	ENSG00000228962	HCG23	Macrophage	1.86154e-13	0.37201
STAD	ENSG00000229005	HNF4A-AS1	Macrophage	0.013684	-0.128775
STAD	ENSG00000229019	RP11-88I18.3	Macrophage	9.41855e-14	0.376244
STAD	ENSG00000229043	AC091729.9	Macrophage	0.00961431	-0.135191
STAD	ENSG00000229044	RP11-266K22.2	Macrophage	0.0145426	0.127641
STAD	ENSG00000229051	LINC01788	Macrophage	4.52441e-08	0.281051
STAD	ENSG00000229056	AC020571.3	Macrophage	4.71217e-10	0.318154
STAD	ENSG00000229065	RP11-80I15.4	Macrophage	0.00245513	0.157865
STAD	ENSG00000229081	LINC01165	Macrophage	0.00300055	0.154717
STAD	ENSG00000229108	MEOX2-AS1	Macrophage	6.04498e-13	0.364541
STAD	ENSG00000229116	RP11-20J15.3	Macrophage	2.83295e-17	0.422448
STAD	ENSG00000229124	VIM-AS1	Macrophage	7.46046e-12	0.347924
STAD	ENSG00000229140	CCDC26	Macrophage	0.00092445	0.172441
STAD	ENSG00000229151	RP11-348F1.3	Macrophage	7.16773e-25	0.503038
STAD	ENSG00000229153	EPHA1-AS1	Macrophage	0.000263808	0.189624
STAD	ENSG00000229160	AC009229.6	Macrophage	3.3592e-14	0.382535
STAD	ENSG00000229162	RP11-84D1.1	Macrophage	3.13719e-06	0.240894
STAD	ENSG00000229167	RP11-73M7.1	Macrophage	0.0291622	-0.114036
STAD	ENSG00000229178	AC069513.4	Macrophage	3.34031e-08	-0.283689
STAD	ENSG00000229195	AC009495.4	Macrophage	0.00478128	-0.147177
STAD	ENSG00000229196	RP11-775D22.2	Macrophage	0.00115967	0.169161
STAD	ENSG00000229214	LINC00242	Macrophage	0.000430989	0.18308
STAD	ENSG00000229228	LINC00582	Macrophage	3.98315e-06	0.238417
STAD	ENSG00000229240	LINC00710	Macrophage	1.0063e-13	0.375835
STAD	ENSG00000229261	RP11-227H15.4	Macrophage	0.0061519	-0.142953
STAD	ENSG00000229271	AC091493.2	Macrophage	3.79413e-11	0.336623
STAD	ENSG00000229274	XXbac-BPG13B8.10	Macrophage	1.04227e-20	0.461541
STAD	ENSG00000229278	RP11-483F11.7	Macrophage	0.00016005	-0.196071
STAD	ENSG00000229291	RP4-580N22.2	Macrophage	0.00329908	0.153209
STAD	ENSG00000229308	AC010084.1	Macrophage	0.0332571	0.111318
STAD	ENSG00000229321	AC008269.2	Macrophage	0.00927736	0.135825
STAD	ENSG00000229323	DLEU1-AS1	Macrophage	0.0122332	-0.130841
STAD	ENSG00000229348	HYI-AS1	Macrophage	5.55552e-05	-0.209082
STAD	ENSG00000229356	LRRC3-AS1	Macrophage	6.12936e-07	0.257162
STAD	ENSG00000229368	AC090587.4	Macrophage	0.000500199	0.18105
STAD	ENSG00000229388	LINC01715	Macrophage	0.000106571	0.20117
STAD	ENSG00000229400	RP11-3L21.2	Macrophage	0.00503292	0.146326
STAD	ENSG00000229407	RP11-12M5.3	Macrophage	7.14287e-05	0.206065
STAD	ENSG00000229425	AJ006998.2	Macrophage	2.24534e-11	0.340318
STAD	ENSG00000229444	RP11-184I16.4	Macrophage	0.00870188	0.136957
STAD	ENSG00000229452	AC005162.4	Macrophage	0.00301568	0.154638
STAD	ENSG00000229463	LYST-AS1	Macrophage	0.00196114	0.161324
STAD	ENSG00000229484	RP5-888M10.2	Macrophage	2.73181e-06	0.242317
STAD	ENSG00000229491	RP11-342D14.1	Macrophage	4.15709e-11	0.335975
STAD	ENSG00000229498	AC105053.3	Macrophage	0.000307556	0.187602
STAD	ENSG00000229502	RP11-52J3.2	Macrophage	4.64816e-05	0.211197
STAD	ENSG00000229521	MYCBP2-AS2	Macrophage	0.0109777	0.132811
STAD	ENSG00000229525	AC053503.4	Macrophage	0.00478725	-0.147156
STAD	ENSG00000229558	SACS-AS1	Macrophage	2.42812e-11	0.33977
STAD	ENSG00000229582	RP11-423C15.3	Macrophage	4.16594e-05	0.212486
STAD	ENSG00000229587	RP11-197P3.5	Macrophage	0.000100114	-0.201942
STAD	ENSG00000229588	RP11-479J7.2	Macrophage	1.50833e-11	0.343089
STAD	ENSG00000229619	MBNL1-AS1	Macrophage	1.34514e-24	0.50048
STAD	ENSG00000229628	AC073115.7	Macrophage	3.82818e-05	0.213475
STAD	ENSG00000229646	RP11-330A16.1	Macrophage	1.91226e-06	0.245946
STAD	ENSG00000229647	MYOSLID	Macrophage	6.22868e-06	0.233705
STAD	ENSG00000229664	RP11-536K7.5	Macrophage	3.19129e-09	0.303238
STAD	ENSG00000229671	LINC01150	Macrophage	3.39556e-36	0.593443
STAD	ENSG00000229692	SOS1-IT1	Macrophage	0.0368484	0.109159
STAD	ENSG00000229694	LINC00484	Macrophage	0.00748294	0.139593
STAD	ENSG00000229719	MIR194-2HG	Macrophage	1.08705e-07	-0.273271
STAD	ENSG00000229720	RP3-495K2.2	Macrophage	4.97733e-11	0.334692
STAD	ENSG00000229727	AC013460.1	Macrophage	0.00113031	0.169535
STAD	ENSG00000229750	AC096649.2	Macrophage	0.0251641	-0.117026
STAD	ENSG00000229751	RP11-142M10.2	Macrophage	6.29316e-18	0.430285
STAD	ENSG00000229839	AC018462.2	Macrophage	0.000380678	0.184756
STAD	ENSG00000229847	EMX2OS	Macrophage	9.87889e-21	0.46179
STAD	ENSG00000229848	RP13-766D20.2	Macrophage	0.00455593	-0.147974
STAD	ENSG00000229852	RP11-398K22.12	Macrophage	1.30305e-08	0.291704
STAD	ENSG00000229869	RP11-363N22.2	Macrophage	4.73953e-05	-0.210967
STAD	ENSG00000229893	AC004549.6	Macrophage	0.00434448	-0.148755
STAD	ENSG00000229896	RP11-456H18.2	Macrophage	0.0195607	-0.121996
STAD	ENSG00000229912	AC128709.4	Macrophage	0.0444917	-0.105103
STAD	ENSG00000229918	DOCK9-AS1	Macrophage	0.0330576	0.111443
STAD	ENSG00000229931	RP1-151F17.1	Macrophage	2.70566e-07	0.264911
STAD	ENSG00000229941	AC012499.1	Macrophage	0.0396937	-0.107573
STAD	ENSG00000229950	TFAP2A-AS1	Macrophage	5.53276e-06	-0.234963
STAD	ENSG00000229953	RP11-284F21.7	Macrophage	4.07979e-12	-0.352005
STAD	ENSG00000229956	ZRANB2-AS2	Macrophage	5.07658e-06	0.235873
STAD	ENSG00000229970	AC007128.1	Macrophage	0.00173081	-0.163219
STAD	ENSG00000229981	LINC01435	Macrophage	0.0131685	0.129486
STAD	ENSG00000229983	RP11-15I11.2	Macrophage	0.00241987	-0.15809
STAD	ENSG00000229989	MIR181A1HG	Macrophage	4.86122e-06	0.236329
STAD	ENSG00000230002	ALMS1-IT1	Macrophage	0.0025473	-0.157291
STAD	ENSG00000230010	RP4-568F9.6	Macrophage	0.035211	-0.11012
STAD	ENSG00000230061	TRPM2-AS	Macrophage	0.000124988	-0.199186
STAD	ENSG00000230063	RP11-384C4.6	Macrophage	0.0139699	0.128391
STAD	ENSG00000230074	RP11-195F19.9	Macrophage	6.38528e-11	0.332908
STAD	ENSG00000230082	PRRT3-AS1	Macrophage	6.60953e-05	-0.207001
STAD	ENSG00000230084	RP4-613B23.1	Macrophage	2.1599e-18	0.435735
STAD	ENSG00000230091	TMEM254-AS1	Macrophage	0.0104683	0.133668
STAD	ENSG00000230102	LINC02028	Macrophage	0.0228304	-0.118966
STAD	ENSG00000230113	AC091177.1	Macrophage	6.56906e-11	0.332703
STAD	ENSG00000230131	RP11-282I1.1	Macrophage	0.00196751	0.161274
STAD	ENSG00000230138	RP11-117D22.2	Macrophage	3.11412e-14	0.382992
STAD	ENSG00000230148	HOXB-AS1	Macrophage	1.87949e-14	0.38602
STAD	ENSG00000230155	RP3-477O4.14	Macrophage	3.65853e-08	0.282901
STAD	ENSG00000230176	LINC01433	Macrophage	0.0456538	-0.104539
STAD	ENSG00000230177	RP5-1112D6.4	Macrophage	0.00911354	-0.136141
STAD	ENSG00000230266	XXYLT1-AS2	Macrophage	7.67772e-08	0.276386
STAD	ENSG00000230289	RP11-334J6.6	Macrophage	0.0310662	0.112734
STAD	ENSG00000230290	ARMC2-AS1	Macrophage	0.037588	0.108737
STAD	ENSG00000230300	STARD13-IT1	Macrophage	0.0149296	0.12715
STAD	ENSG00000230316	FEZF1-AS1	Macrophage	0.000193775	-0.193629
STAD	ENSG00000230319	AL022476.2	Macrophage	6.97947e-05	0.206345
STAD	ENSG00000230322	RP3-323N1.2	Macrophage	2.22319e-11	0.340388
STAD	ENSG00000230333	AC004538.3	Macrophage	2.65333e-19	0.446143
STAD	ENSG00000230337	RP4-635E18.6	Macrophage	1.46409e-06	-0.248627
STAD	ENSG00000230366	DSCR9	Macrophage	0.00609381	-0.143114
STAD	ENSG00000230390	LINC01048	Macrophage	2.18241e-08	0.287344
STAD	ENSG00000230393	AC092667.2	Macrophage	3.8998e-13	0.367343
STAD	ENSG00000230415	LINC01786	Macrophage	0.00254514	0.157304
STAD	ENSG00000230417	LINC00856	Macrophage	2.68591e-20	0.457118
STAD	ENSG00000230424	RP1-43E13.2	Macrophage	9.01501e-05	0.203231
STAD	ENSG00000230435	AC004160.4	Macrophage	3.76649e-14	0.381844
STAD	ENSG00000230438	SERPINB9P1	Macrophage	7.58346e-11	0.331669
STAD	ENSG00000230479	AP000695.6	Macrophage	5.85144e-07	0.257609
STAD	ENSG00000230487	PSMG3-AS1	Macrophage	6.92332e-07	0.255987
STAD	ENSG00000230489	VAV3-AS1	Macrophage	6.66998e-06	0.232975
STAD	ENSG00000230498	RP4-564M11.2	Macrophage	3.49551e-20	0.455876
STAD	ENSG00000230499	AC108463.1	Macrophage	1.01174e-07	0.273917
STAD	ENSG00000230500	MKX-AS1	Macrophage	2.99612e-11	0.338293
STAD	ENSG00000230513	THAP7-AS1	Macrophage	0.0323183	0.111914
STAD	ENSG00000230526	RP11-472G21.2	Macrophage	3.32635e-05	0.215109
STAD	ENSG00000230530	LIMD1-AS1	Macrophage	1.68464e-06	0.247222
STAD	ENSG00000230539	AOAH-IT1	Macrophage	1.10467e-07	0.273126
STAD	ENSG00000230552	AC092162.1	Macrophage	0.000154314	0.196534
STAD	ENSG00000230555	RP11-517P14.2	Macrophage	0.00932348	0.135737
STAD	ENSG00000230587	AC093609.1	Macrophage	8.9016e-05	0.203386
STAD	ENSG00000230590	FTX	Macrophage	9.05378e-10	0.313155
STAD	ENSG00000230612	AC004237.1	Macrophage	0.00595279	0.14351
STAD	ENSG00000230613	HM13-AS1	Macrophage	0.00025009	-0.190323
STAD	ENSG00000230615	RP5-1198O20.4	Macrophage	6.26664e-22	0.47431
STAD	ENSG00000230630	DNM3OS	Macrophage	8.11907e-33	0.569241
STAD	ENSG00000230648	RP3-406P24.3	Macrophage	0.037196	-0.10896
STAD	ENSG00000230651	RGPD4-AS1	Macrophage	0.0146663	0.127483
STAD	ENSG00000230676	RP11-65J3.3	Macrophage	0.0459865	0.104379
STAD	ENSG00000230684	RP11-409K20.6	Macrophage	5.53788e-14	0.379501
STAD	ENSG00000230698	CTD-2330K9.2	Macrophage	1.48862e-09	-0.309285
STAD	ENSG00000230709	AC104024.1	Macrophage	4.33424e-05	0.212021
STAD	ENSG00000230730	AC074011.2	Macrophage	8.89477e-10	0.313292
STAD	ENSG00000230733	AC092171.4	Macrophage	0.033529	-0.111147
STAD	ENSG00000230735	RP11-413E1.4	Macrophage	3.6315e-12	0.352785
STAD	ENSG00000230747	AC021188.4	Macrophage	8.87931e-13	0.362061
STAD	ENSG00000230749	MEIS1-AS2	Macrophage	4.0212e-12	0.352102
STAD	ENSG00000230798	FOXD3-AS1	Macrophage	2.90685e-06	0.241679
STAD	ENSG00000230806	SRGAP2-AS1	Macrophage	0.0433911	0.105649
STAD	ENSG00000230825	AC005532.5	Macrophage	0.000697647	-0.176436
STAD	ENSG00000230834	AC068580.7	Macrophage	0.00111904	-0.169681
STAD	ENSG00000230838	LINC01614	Macrophage	1.37084e-09	0.30993
STAD	ENSG00000230839	RP5-968J1.1	Macrophage	0.00418838	0.149354
STAD	ENSG00000230910	RP3-525N10.2	Macrophage	1.18091e-19	0.450068
STAD	ENSG00000230918	AC008063.2	Macrophage	0.0409766	0.106889
STAD	ENSG00000230928	RP11-34A14.3	Macrophage	1.13144e-06	0.251186
STAD	ENSG00000231013	AC013275.2	Macrophage	1.01576e-06	0.252248
STAD	ENSG00000231050	RP1-140A9.1	Macrophage	0.00163031	-0.164119
STAD	ENSG00000231057	RP11-122M14.1	Macrophage	0.00502238	-0.146361
STAD	ENSG00000231064	RP11-263K19.4	Macrophage	0.00811536	0.138181
STAD	ENSG00000231073	RP11-316M1.3	Macrophage	0.011765	-0.131553
STAD	ENSG00000231079	AC105402.4	Macrophage	0.000336972	0.186388
STAD	ENSG00000231102	RP11-298J23.5	Macrophage	0.00553355	0.144741
STAD	ENSG00000231104	RP11-354M20.3	Macrophage	0.00199062	0.161096
STAD	ENSG00000231105	RP5-1071N3.1	Macrophage	6.00246e-07	0.257364
STAD	ENSG00000231106	LINC01436	Macrophage	7.08393e-09	0.296764
STAD	ENSG00000231107	LINC01508	Macrophage	0.0461149	-0.104318
STAD	ENSG00000231128	RP5-1073O3.2	Macrophage	0.0182126	0.123376
STAD	ENSG00000231132	RP11-40C11.2	Macrophage	0.000277202	0.188974
STAD	ENSG00000231133	HAR1B	Macrophage	0.0247373	0.117369
STAD	ENSG00000231150	RP1-207H1.3	Macrophage	4.3688e-06	0.237451
STAD	ENSG00000231156	AC093702.1	Macrophage	3.29289e-09	0.302987
STAD	ENSG00000231170	AC002451.3	Macrophage	4.21983e-09	0.300988
STAD	ENSG00000231187	RP11-38L15.3	Macrophage	1.39884e-09	0.309772
STAD	ENSG00000231194	FARP1-AS1	Macrophage	0.000458782	-0.182231
STAD	ENSG00000231201	AF127577.11	Macrophage	0.00615011	0.142958
STAD	ENSG00000231208	ZBTB46-AS1	Macrophage	0.000447064	0.182583
STAD	ENSG00000231226	TRIM31-AS1	Macrophage	1.25975e-05	-0.226077
STAD	ENSG00000231231	LINC01423	Macrophage	5.36895e-10	0.317163
STAD	ENSG00000231233	CFAP58-AS1	Macrophage	1.52448e-08	0.290385
STAD	ENSG00000231236	AP001604.3	Macrophage	6.66039e-08	0.277649
STAD	ENSG00000231246	RP5-965F6.2	Macrophage	1.31204e-45	0.651625
STAD	ENSG00000231249	ITPR1-AS1	Macrophage	1.8034e-05	0.222088
STAD	ENSG00000231290	APCDD1L-AS1	Macrophage	2.66802e-08	0.285625
STAD	ENSG00000231305	RP11-723O4.2	Macrophage	0.000441245	-0.182761
STAD	ENSG00000231312	AC007246.3	Macrophage	0.0475701	0.103634
STAD	ENSG00000231324	AP000696.2	Macrophage	0.000497296	-0.18113
STAD	ENSG00000231327	LINC01816	Macrophage	0.00104992	-0.170607
STAD	ENSG00000231329	RP1-225E12.2	Macrophage	5.34172e-05	0.209549
STAD	ENSG00000231346	LINC01160	Macrophage	2.86913e-17	0.422381
STAD	ENSG00000231367	AC016995.3	Macrophage	1.2126e-15	0.401934
STAD	ENSG00000231373	GNA14-AS1	Macrophage	0.0228803	0.118923
STAD	ENSG00000231393	RP11-331F9.3	Macrophage	0.0173435	0.124313
STAD	ENSG00000231407	RP11-576I22.2	Macrophage	0.000902252	0.17279
STAD	ENSG00000231419	LINC00689	Macrophage	1.07675e-16	0.415317
STAD	ENSG00000231424	RP1-45C12.1	Macrophage	2.37818e-07	0.266111
STAD	ENSG00000231426	RP5-899B16.1	Macrophage	1.24211e-09	0.3107
STAD	ENSG00000231429	RP11-343N15.2	Macrophage	0.0339314	0.110898
STAD	ENSG00000231435	AC011747.3	Macrophage	0.0054798	-0.144905
STAD	ENSG00000231437	LINC01750	Macrophage	6.36626e-07	0.256797
STAD	ENSG00000231440	RP11-467I20.6	Macrophage	4.28075e-05	0.212167
STAD	ENSG00000231441	RP11-472M19.2	Macrophage	2.49958e-06	0.243226
STAD	ENSG00000231483	RP11-336A10.5	Macrophage	1.14274e-06	-0.251088
STAD	ENSG00000231485	RP4-535B20.1	Macrophage	1.19934e-08	0.292398
STAD	ENSG00000231509	RP11-574F11.3	Macrophage	0.00178456	0.162757
STAD	ENSG00000231519	AC007285.7	Macrophage	0.0377971	-0.108619
STAD	ENSG00000231528	FAM225A	Macrophage	0.00181379	0.162511
STAD	ENSG00000231560	AC091814.3	Macrophage	6.74056e-05	0.206765
STAD	ENSG00000231566	RP5-1158E12.3	Macrophage	0.000197258	-0.1934
STAD	ENSG00000231574	LINC02015	Macrophage	4.74642e-13	0.366091
STAD	ENSG00000231595	AC005224.2	Macrophage	0.000147856	-0.197075
STAD	ENSG00000231607	DLEU2	Macrophage	3.8231e-05	-0.213491
STAD	ENSG00000231612	RP11-522M21.3	Macrophage	0.00599664	0.143386
STAD	ENSG00000231613	RP5-943J3.1	Macrophage	2.41664e-08	0.286473
STAD	ENSG00000231621	AC013264.2	Macrophage	4.03403e-09	0.301352
STAD	ENSG00000231646	FSIP2-AS1	Macrophage	0.0254221	-0.116821
STAD	ENSG00000231651	DLG3-AS1	Macrophage	1.52042e-07	-0.270228
STAD	ENSG00000231652	RP11-553A21.3	Macrophage	6.4852e-19	0.44175
STAD	ENSG00000231666	LINC01704	Macrophage	2.95009e-05	0.216496
STAD	ENSG00000231680	AP003774.6	Macrophage	2.81161e-13	0.369417
STAD	ENSG00000231682	LINC01891	Macrophage	4.8783e-05	0.210626
STAD	ENSG00000231683	RP1-27K12.2	Macrophage	0.0174729	-0.124171
STAD	ENSG00000231703	RP4-669H2.1	Macrophage	0.00698985	0.14077
STAD	ENSG00000231711	LINC00899	Macrophage	9.91537e-08	0.274099
STAD	ENSG00000231720	RP11-568A7.3	Macrophage	0.00377348	-0.15105
STAD	ENSG00000231721	LINC-PINT	Macrophage	2.18462e-11	0.34051
STAD	ENSG00000231728	LL0XNC01-116E7.2	Macrophage	5.48563e-10	0.316999
STAD	ENSG00000231748	RP11-227H15.5	Macrophage	0.000516602	-0.180607
STAD	ENSG00000231756	RP11-183I6.2	Macrophage	4.63833e-16	0.407318
STAD	ENSG00000231758	AC092652.1	Macrophage	8.4118e-13	0.362411
STAD	ENSG00000231768	LINC01354	Macrophage	1.84233e-37	0.602009
STAD	ENSG00000231769	RP1-8B1.4	Macrophage	0.00137342	-0.166675
STAD	ENSG00000231770	TMEM44-AS1	Macrophage	0.0179666	-0.123637
STAD	ENSG00000231776	LINC01611	Macrophage	0.013288	-0.129319
STAD	ENSG00000231794	AC009542.2	Macrophage	1.02512e-06	0.252158
STAD	ENSG00000231806	PCAT7	Macrophage	4.3521e-05	-0.211972
STAD	ENSG00000231808	LINC01388	Macrophage	0.00464673	0.147649
STAD	ENSG00000231817	LINC01198	Macrophage	0.000960327	0.171895
STAD	ENSG00000231858	AC067945.4	Macrophage	1.2075e-09	0.310921
STAD	ENSG00000231863	RP3-428L16.1	Macrophage	1.32979e-07	0.271447
STAD	ENSG00000231871	IPO9-AS1	Macrophage	0.000251685	0.19024
STAD	ENSG00000231873	RP11-761N21.1	Macrophage	0.000391754	0.18437
STAD	ENSG00000231881	RP5-1120P11.3	Macrophage	0.000601637	-0.178503
STAD	ENSG00000231889	TRAF3IP2-AS1	Macrophage	2.21184e-07	0.266783
STAD	ENSG00000231890	DARS-AS1	Macrophage	0.00160681	-0.164337
STAD	ENSG00000231898	AC012594.1	Macrophage	0.0195617	0.121995
STAD	ENSG00000231903	AC079354.5	Macrophage	0.000161961	-0.19592
STAD	ENSG00000231908	IDH1-AS1	Macrophage	0.000364022	-0.185356
STAD	ENSG00000231920	NEBL-AS1	Macrophage	2.25118e-05	-0.219586
STAD	ENSG00000231943	PGM5P4-AS1	Macrophage	2.43681e-27	0.525211
STAD	ENSG00000231964	RP11-67C2.2	Macrophage	0.00275106	0.156086
STAD	ENSG00000231966	RP11-12M5.4	Macrophage	0.0212224	-0.120406
STAD	ENSG00000231971	RP11-557H15.3	Macrophage	4.43265e-05	0.211757
STAD	ENSG00000231993	EP300-AS1	Macrophage	0.0442618	-0.105216
STAD	ENSG00000231999	FLJ27354	Macrophage	5.60996e-23	0.484859
STAD	ENSG00000232021	LEF1-AS1	Macrophage	4.65646e-16	0.407296
STAD	ENSG00000232034	AC092168.2	Macrophage	0.0184499	-0.123126
STAD	ENSG00000232035	RP11-87N24.3	Macrophage	0.0359299	0.109694
STAD	ENSG00000232043	RP4-530I15.9	Macrophage	1.87208e-05	0.221669
STAD	ENSG00000232044	LINC01105	Macrophage	0.0210867	0.120531
STAD	ENSG00000232046	LINC01798	Macrophage	1.64585e-19	0.448464
STAD	ENSG00000232053	AC009784.3	Macrophage	9.01176e-09	0.294777
STAD	ENSG00000232057	AC093390.1	Macrophage	5.71864e-15	0.393035
STAD	ENSG00000232063	RP11-307E17.8	Macrophage	5.98295e-19	0.442149
STAD	ENSG00000232065	LINC01063	Macrophage	0.00596064	-0.143488
STAD	ENSG00000232079	LINC01697	Macrophage	1.20178e-07	0.272365
STAD	ENSG00000232093	DCST1-AS1	Macrophage	1.56639e-12	-0.358359
STAD	ENSG00000232098	CTD-2619J13.14	Macrophage	0.00652674	-0.141946
STAD	ENSG00000232110	RP11-149I23.3	Macrophage	1.47185e-07	0.270524
STAD	ENSG00000232117	LINC00384	Macrophage	3.01596e-07	0.263896
STAD	ENSG00000232124	AP001057.1	Macrophage	0.0441434	0.105274
STAD	ENSG00000232131	NCOA7-AS1	Macrophage	0.0165634	0.12519
STAD	ENSG00000232160	RAP2C-AS1	Macrophage	1.03064e-25	0.510788
STAD	ENSG00000232164	LINC01873	Macrophage	0.000872557	-0.173268
STAD	ENSG00000232194	RP1-313L4.3	Macrophage	0.0102426	0.134059
STAD	ENSG00000232229	LINC00865	Macrophage	1.5851e-10	0.326295
STAD	ENSG00000232233	LINC02043	Macrophage	4.94915e-05	-0.210455
STAD	ENSG00000232284	GNG12-AS1	Macrophage	7.05972e-08	0.277132
STAD	ENSG00000232287	SLC6A1-AS1	Macrophage	1.23621e-08	0.292145
STAD	ENSG00000232295	RP11-154D6.1	Macrophage	2.67821e-06	0.24252
STAD	ENSG00000232298	RP11-10N16.3	Macrophage	0.00578341	-0.143998
STAD	ENSG00000232310	RP11-557H15.4	Macrophage	3.94634e-14	0.381561
STAD	ENSG00000232335	RP11-435D7.3	Macrophage	0.00474521	-0.147302
STAD	ENSG00000232342	RP11-46O21.2	Macrophage	0.00664301	0.141644
STAD	ENSG00000232354	VIPR1-AS1	Macrophage	0.0421084	-0.1063
STAD	ENSG00000232363	RP1-102D24.5	Macrophage	0.00553533	0.144736
STAD	ENSG00000232377	AC016910.1	Macrophage	9.19582e-07	0.253224
STAD	ENSG00000232386	RP11-66B24.2	Macrophage	0.0187381	0.122828
STAD	ENSG00000232415	CTB-51J22.1	Macrophage	2.32266e-05	0.219231
STAD	ENSG00000232442	CTD-3184A7.4	Macrophage	2.85923e-06	-0.241849
STAD	ENSG00000232445	RP11-132A1.4	Macrophage	1.74553e-07	-0.268964
STAD	ENSG00000232453	RP4-794H19.1	Macrophage	0.000943826	0.172144
STAD	ENSG00000232470	RP11-313D6.3	Macrophage	0.000113128	0.200429
STAD	ENSG00000232480	TGFB2-AS1	Macrophage	5.78573e-06	0.234489
STAD	ENSG00000232487	RASA3-IT1	Macrophage	0.00504559	0.146284
STAD	ENSG00000232490	OSBPL10-AS1	Macrophage	0.00763614	0.139242
STAD	ENSG00000232504	ST3GAL5-AS1	Macrophage	1.15568e-09	0.311262
STAD	ENSG00000232518	AC074366.3	Macrophage	0.00102538	0.170949
STAD	ENSG00000232519	RP11-29H23.4	Macrophage	0.000180135	-0.194565
STAD	ENSG00000232524	RP11-332K15.1	Macrophage	0.000167896	0.195463
STAD	ENSG00000232527	RP11-14N7.2	Macrophage	2.8312e-05	0.216969
STAD	ENSG00000232542	DPYD-IT1	Macrophage	0.0190399	0.122519
STAD	ENSG00000232555	AC104088.1	Macrophage	0.00579413	-0.143967
STAD	ENSG00000232557	RP11-4M23.3	Macrophage	0.000773631	0.174979
STAD	ENSG00000232564	RP4-591N18.2	Macrophage	0.00997618	0.134531
STAD	ENSG00000232591	RP5-1031D4.2	Macrophage	3.30971e-06	0.240341
STAD	ENSG00000232600	TONSL-AS1	Macrophage	1.48262e-10	-0.326786
STAD	ENSG00000232611	RP11-1114A5.4	Macrophage	0.00751471	0.13952
STAD	ENSG00000232613	AC007386.4	Macrophage	1.25753e-05	0.226097
STAD	ENSG00000232618	RP11-439L18.1	Macrophage	4.30497e-06	0.237605
STAD	ENSG00000232628	RP11-365O16.3	Macrophage	1.59236e-09	0.308756
STAD	ENSG00000232633	CTD-2201G3.1	Macrophage	0.000492175	0.181272
STAD	ENSG00000232642	AC008073.7	Macrophage	0.000215821	0.192239
STAD	ENSG00000232645	LINC01431	Macrophage	0.000487169	-0.181411
STAD	ENSG00000232648	RP11-367N14.2	Macrophage	0.00763085	-0.139254
STAD	ENSG00000232656	IDI2-AS1	Macrophage	5.21169e-06	-0.235596
STAD	ENSG00000232671	RP11-126K1.2	Macrophage	0.000250663	-0.190293
STAD	ENSG00000232675	RP4-718D20.3	Macrophage	8.81538e-07	0.253637
STAD	ENSG00000232679	LINC01705	Macrophage	9.63367e-08	0.274358
STAD	ENSG00000232692	AP001596.6	Macrophage	1.21468e-06	0.250484
STAD	ENSG00000232710	RP4-669P10.16	Macrophage	0.01956	-0.121997
STAD	ENSG00000232725	U52111.14	Macrophage	0.00158928	0.164501
STAD	ENSG00000232756	RP5-1185I7.1	Macrophage	0.0437975	-0.105446
STAD	ENSG00000232759	AC002480.3	Macrophage	1.94007e-19	0.447667
STAD	ENSG00000232762	RP4-784A16.4	Macrophage	0.0241718	-0.117831
STAD	ENSG00000232774	FLJ22447	Macrophage	5.58518e-09	0.29871
STAD	ENSG00000232803	SLCO4A1-AS1	Macrophage	0.00073106	-0.175778
STAD	ENSG00000232806	AP001610.9	Macrophage	0.000964187	-0.171837
STAD	ENSG00000232807	RP11-536K7.3	Macrophage	9.46055e-12	0.346302
STAD	ENSG00000232814	COL4A2-AS1	Macrophage	8.72082e-13	0.362177
STAD	ENSG00000232821	AC003986.6	Macrophage	1.0398e-06	0.252018
STAD	ENSG00000232850	PTGES2-AS1	Macrophage	1.06812e-07	-0.273429
STAD	ENSG00000232855	AF131217.1	Macrophage	8.07175e-16	0.404226
STAD	ENSG00000232860	SMG7-AS1	Macrophage	1.28217e-07	-0.271778
STAD	ENSG00000232874	RP11-135A1.2	Macrophage	0.00139707	-0.166422
STAD	ENSG00000232878	DPYD-AS1	Macrophage	8.71216e-06	0.230103
STAD	ENSG00000232884	AF127936.3	Macrophage	1.16294e-13	0.37494
STAD	ENSG00000232891	RP11-136K14.1	Macrophage	0.018532	0.123041
STAD	ENSG00000232909	RP3-510O8.4	Macrophage	1.17547e-05	0.226839
STAD	ENSG00000232912	RP5-1115A15.1	Macrophage	0.0164198	0.125355
STAD	ENSG00000232931	LINC00342	Macrophage	0.0122587	-0.130802
STAD	ENSG00000232936	RP11-80H5.2	Macrophage	2.28002e-06	-0.244164
STAD	ENSG00000232949	AC002480.4	Macrophage	5.37721e-13	0.365292
STAD	ENSG00000232956	SNHG15	Macrophage	4.57963e-14	-0.380658
STAD	ENSG00000232969	AP001062.9	Macrophage	0.000654402	-0.177332
STAD	ENSG00000232973	CYP1B1-AS1	Macrophage	2.05734e-33	0.573661
STAD	ENSG00000232977	LINC00327	Macrophage	2.52411e-11	0.339498
STAD	ENSG00000232995	RGS5	Macrophage	0.0121371	-0.130985
STAD	ENSG00000232998	VPS13A-AS1	Macrophage	0.0150032	-0.127057
STAD	ENSG00000233005	AC067959.1	Macrophage	0.0164599	0.125309
STAD	ENSG00000233008	LINC01725	Macrophage	0.00305635	0.154425
STAD	ENSG00000233009	NALCN-AS1	Macrophage	0.000915793	0.172576
STAD	ENSG00000233016	SNHG7	Macrophage	2.24033e-05	-0.219641
STAD	ENSG00000233017	RP5-908M14.5	Macrophage	0.0390455	-0.107926
STAD	ENSG00000233029	RP11-439A17.9	Macrophage	1.84818e-06	0.24629
STAD	ENSG00000233038	AC011899.9	Macrophage	3.62332e-27	0.523716
STAD	ENSG00000233044	RP1-137K2.2	Macrophage	0.014767	0.127355
STAD	ENSG00000233056	ERVH48-1	Macrophage	0.0119714	0.131236
STAD	ENSG00000233058	LINC00884	Macrophage	0.0323223	-0.111912
STAD	ENSG00000233060	AC016700.2	Macrophage	0.030036	0.113429
STAD	ENSG00000233061	TTLL7-IT1	Macrophage	6.332e-06	0.23353
STAD	ENSG00000233064	RP3-380B8.4	Macrophage	0.00232633	-0.158701
STAD	ENSG00000233070	ZFY-AS1	Macrophage	0.00261473	0.156883
STAD	ENSG00000233093	LINC00892	Macrophage	7.93437e-12	0.347504
STAD	ENSG00000233098	CCDC144NL-AS1	Macrophage	2.16116e-19	0.447142
STAD	ENSG00000233108	AC006042.7	Macrophage	2.55276e-05	0.218155
STAD	ENSG00000233110	RP11-301L8.2	Macrophage	0.0161885	0.125624
STAD	ENSG00000233117	LINC00702	Macrophage	8.58753e-32	0.561488
STAD	ENSG00000233124	LINC00456	Macrophage	0.00345799	-0.152456
STAD	ENSG00000233178	RP11-88I18.2	Macrophage	3.59646e-13	0.367858
STAD	ENSG00000233203	RP11-67L3.4	Macrophage	9.12471e-11	-0.33033
STAD	ENSG00000233208	LINC00642	Macrophage	0.00216071	0.15984
STAD	ENSG00000233220	LINC00167	Macrophage	0.0186246	-0.122945
STAD	ENSG00000233221	AC133785.1	Macrophage	0.019526	-0.122031
STAD	ENSG00000233237	LINC00472	Macrophage	9.04666e-13	0.36194
STAD	ENSG00000233251	AC007743.1	Macrophage	1.23946e-22	0.481434
STAD	ENSG00000233288	RP11-760D2.5	Macrophage	0.0036169	0.151734
STAD	ENSG00000233293	RP11-410N8.3	Macrophage	0.00385771	0.150692
STAD	ENSG00000233296	AC092159.2	Macrophage	0.0420316	-0.10634
STAD	ENSG00000233308	OSTN-AS1	Macrophage	0.000392037	0.18436
STAD	ENSG00000233334	FAM53B-AS1	Macrophage	0.000130298	0.198665
STAD	ENSG00000233338	TLR8-AS1	Macrophage	0.0010403	0.17074
STAD	ENSG00000233351	RP1-69D17.3	Macrophage	0.000613125	0.17824
STAD	ENSG00000233354	LINC00028	Macrophage	2.08798e-08	0.287721
STAD	ENSG00000233355	CHRM3-AS2	Macrophage	0.00234059	0.158606
STAD	ENSG00000233360	Z83844.1	Macrophage	0.00429368	-0.148948
STAD	ENSG00000233367	RP11-307L3.4	Macrophage	0.00527618	0.145539
STAD	ENSG00000233376	RP5-881L22.6	Macrophage	0.000175684	-0.194884
STAD	ENSG00000233384	RP11-100E13.1	Macrophage	0.00103786	0.170774
STAD	ENSG00000233393	AP000688.29	Macrophage	0.00363451	0.151655
STAD	ENSG00000233411	RP11-104L21.2	Macrophage	0.0087114	0.136938
STAD	ENSG00000233421	LINC01783	Macrophage	1.51749e-05	0.224017
STAD	ENSG00000233427	RP1-212P9.3	Macrophage	0.0476526	0.103596
STAD	ENSG00000233461	RP11-295G20.2	Macrophage	6.10172e-09	-0.297988
STAD	ENSG00000233478	RP1-187B23.1	Macrophage	6.90775e-07	0.256008
STAD	ENSG00000233483	CTD-2020K17.4	Macrophage	0.002429	-0.158031
STAD	ENSG00000233485	RP3-467K16.2	Macrophage	0.00104013	0.170743
STAD	ENSG00000233521	LINC01638	Macrophage	4.75408e-37	0.599251
STAD	ENSG00000233527	ZNF529-AS1	Macrophage	0.000945141	0.172124
STAD	ENSG00000233554	B4GALT1-AS1	Macrophage	0.0464458	-0.104161
STAD	ENSG00000233589	RP4-694A7.2	Macrophage	1.75725e-09	-0.307981
STAD	ENSG00000233593	RP4-665J23.1	Macrophage	1.5159e-06	0.24828
STAD	ENSG00000233602	ERI3-IT1	Macrophage	0.000368136	0.185205
STAD	ENSG00000233621	LINC01137	Macrophage	4.24992e-05	-0.212252
STAD	ENSG00000233654	AC093388.3	Macrophage	6.29613e-12	-0.349077
STAD	ENSG00000233661	SPIN4-AS1	Macrophage	0.00519464	0.145799
STAD	ENSG00000233665	RP11-523O18.5	Macrophage	1.29881e-16	0.414302
STAD	ENSG00000233682	RP11-13P5.2	Macrophage	1.90253e-27	0.526141
STAD	ENSG00000233693	RP11-506O24.1	Macrophage	0.0076977	0.139102
STAD	ENSG00000233705	SLC26A4-AS1	Macrophage	5.47824e-08	0.279374
STAD	ENSG00000233723	LINC01122	Macrophage	0.00222662	0.159378
STAD	ENSG00000233725	LINC00284	Macrophage	0.0219167	0.119773
STAD	ENSG00000233730	LINC01765	Macrophage	5.25457e-05	0.209745
STAD	ENSG00000233746	LINC00656	Macrophage	0.00142724	0.166105
STAD	ENSG00000233760	AC004947.2	Macrophage	1.46461e-16	0.413649
STAD	ENSG00000233766	AC098617.1	Macrophage	5.14678e-11	0.334453
STAD	ENSG00000233776	LINC01251	Macrophage	0.00146919	-0.165674
STAD	ENSG00000233806	LINC01237	Macrophage	3.27194e-06	0.240459
STAD	ENSG00000233818	AP000695.4	Macrophage	0.000754558	0.175331
STAD	ENSG00000233821	ENOX1-AS1	Macrophage	7.31104e-07	0.255459
STAD	ENSG00000233825	RP11-135A24.4	Macrophage	0.00133457	-0.167099
STAD	ENSG00000233834	AC005083.1	Macrophage	2.22662e-06	-0.244404
STAD	ENSG00000233848	RP3-348I23.2	Macrophage	0.00876922	0.136821
STAD	ENSG00000233850	AC103563.8	Macrophage	3.53653e-08	0.283195
STAD	ENSG00000233851	LATS2-AS1	Macrophage	6.69141e-05	0.206853
STAD	ENSG00000233858	AC026904.1	Macrophage	1.69188e-09	0.30828
STAD	ENSG00000233862	AC016907.3	Macrophage	0.00561044	0.144509
STAD	ENSG00000233864	TTTY15	Macrophage	0.015191	0.126824
STAD	ENSG00000233895	RP1-122P22.2	Macrophage	0.00106953	0.170339
STAD	ENSG00000233901	LINC01503	Macrophage	3.71338e-05	0.21383
STAD	ENSG00000233903	Z83851.4	Macrophage	1.05151e-12	-0.360963
STAD	ENSG00000233912	AC026202.3	Macrophage	0.000973025	0.171706
STAD	ENSG00000233926	RP11-154D17.1	Macrophage	6.89994e-05	0.206483
STAD	ENSG00000233928	RP11-305F18.1	Macrophage	8.0466e-08	0.275968
STAD	ENSG00000233937	CTC-338M12.4	Macrophage	0.00442811	-0.148442
STAD	ENSG00000233968	RP11-354E11.2	Macrophage	4.87762e-12	0.350803
STAD	ENSG00000234006	DDX39B-AS1	Macrophage	0.0224103	-0.119333
STAD	ENSG00000234026	RP11-310E22.4	Macrophage	0.0371363	0.108994
STAD	ENSG00000234072	AC074117.10	Macrophage	6.23405e-09	-0.297812
STAD	ENSG00000234076	TPRG1-AS1	Macrophage	7.53236e-11	0.331718
STAD	ENSG00000234091	RP11-353M9.1	Macrophage	1.45766e-10	0.326911
STAD	ENSG00000234129	RP11-120D5.1	Macrophage	2.88057e-05	-0.21677
STAD	ENSG00000234136	AC055764.1	Macrophage	0.0216243	0.120037
STAD	ENSG00000234141	AC009473.1	Macrophage	0.000671283	0.176976
STAD	ENSG00000234155	RP11-30P6.6	Macrophage	0.000100154	-0.201937
STAD	ENSG00000234156	RP11-64P14.7	Macrophage	0.0358497	-0.109741
STAD	ENSG00000234171	RNASEH1-AS1	Macrophage	0.0348686	-0.110326
STAD	ENSG00000234181	RP11-182N22.8	Macrophage	0.000610242	-0.178306
STAD	ENSG00000234183	LINC01952	Macrophage	0.0104665	-0.133671
STAD	ENSG00000234184	LINC01781	Macrophage	3.63007e-13	0.367799
STAD	ENSG00000234191	RP11-157D23.2	Macrophage	0.049347	0.102822
STAD	ENSG00000234197	ETV5-AS1	Macrophage	0.00183553	0.16233
STAD	ENSG00000234206	RP1-67A8.3	Macrophage	1.61859e-05	0.223298
STAD	ENSG00000234222	LIX1L-AS1	Macrophage	7.84541e-08	0.276194
STAD	ENSG00000234264	DEPDC1-AS1	Macrophage	0.00117822	-0.16893
STAD	ENSG00000234290	AC116366.6	Macrophage	0.000255721	0.190032
STAD	ENSG00000234292	RP11-213H15.1	Macrophage	0.0370863	0.109023
STAD	ENSG00000234293	BACH1-IT3	Macrophage	0.0085576	0.137251
STAD	ENSG00000234323	LINC01505	Macrophage	3.57004e-08	0.283113
STAD	ENSG00000234336	JAZF1-AS1	Macrophage	5.20074e-19	0.442841
STAD	ENSG00000234352	AC009264.1	Macrophage	0.00207367	0.160471
STAD	ENSG00000234361	RP11-52J3.3	Macrophage	0.00079864	0.174528
STAD	ENSG00000234362	LINC01914	Macrophage	1.42528e-19	0.44916
STAD	ENSG00000234377	RNF219-AS1	Macrophage	0.0112791	-0.132321
STAD	ENSG00000234378	AC098828.2	Macrophage	0.000871696	-0.173282
STAD	ENSG00000234380	LINC01426	Macrophage	0.017343	0.124313
STAD	ENSG00000234389	AC007278.3	Macrophage	0.000180813	0.194517
STAD	ENSG00000234390	USP27X-AS1	Macrophage	0.000139048	0.197849
STAD	ENSG00000234393	RP11-211N11.5	Macrophage	0.0169047	-0.124802
STAD	ENSG00000234405	LL0XNC01-250H12.3	Macrophage	4.47299e-06	0.237204
STAD	ENSG00000234425	RP11-528G1.2	Macrophage	7.04525e-05	0.206231
STAD	ENSG00000234427	RP3-413H6.2	Macrophage	0.00669696	0.141505
STAD	ENSG00000234432	RP11-1275H24.1	Macrophage	0.000275391	-0.18906
STAD	ENSG00000234456	MAGI2-AS3	Macrophage	1.59406e-55	0.701603
STAD	ENSG00000234459	AC002064.4	Macrophage	0.0199722	0.121592
STAD	ENSG00000234478	ACBD3-AS1	Macrophage	8.98622e-05	-0.20327
STAD	ENSG00000234484	RP1-55C23.7	Macrophage	0.0192547	0.122302
STAD	ENSG00000234492	RPL34-AS1	Macrophage	1.28671e-05	0.225844
STAD	ENSG00000234504	RP11-285G1.2	Macrophage	0.000964328	0.171835
STAD	ENSG00000234506	LINC01506	Macrophage	3.75577e-07	0.261833
STAD	ENSG00000234571	RP5-998N21.4	Macrophage	0.000298317	0.188005
STAD	ENSG00000234572	LINC01800	Macrophage	2.11951e-05	0.220269
STAD	ENSG00000234577	SYNE1-AS1	Macrophage	1.37405e-10	0.327344
STAD	ENSG00000234608	MAPKAPK5-AS1	Macrophage	0.00118528	-0.168842
STAD	ENSG00000234617	SNRK-AS1	Macrophage	0.000998002	0.17134
STAD	ENSG00000234622	RP13-297E16.5	Macrophage	0.000510538	0.180769
STAD	ENSG00000234626	RP1-149A16.12	Macrophage	1.00012e-05	0.228605
STAD	ENSG00000234638	AC053503.6	Macrophage	1.79251e-14	0.386303
STAD	ENSG00000234647	RP11-503C24.4	Macrophage	0.0384214	-0.10827
STAD	ENSG00000234650	PCCA-AS1	Macrophage	0.0188069	0.122757
STAD	ENSG00000234661	CHL1-AS1	Macrophage	1.90764e-08	0.288489
STAD	ENSG00000234663	LINC01934	Macrophage	1.95208e-10	0.324757
STAD	ENSG00000234678	ELF3-AS1	Macrophage	3.73222e-10	-0.319917
STAD	ENSG00000234694	RP1-92O14.3	Macrophage	1.92466e-07	-0.268067
STAD	ENSG00000234699	RP11-225H22.4	Macrophage	2.34479e-16	0.411081
STAD	ENSG00000234703	AF015262.2	Macrophage	0.0222675	0.11946
STAD	ENSG00000234707	RP11-745C15.2	Macrophage	0.0197714	-0.121788
STAD	ENSG00000234718	AC007161.5	Macrophage	1.96608e-06	0.245666
STAD	ENSG00000234740	RP11-272P10.2	Macrophage	8.07523e-21	0.462722
STAD	ENSG00000234741	GAS5	Macrophage	1.18066e-06	-0.250765
STAD	ENSG00000234753	FOXP4-AS1	Macrophage	1.96293e-10	-0.324716
STAD	ENSG00000234754	C1orf140	Macrophage	1.73707e-12	0.357679
STAD	ENSG00000234771	SLC25A25-AS1	Macrophage	5.47909e-08	-0.279372
STAD	ENSG00000234779	RP11-62F24.2	Macrophage	3.21421e-23	0.487243
STAD	ENSG00000234807	LINC01135	Macrophage	1.05065e-05	0.228068
STAD	ENSG00000234832	RP3-322G13.7	Macrophage	0.0360917	-0.109599
STAD	ENSG00000234840	LINC01239	Macrophage	0.00578146	0.144004
STAD	ENSG00000234848	CTD-3105H18.7	Macrophage	0.0415801	0.106573
STAD	ENSG00000234880	LINC00163	Macrophage	7.83501e-07	0.254787
STAD	ENSG00000234883	MIR155HG	Macrophage	2.87146e-05	0.216807
STAD	ENSG00000234884	CTA-407F11.8	Macrophage	0.000204914	0.192909
STAD	ENSG00000234899	SOX9-AS1	Macrophage	3.18619e-06	-0.240734
STAD	ENSG00000234912	SNHG20	Macrophage	0.000665339	-0.1771
STAD	ENSG00000234943	AC092839.4	Macrophage	5.53341e-06	0.234962
STAD	ENSG00000234949	AC104667.3	Macrophage	6.12997e-11	-0.333201
STAD	ENSG00000234961	RP11-124N14.3	Macrophage	1.27362e-18	0.43839
STAD	ENSG00000234998	RP11-439A17.10	Macrophage	9.82697e-19	0.439686
STAD	ENSG00000235007	RP11-344B5.4	Macrophage	0.00837779	0.137624
STAD	ENSG00000235020	RP11-109I13.2	Macrophage	4.44289e-20	0.45474
STAD	ENSG00000235023	AP001626.2	Macrophage	0.0364687	0.109379
STAD	ENSG00000235029	MNX1-AS2	Macrophage	1.52937e-06	-0.248191
STAD	ENSG00000235033	RP11-61I13.3	Macrophage	1.10541e-13	0.375254
STAD	ENSG00000235049	LINC00940	Macrophage	8.20244e-07	0.25434
STAD	ENSG00000235052	RP1-150O5.3	Macrophage	0.00176263	-0.162944
STAD	ENSG00000235066	AC009303.1	Macrophage	0.00985268	0.134754
STAD	ENSG00000235072	AC012074.2	Macrophage	0.0118111	0.131482
STAD	ENSG00000235079	ZRANB2-AS1	Macrophage	0.0102771	0.133999
STAD	ENSG00000235086	FNDC1-IT1	Macrophage	2.57793e-13	0.369964
STAD	ENSG00000235111	RP1-29C18.8	Macrophage	5.07252e-06	0.235881
STAD	ENSG00000235121	RP11-90L20.2	Macrophage	3.33207e-11	0.337543
STAD	ENSG00000235142	RP1-60O19.1	Macrophage	0.0230205	0.118802
STAD	ENSG00000235151	AC114730.2	Macrophage	1.53418e-14	0.387229
STAD	ENSG00000235158	AC087430.1	Macrophage	0.0131249	0.129547
STAD	ENSG00000235172	LINC01366	Macrophage	4.79835e-11	0.334953
STAD	ENSG00000235192	AC009495.2	Macrophage	0.00180506	-0.162584
STAD	ENSG00000235204	RP11-121A14.2	Macrophage	0.0115593	0.131875
STAD	ENSG00000235214	FAM83C-AS1	Macrophage	2.31829e-06	-0.243994
STAD	ENSG00000235215	RP11-145M4.2	Macrophage	0.00873923	0.136881
STAD	ENSG00000235237	RP1-151B14.6	Macrophage	4.56776e-06	0.236984
STAD	ENSG00000235257	ITGA9-AS1	Macrophage	1.58224e-05	0.223551
STAD	ENSG00000235271	LINC01422	Macrophage	6.3511e-10	0.315881
STAD	ENSG00000235280	MCF2L-AS1	Macrophage	6.83509e-07	-0.256111
STAD	ENSG00000235288	RP11-70C1.3	Macrophage	0.00425728	0.149087
STAD	ENSG00000235295	LINC01634	Macrophage	0.00057639	0.179097
STAD	ENSG00000235296	AC137723.5	Macrophage	0.0488	-0.103069
STAD	ENSG00000235304	LINC01281	Macrophage	5.33774e-06	0.235343
STAD	ENSG00000235314	LINC00957	Macrophage	1.52315e-06	0.248232
STAD	ENSG00000235319	AC012360.4	Macrophage	0.00272096	-0.156259
STAD	ENSG00000235358	RP11-399E6.1	Macrophage	0.0038562	0.150699
STAD	ENSG00000235361	AC016292.1	Macrophage	0.000526776	0.180339
STAD	ENSG00000235366	LINC01055	Macrophage	0.000136277	0.198102
STAD	ENSG00000235397	EPN2-AS1	Macrophage	0.0106444	0.133367
STAD	ENSG00000235399	RP11-204P2.3	Macrophage	0.00138179	-0.166585
STAD	ENSG00000235419	AC010149.4	Macrophage	1.53511e-05	0.223888
STAD	ENSG00000235427	AC006159.5	Macrophage	1.02586e-11	0.345747
STAD	ENSG00000235437	LINC01278	Macrophage	7.22034e-07	0.25558
STAD	ENSG00000235478	LINC01664	Macrophage	0.0103622	-0.133851
STAD	ENSG00000235480	RP11-363D14.1	Macrophage	0.0299973	0.113456
STAD	ENSG00000235481	UBE2R2-AS1	Macrophage	0.000152121	-0.196715
STAD	ENSG00000235488	JARID2-AS1	Macrophage	0.00598182	-0.143428
STAD	ENSG00000235499	AC073046.25	Macrophage	0.0187212	-0.122845
STAD	ENSG00000235501	RP4-639F20.1	Macrophage	3.26041e-15	0.39629
STAD	ENSG00000235513	RP4-756G23.5	Macrophage	5.17168e-15	0.39362
STAD	ENSG00000235522	AC009505.2	Macrophage	0.000273219	0.189164
STAD	ENSG00000235523	RP11-63P12.7	Macrophage	0.00429814	-0.148931
STAD	ENSG00000235529	AGAP1-IT1	Macrophage	1.90397e-05	-0.221479
STAD	ENSG00000235531	MSC-AS1	Macrophage	3.86954e-48	0.665342
STAD	ENSG00000235532	LINC00402	Macrophage	1.09826e-09	0.311659
STAD	ENSG00000235535	RP11-532N4.2	Macrophage	0.000333133	0.186541
STAD	ENSG00000235560	AC002310.12	Macrophage	0.00053242	-0.180193
STAD	ENSG00000235563	RP11-334A14.8	Macrophage	1.67633e-06	0.247272
STAD	ENSG00000235586	AC011247.3	Macrophage	0.00287771	0.155378
STAD	ENSG00000235590	GNAS-AS1	Macrophage	0.00445942	0.148327
STAD	ENSG00000235601	BARX1-AS1	Macrophage	2.83829e-17	0.422438
STAD	ENSG00000235635	AC016644.1	Macrophage	0.00487776	0.146846
STAD	ENSG00000235641	LINC00484	Macrophage	3.00659e-05	0.216277
STAD	ENSG00000235652	RP11-545I5.3	Macrophage	4.02985e-19	0.444097
STAD	ENSG00000235663	SAPCD1-AS1	Macrophage	7.64948e-05	-0.205235
STAD	ENSG00000235688	AC116614.1	Macrophage	9.90283e-06	0.228713
STAD	ENSG00000235706	DICER1-AS1	Macrophage	0.0178373	-0.123775
STAD	ENSG00000235731	AC124997.1	Macrophage	0.000149034	0.196974
STAD	ENSG00000235733	RP3-522P13.3	Macrophage	6.04932e-10	0.316253
STAD	ENSG00000235749	RP11-634B7.4	Macrophage	1.53905e-05	0.22386
STAD	ENSG00000235760	HCG2040054	Macrophage	1.75043e-07	0.268939
STAD	ENSG00000235770	LINC00607	Macrophage	6.75639e-13	0.363826
STAD	ENSG00000235772	AP001625.6	Macrophage	0.00061781	-0.178134
STAD	ENSG00000235785	AL109767.1	Macrophage	0.0146918	0.12745
STAD	ENSG00000235790	RP11-73M7.6	Macrophage	9.90936e-05	0.202068
STAD	ENSG00000235795	RP11-421L21.2	Macrophage	2.09862e-09	-0.306579
STAD	ENSG00000235802	HCFC1-AS1	Macrophage	0.00026256	0.189686
STAD	ENSG00000235813	RP11-308B5.2	Macrophage	0.0149155	0.127167
STAD	ENSG00000235823	OLMALINC	Macrophage	0.000221109	-0.191926
STAD	ENSG00000235831	BHLHE40-AS1	Macrophage	0.000274972	0.18908
STAD	ENSG00000235834	RP1-60N8.1	Macrophage	0.00809405	0.138227
STAD	ENSG00000235837	AC073333.8	Macrophage	0.000217539	-0.192137
STAD	ENSG00000235843	RP13-16H11.5	Macrophage	0.00625773	-0.142663
STAD	ENSG00000235848	RMDN2-AS1	Macrophage	0.002914	0.15518
STAD	ENSG00000235865	GSN-AS1	Macrophage	4.16038e-17	0.420413
STAD	ENSG00000235880	RP11-59O6.3	Macrophage	0.000795793	0.174578
STAD	ENSG00000235885	LINC01828	Macrophage	1.15999e-13	0.374956
STAD	ENSG00000235890	TSPEAR-AS1	Macrophage	0.0105615	-0.133508
STAD	ENSG00000235902	RP11-626E13.1	Macrophage	0.000256644	0.189985
STAD	ENSG00000235904	RBMS3-AS3	Macrophage	2.22322e-24	0.498422
STAD	ENSG00000235910	APOA1-AS	Macrophage	0.000372755	0.185038
STAD	ENSG00000235914	MACROD2-AS1	Macrophage	0.00400556	0.150082
STAD	ENSG00000235919	ASH1L-AS1	Macrophage	5.80882e-05	-0.20855
STAD	ENSG00000235927	NEXN-AS1	Macrophage	5.06982e-14	0.38004
STAD	ENSG00000235934	AC007405.8	Macrophage	4.2535e-06	-0.237731
STAD	ENSG00000235939	RP11-123B3.2	Macrophage	1.41525e-05	-0.224791
STAD	ENSG00000235947	EGOT	Macrophage	1.56137e-06	0.247984
STAD	ENSG00000235978	AC018816.3	Macrophage	0.000575494	0.179119
STAD	ENSG00000235979	AC004448.5	Macrophage	0.00334199	0.153003
STAD	ENSG00000235996	RP11-97N19.2	Macrophage	7.5497e-17	0.417229
STAD	ENSG00000235997	LINC01936	Macrophage	6.5484e-34	0.577296
STAD	ENSG00000236003	AC007050.17	Macrophage	0.00851673	0.137335
STAD	ENSG00000236008	LINC01814	Macrophage	3.20412e-07	-0.263329
STAD	ENSG00000236031	RP11-269F20.1	Macrophage	2.62897e-06	0.24271
STAD	ENSG00000236039	AC017060.1	Macrophage	0.0480282	-0.103422
STAD	ENSG00000236045	RP3-467K16.7	Macrophage	0.0263138	0.116126
STAD	ENSG00000236051	MYCBP2-AS1	Macrophage	0.0312246	0.112629
STAD	ENSG00000236064	RP6-191P20.4	Macrophage	0.0070701	0.140574
STAD	ENSG00000236078	LINC01447	Macrophage	7.27655e-09	0.296543
STAD	ENSG00000236081	ELFN1-AS1	Macrophage	1.57016e-05	-0.223637
STAD	ENSG00000236091	RP3-473B4.3	Macrophage	0.00337396	0.15285
STAD	ENSG00000236094	LINC00545	Macrophage	6.36821e-08	0.278046
STAD	ENSG00000236098	RP11-148B18.4	Macrophage	7.96941e-05	0.204737
STAD	ENSG00000236120	RP11-733O18.1	Macrophage	3.73442e-41	0.625614
STAD	ENSG00000236137	RP11-27K13.3	Macrophage	1.50416e-07	-0.270326
STAD	ENSG00000236144	TMEM147-AS1	Macrophage	0.00515942	-0.145913
STAD	ENSG00000236154	RP11-343J3.2	Macrophage	0.0275936	0.115164
STAD	ENSG00000236166	RP3-523C21.2	Macrophage	0.000457384	0.182272
STAD	ENSG00000236188	PRKX-AS1	Macrophage	0.00156546	0.164727
STAD	ENSG00000236194	AC003104.1	Macrophage	1.46571e-05	0.224402
STAD	ENSG00000236199	RP11-264I13.2	Macrophage	0.00468199	0.147524
STAD	ENSG00000236200	KDM4A-AS1	Macrophage	0.00128229	-0.167688
STAD	ENSG00000236206	RP11-306I1.2	Macrophage	0.0494103	-0.102793
STAD	ENSG00000236212	AC009262.2	Macrophage	0.00518351	-0.145835
STAD	ENSG00000236213	AC006369.2	Macrophage	6.26827e-18	0.430305
STAD	ENSG00000236230	RP11-400N13.1	Macrophage	1.3913e-05	0.22498
STAD	ENSG00000236299	RP11-340I6.7	Macrophage	0.0301906	0.113324
STAD	ENSG00000236304	AP001189.4	Macrophage	4.5323e-38	0.606041
STAD	ENSG00000236305	SLC12A9-AS1	Macrophage	2.11874e-08	-0.287596
STAD	ENSG00000236311	TLX1NB	Macrophage	2.10127e-06	-0.244993
STAD	ENSG00000236324	RP3-403L10.3	Macrophage	0.0421185	0.106295
STAD	ENSG00000236333	TRHDE-AS1	Macrophage	1.3874e-09	0.309836
STAD	ENSG00000236345	RP11-59D5__B.2	Macrophage	0.0160979	-0.12573
STAD	ENSG00000236347	RP11-346D19.1	Macrophage	0.0198461	-0.121715
STAD	ENSG00000236364	RP11-525G13.2	Macrophage	0.0452897	-0.104714
STAD	ENSG00000236384	LINC00479	Macrophage	0.00192657	-0.161595
STAD	ENSG00000236390	RP11-25B7.1	Macrophage	8.39891e-06	0.230499
STAD	ENSG00000236393	RP11-320G24.1	Macrophage	0.00722378	-0.140203
STAD	ENSG00000236404	VLDLR-AS1	Macrophage	2.51128e-09	0.305153
STAD	ENSG00000236423	LINC01134	Macrophage	1.98327e-07	-0.26779
STAD	ENSG00000236426	RP11-79M19.2	Macrophage	0.000199334	0.193265
STAD	ENSG00000236432	AC097662.2	Macrophage	1.2321e-06	0.250343
STAD	ENSG00000236449	AC018890.6	Macrophage	1.26346e-06	0.250093
STAD	ENSG00000236453	AC003092.1	Macrophage	0.0258824	0.11646
STAD	ENSG00000236463	LINC00427	Macrophage	0.00363621	0.151648
STAD	ENSG00000236467	KCNMA1-AS1	Macrophage	1.31295e-22	0.481183
STAD	ENSG00000236481	LINC02195	Macrophage	0.0197133	0.121845
STAD	ENSG00000236485	LINC01945	Macrophage	0.00225125	0.159208
STAD	ENSG00000236499	LINC00896	Macrophage	0.00247284	-0.157753
STAD	ENSG00000236510	AC011284.3	Macrophage	0.000698168	0.176425
STAD	ENSG00000236519	LINC01424	Macrophage	0.0152803	-0.126714
STAD	ENSG00000236520	GPC6-AS1	Macrophage	0.000300351	0.187916
STAD	ENSG00000236525	AC007278.2	Macrophage	9.96722e-05	0.201996
STAD	ENSG00000236532	LINC01695	Macrophage	0.000172469	0.19512
STAD	ENSG00000236535	RC3H1-IT1	Macrophage	0.040551	0.107114
STAD	ENSG00000236548	RNF217-AS1	Macrophage	9.5329e-25	0.501882
STAD	ENSG00000236581	STARD13-AS	Macrophage	5.31112e-05	0.209618
STAD	ENSG00000236591	RP11-162J8.3	Macrophage	0.000863104	0.173424
STAD	ENSG00000236618	PITPNA-AS1	Macrophage	0.000748244	-0.17545
STAD	ENSG00000236627	RP11-252P19.1	Macrophage	5.41732e-06	0.235186
STAD	ENSG00000236643	RP11-175D17.3	Macrophage	0.0085008	-0.137368
STAD	ENSG00000236662	RP11-108L7.4	Macrophage	1.22099e-06	-0.250432
STAD	ENSG00000236663	FRGCA	Macrophage	8.68452e-06	-0.230138
STAD	ENSG00000236671	PRKG1-AS1	Macrophage	0.000159176	0.196141
STAD	ENSG00000236700	LINC01010	Macrophage	0.000658522	0.177244
STAD	ENSG00000236703	MYB-AS1	Macrophage	0.00026754	-0.18944
STAD	ENSG00000236708	AC073316.1	Macrophage	5.89658e-09	0.298267
STAD	ENSG00000236709	DAPK1-IT1	Macrophage	0.000417174	0.183521
STAD	ENSG00000236711	SMAD9-IT1	Macrophage	5.09313e-08	0.280014
STAD	ENSG00000236723	RP5-1024G6.2	Macrophage	0.00562983	0.144451
STAD	ENSG00000236751	LINC01186	Macrophage	0.000625392	-0.177964
STAD	ENSG00000236754	AC004019.13	Macrophage	0.00252231	0.157445
STAD	ENSG00000236772	RP5-1184F4.5	Macrophage	0.0190452	-0.122514
STAD	ENSG00000236780	LINC01829	Macrophage	9.90373e-07	0.252497
STAD	ENSG00000236819	LINC01563	Macrophage	7.06394e-18	0.42969
STAD	ENSG00000236830	CBR3-AS1	Macrophage	0.0309987	-0.112779
STAD	ENSG00000236833	AC024560.2	Macrophage	0.0192568	-0.1223
STAD	ENSG00000236838	AC090617.1	Macrophage	2.29943e-05	0.219345
STAD	ENSG00000236841	AC007750.5	Macrophage	7.47635e-17	0.417282
STAD	ENSG00000236846	RP11-239E10.2	Macrophage	0.016406	0.125371
STAD	ENSG00000236859	NIFK-AS1	Macrophage	9.34175e-07	0.25307
STAD	ENSG00000236882	LINC01554	Macrophage	5.95373e-06	0.234185
STAD	ENSG00000236911	RP11-78B10.2	Macrophage	2.55698e-11	0.339407
STAD	ENSG00000236914	LINC01852	Macrophage	2.48605e-09	0.305234
STAD	ENSG00000236935	AP003774.1	Macrophage	0.00011513	0.200211
STAD	ENSG00000236936	RP3-329E20.2	Macrophage	2.33376e-07	0.266286
STAD	ENSG00000236953	ZDHHC20-IT1	Macrophage	0.0246301	-0.117456
STAD	ENSG00000236963	LINC01141	Macrophage	0.00022058	0.191957
STAD	ENSG00000236977	ANKRD44-IT1	Macrophage	3.78139e-09	0.301874
STAD	ENSG00000236990	RP11-433J20.1	Macrophage	0.000497662	0.18112
STAD	ENSG00000236991	EDRF1-AS1	Macrophage	0.036054	0.109621
STAD	ENSG00000237036	ZEB1-AS1	Macrophage	0.00040827	0.183813
STAD	ENSG00000237037	NDUFA6-AS1	Macrophage	0.0010455	0.170668
STAD	ENSG00000237074	RP11-6J21.2	Macrophage	3.48629e-05	0.214565
STAD	ENSG00000237080	EHMT2-AS1	Macrophage	0.000120833	-0.199608
STAD	ENSG00000237094	RP4-669L17.10	Macrophage	0.00214765	0.159933
STAD	ENSG00000237125	HAND2-AS1	Macrophage	2.62543e-31	0.557742
STAD	ENSG00000237126	AC073254.1	Macrophage	0.000379056	0.184813
STAD	ENSG00000237174	RP11-415D17.3	Macrophage	1.54362e-06	0.248098
STAD	ENSG00000237179	LINC01797	Macrophage	3.5983e-15	0.395721
STAD	ENSG00000237181	AC147651.4	Macrophage	8.67481e-11	0.330697
STAD	ENSG00000237187	NR2F1-AS1	Macrophage	1.57854e-38	0.609036
STAD	ENSG00000237188	RP11-337C18.8	Macrophage	0.0126406	0.13024
STAD	ENSG00000237212	RP11-569G13.2	Macrophage	0.0216073	0.120053
STAD	ENSG00000237233	TMEM26-AS1	Macrophage	3.56921e-09	0.302339
STAD	ENSG00000237234	RP1-142L7.5	Macrophage	2.09646e-25	0.507973
STAD	ENSG00000237243	AC022173.2	Macrophage	0.000146206	0.197216
STAD	ENSG00000237248	LINC00987	Macrophage	8.12199e-24	0.493051
STAD	ENSG00000237259	RP4-568F9.3	Macrophage	0.00509576	-0.14612
STAD	ENSG00000237281	CATIP-AS2	Macrophage	0.0237373	-0.118193
STAD	ENSG00000237286	AC004906.3	Macrophage	9.413e-07	0.252995
STAD	ENSG00000237298	TTN-AS1	Macrophage	5.13418e-05	0.21002
STAD	ENSG00000237310	GS1-124K5.4	Macrophage	0.0365435	-0.109336
STAD	ENSG00000237324	RP11-439H8.4	Macrophage	3.46218e-06	0.239874
STAD	ENSG00000237328	RAI1-AS1	Macrophage	0.00454659	0.148008
STAD	ENSG00000237352	LINC01358	Macrophage	1.2994e-05	0.225735
STAD	ENSG00000237356	AL163953.3	Macrophage	0.00261886	0.156858
STAD	ENSG00000237357	RP11-475I24.3	Macrophage	0.00881419	0.136731
STAD	ENSG00000237371	RP13-152O15.5	Macrophage	0.00061712	0.17815
STAD	ENSG00000237372	UNQ6494	Macrophage	0.00129098	0.167588
STAD	ENSG00000237387	CTA-407F11.7	Macrophage	0.00704297	0.14064
STAD	ENSG00000237399	PITRM1-AS1	Macrophage	0.00987002	-0.134722
STAD	ENSG00000237402	CAMTA1-IT1	Macrophage	0.0281721	-0.114742
STAD	ENSG00000237413	MGC27382	Macrophage	0.00362248	0.151709
STAD	ENSG00000237419	RP11-885N19.6	Macrophage	7.6027e-12	0.347795
STAD	ENSG00000237422	RP11-305L7.3	Macrophage	0.0324729	0.111815
STAD	ENSG00000237424	FOXD2-AS1	Macrophage	4.47523e-06	-0.237199
STAD	ENSG00000237429	RP1-159A19.4	Macrophage	0.0183217	0.123261
STAD	ENSG00000237436	RP11-312B8.1	Macrophage	2.5804e-05	-0.218032
STAD	ENSG00000237471	AC073115.6	Macrophage	1.58045e-07	0.269874
STAD	ENSG00000237484	LINC01684	Macrophage	1.28757e-22	0.481268
STAD	ENSG00000237491	RP11-206L10.9	Macrophage	0.0333212	-0.111277
STAD	ENSG00000237499	RP11-356I2.4	Macrophage	1.62478e-07	0.269621
STAD	ENSG00000237513	RP11-325F22.2	Macrophage	4.65041e-15	0.394237
STAD	ENSG00000237523	LINC00857	Macrophage	2.19974e-07	-0.266834
STAD	ENSG00000237531	RP11-309M23.1	Macrophage	1.52125e-05	0.223989
STAD	ENSG00000237548	TTLL11-IT1	Macrophage	0.0242596	0.117759
STAD	ENSG00000237574	LINC01856	Macrophage	0.0299573	0.113483
STAD	ENSG00000237595	RP11-112L6.3	Macrophage	0.00242952	0.158028
STAD	ENSG00000237596	RP13-143G15.4	Macrophage	1.89993e-09	0.307365
STAD	ENSG00000237604	AP001056.1	Macrophage	4.08759e-09	0.301245
STAD	ENSG00000237637	FRY-AS1	Macrophage	3.35253e-06	0.240208
STAD	ENSG00000237638	AC007386.2	Macrophage	0.0349308	0.110288
STAD	ENSG00000237654	AP003025.2	Macrophage	0.0158435	0.126031
STAD	ENSG00000237667	LINC01115	Macrophage	0.041521	0.106604
STAD	ENSG00000237686	RP5-1120P11.1	Macrophage	2.23293e-13	-0.370869
STAD	ENSG00000237705	AC008937.2	Macrophage	0.00871017	0.13694
STAD	ENSG00000237707	RP5-1018K9.1	Macrophage	0.00164217	-0.16401
STAD	ENSG00000237714	P4HA2-AS1	Macrophage	0.00121542	0.168474
STAD	ENSG00000237721	AF064858.11	Macrophage	0.0461097	0.104321
STAD	ENSG00000237738	RNF216-IT1	Macrophage	5.95645e-09	0.298185
STAD	ENSG00000237742	RP11-624M8.1	Macrophage	0.0437699	0.10546
STAD	ENSG00000237781	RP11-54A4.2	Macrophage	1.08267e-09	0.31177
STAD	ENSG00000237786	GFOD1-AS1	Macrophage	1.22346e-05	0.226399
STAD	ENSG00000237797	RP11-472N13.3	Macrophage	1.86074e-34	0.58124
STAD	ENSG00000237798	AC010894.5	Macrophage	5.08741e-05	0.210129
STAD	ENSG00000237803	LINC00211	Macrophage	8.52941e-13	0.362321
STAD	ENSG00000237807	RP11-400K9.4	Macrophage	2.18181e-23	0.48889
STAD	ENSG00000237813	AC002066.1	Macrophage	0.00255162	0.157265
STAD	ENSG00000237838	AC133680.1	Macrophage	0.000260451	0.189792
STAD	ENSG00000237853	NFIA-AS1	Macrophage	0.00283986	0.155587
STAD	ENSG00000237862	RP1-63G5.7	Macrophage	0.0074283	-0.13972
STAD	ENSG00000237863	RP6-24A23.3	Macrophage	0.000280137	0.188835
STAD	ENSG00000237870	AC073130.1	Macrophage	0.00837745	0.137625
STAD	ENSG00000237879	LINC00398	Macrophage	3.71752e-14	0.381923
STAD	ENSG00000237883	DGUOK-AS1	Macrophage	2.67559e-07	-0.265015
STAD	ENSG00000237886	NALT1	Macrophage	3.20273e-06	0.24068
STAD	ENSG00000237892	KLF7-IT1	Macrophage	3.28658e-10	0.320873
STAD	ENSG00000237914	SIRPG-AS1	Macrophage	2.33363e-07	0.266286
STAD	ENSG00000237927	RP3-393E18.2	Macrophage	0.00581319	-0.143911
STAD	ENSG00000237928	NFIA-AS2	Macrophage	1.32836e-21	0.47095
STAD	ENSG00000237938	RP11-288I21.1	Macrophage	0.000329072	0.186704
STAD	ENSG00000237940	LINC01238	Macrophage	1.9368e-05	0.221286
STAD	ENSG00000237975	FLG-AS1	Macrophage	7.3973e-13	0.363241
STAD	ENSG00000237976	RP11-126K1.6	Macrophage	6.30083e-06	0.233582
STAD	ENSG00000237978	KCNMB2-AS1	Macrophage	0.0185206	-0.123053
STAD	ENSG00000237980	RP11-338C15.3	Macrophage	7.72989e-23	0.483479
STAD	ENSG00000237989	LINC01679	Macrophage	5.75012e-12	0.349692
STAD	ENSG00000238005	RP11-443B7.1	Macrophage	0.0261862	-0.116224
STAD	ENSG00000238033	AC002480.2	Macrophage	7.9086e-05	0.20483
STAD	ENSG00000238042	RP11-815M8.1	Macrophage	0.0111737	0.132491
STAD	ENSG00000238045	AC009133.12	Macrophage	0.0137838	-0.12864
STAD	ENSG00000238057	ZEB2-AS1	Macrophage	3.92437e-38	0.606452
STAD	ENSG00000238058	RP11-432J22.2	Macrophage	0.016494	-0.125269
STAD	ENSG00000238062	SPATA3-AS1	Macrophage	0.0030808	-0.154299
STAD	ENSG00000238078	LINC01352	Macrophage	4.42882e-24	0.495577
STAD	ENSG00000238099	LINC01625	Macrophage	1.56087e-18	0.43737
STAD	ENSG00000238107	RP11-495P10.5	Macrophage	0.0333992	-0.111228
STAD	ENSG00000238120	LINC01589	Macrophage	6.74807e-17	0.417832
STAD	ENSG00000238121	LINC00426	Macrophage	3.96766e-15	0.395157
STAD	ENSG00000238160	AC116366.5	Macrophage	0.0299865	0.113463
STAD	ENSG00000238164	RP3-395M20.8	Macrophage	0.000232331	-0.191283
STAD	ENSG00000238178	RP11-431J24.2	Macrophage	4.057e-09	0.301306
STAD	ENSG00000238184	CD81-AS1	Macrophage	3.35349e-13	0.368302
STAD	ENSG00000238186	RP11-656D10.6	Macrophage	0.0169976	0.124697
STAD	ENSG00000238197	PAXBP1-AS1	Macrophage	0.00339801	0.152736
STAD	ENSG00000238198	RP11-31F15.2	Macrophage	8.03933e-08	0.275976
STAD	ENSG00000238246	RP11-575A19.2	Macrophage	7.90225e-11	0.331371
STAD	ENSG00000238258	RP11-342D11.2	Macrophage	2.90991e-12	0.354264
STAD	ENSG00000238273	AC012360.6	Macrophage	0.0193855	0.122171
STAD	ENSG00000238279	BX470102.3	Macrophage	2.98297e-10	-0.3216
STAD	ENSG00000238358	RP5-1121E10.2	Macrophage	0.00976689	0.13491
STAD	ENSG00000238755	LINC02006	Macrophage	0.00562002	0.144481
STAD	ENSG00000239203	AC093484.4	Macrophage	0.000180034	0.194572
STAD	ENSG00000239205	LINC02023	Macrophage	0.0169406	0.124761
STAD	ENSG00000239219	RP11-379K17.4	Macrophage	1.74212e-06	0.246885
STAD	ENSG00000239300	RP11-400L8.2	Macrophage	0.000421353	0.183386
STAD	ENSG00000239332	LINC01119	Macrophage	6.20378e-11	0.333115
STAD	ENSG00000239415	AP001469.9	Macrophage	1.64982e-07	-0.269481
STAD	ENSG00000239445	ST3GAL6-AS1	Macrophage	1.13512e-15	0.402307
STAD	ENSG00000239467	AC007405.6	Macrophage	2.95218e-05	-0.216488
STAD	ENSG00000239482	RP11-90K6.1	Macrophage	0.00247432	0.157744
STAD	ENSG00000239552	HOXB-AS2	Macrophage	0.0174767	0.124166
STAD	ENSG00000239569	KMT2E-AS1	Macrophage	0.0011358	-0.169465
STAD	ENSG00000239636	RP4-728D4.2	Macrophage	9.41323e-12	0.346336
STAD	ENSG00000239653	PSMD6-AS2	Macrophage	0.000277714	0.188949
STAD	ENSG00000239665	RP11-295P9.3	Macrophage	0.0181308	0.123462
STAD	ENSG00000239677	PDZRN3-AS1	Macrophage	4.52385e-11	0.335373
STAD	ENSG00000239705	RP11-65N13.8	Macrophage	0.00699454	-0.140759
STAD	ENSG00000239799	ITIH4-AS1	Macrophage	0.0132486	0.129374
STAD	ENSG00000239801	DENND6A-AS1	Macrophage	0.00097591	0.171663
STAD	ENSG00000239828	RP11-446H18.5	Macrophage	1.08971e-11	0.345332
STAD	ENSG00000239930	AP001625.4	Macrophage	0.000553853	-0.179649
STAD	ENSG00000239941	RP11-246A10.1	Macrophage	7.3131e-08	0.276819
STAD	ENSG00000239946	ZBTB20-AS3	Macrophage	0.00306834	0.154363
STAD	ENSG00000240005	RP11-293A21.1	Macrophage	0.000144013	-0.197407
STAD	ENSG00000240032	LNCSRLR	Macrophage	1.46067e-11	0.343311
STAD	ENSG00000240040	AC096579.15	Macrophage	0.00634992	0.142414
STAD	ENSG00000240050	RP1-93H18.1	Macrophage	5.07375e-16	0.406819
STAD	ENSG00000240057	RP11-572M11.4	Macrophage	1.622e-15	0.400285
STAD	ENSG00000240063	RP11-225N10.1	Macrophage	3.97474e-05	-0.213036
STAD	ENSG00000240143	RP4-753P9.3	Macrophage	2.45991e-05	0.218578
STAD	ENSG00000240207	RP11-379F4.4	Macrophage	2.2493e-08	0.287087
STAD	ENSG00000240211	RP11-758P17.3	Macrophage	0.000695029	-0.176488
STAD	ENSG00000240219	RP11-430C7.5	Macrophage	0.00436426	0.148681
STAD	ENSG00000240288	GHRLOS	Macrophage	0.00772417	0.139043
STAD	ENSG00000240350	AC017002.1	Macrophage	3.54159e-05	0.214382
STAD	ENSG00000240373	SEC62-AS1	Macrophage	0.00227705	0.159032
STAD	ENSG00000240401	AC012358.8	Macrophage	0.00314079	0.153993
STAD	ENSG00000240423	LINC00636	Macrophage	0.0278467	0.114978
STAD	ENSG00000240440	AC007879.3	Macrophage	0.0468487	-0.103971
STAD	ENSG00000240449	RP4-584D14.5	Macrophage	1.08668e-06	-0.251584
STAD	ENSG00000240497	RP11-185E8.1	Macrophage	0.0436282	-0.10553
STAD	ENSG00000240535	CTD-2313F11.1	Macrophage	2.95699e-11	0.338385
STAD	ENSG00000240541	TM4SF1-AS1	Macrophage	1.13059e-08	-0.292892
STAD	ENSG00000240571	RP11-775D22.3	Macrophage	0.00191748	-0.161667
STAD	ENSG00000240687	RP11-521D12.1	Macrophage	7.22519e-05	0.205927
STAD	ENSG00000240707	LINC01168	Macrophage	0.00225769	0.159164
STAD	ENSG00000240710	RP11-430C7.4	Macrophage	0.000106927	0.201128
STAD	ENSG00000240731	RP5-890O3.9	Macrophage	0.000357111	-0.185613
STAD	ENSG00000240790	AC073934.6	Macrophage	0.0470759	-0.103864
STAD	ENSG00000240859	AC093627.10	Macrophage	0.0129287	0.129825
STAD	ENSG00000240889	NDUFB2-AS1	Macrophage	0.00209763	-0.160295
STAD	ENSG00000240990	HOXA11-AS	Macrophage	6.04179e-06	-0.234029
STAD	ENSG00000241014	RP11-244H3.1	Macrophage	4.13027e-05	0.212587
STAD	ENSG00000241111	PRICKLE2-AS1	Macrophage	1.15776e-14	0.388897
STAD	ENSG00000241155	ARHGAP31-AS1	Macrophage	3.11383e-06	0.240971
STAD	ENSG00000241158	ADAMTS9-AS1	Macrophage	4.44635e-21	0.465467
STAD	ENSG00000241163	LINC00877	Macrophage	1.61553e-12	0.358156
STAD	ENSG00000241211	IQCJ-SCHIP1-AS1	Macrophage	9.45029e-08	0.27453
STAD	ENSG00000241219	RP11-572M11.1	Macrophage	0.0118672	0.131396
STAD	ENSG00000241220	RP11-292E2.1	Macrophage	0.00161363	0.164273
STAD	ENSG00000241313	WWTR1-AS1	Macrophage	0.000305793	0.187678
STAD	ENSG00000241316	SUCLG2-AS1	Macrophage	1.07011e-06	0.251735
STAD	ENSG00000241357	RP11-758P17.2	Macrophage	0.00711504	-0.140465
STAD	ENSG00000241359	SYNPR-AS1	Macrophage	0.0106624	-0.133337
STAD	ENSG00000241388	HNF1A-AS1	Macrophage	0.00197068	-0.16125
STAD	ENSG00000241472	PTPRG-AS1	Macrophage	0.000526857	0.180337
STAD	ENSG00000241490	RP11-553L6.2	Macrophage	1.36673e-12	0.359252
STAD	ENSG00000241525	AC108004.3	Macrophage	3.76552e-05	0.213668
STAD	ENSG00000241544	LINC02029	Macrophage	0.0165537	-0.125201
STAD	ENSG00000241560	ZBTB20-AS1	Macrophage	1.17024e-07	0.272605
STAD	ENSG00000241577	RP11-523O18.7	Macrophage	1.39452e-07	0.271015
STAD	ENSG00000241657	TRBV11-2	Macrophage	2.58755e-12	0.355045
STAD	ENSG00000241666	RP3-455J7.4	Macrophage	2.18366e-09	0.306264
STAD	ENSG00000241679	RP11-80H8.4	Macrophage	8.12321e-07	0.254435
STAD	ENSG00000241684	ADAMTS9-AS2	Macrophage	1.16396e-33	0.575475
STAD	ENSG00000241720	RP4-735C1.4	Macrophage	0.00414293	0.149532
STAD	ENSG00000241764	AC002467.7	Macrophage	0.00810227	-0.13821
STAD	ENSG00000241770	RP11-555M1.3	Macrophage	0.000130957	-0.198602
STAD	ENSG00000241818	RP11-1000B6.2	Macrophage	0.0486028	-0.103159
STAD	ENSG00000241884	RP11-85I21.1	Macrophage	0.0050282	0.146342
STAD	ENSG00000241954	RP1-149A16.17	Macrophage	0.03537	0.110025
STAD	ENSG00000241956	CTC-340A15.2	Macrophage	0.00777437	0.13893
STAD	ENSG00000241985	WWTR1-IT1	Macrophage	0.0030086	0.154675
STAD	ENSG00000241990	PRR34-AS1	Macrophage	0.0207406	-0.120855
STAD	ENSG00000242048	RP13-452N2.1	Macrophage	0.000757939	0.175268
STAD	ENSG00000242078	RP11-738B7.1	Macrophage	0.00506502	-0.14622
STAD	ENSG00000242125	SNHG3	Macrophage	1.07923e-10	-0.32911
STAD	ENSG00000242136	RP11-734K21.2	Macrophage	6.84206e-06	-0.232703
STAD	ENSG00000242207	HOXB-AS4	Macrophage	0.0020087	-0.160958
STAD	ENSG00000242258	LINC00996	Macrophage	1.22059e-16	0.414638
STAD	ENSG00000242268	LINC02082	Macrophage	0.000714668	0.176097
STAD	ENSG00000242282	AC108488.4	Macrophage	9.90497e-10	0.31246
STAD	ENSG00000242290	ZBTB20-AS5	Macrophage	0.000871371	0.173288
STAD	ENSG00000242396	RP11-67L3.5	Macrophage	2.42589e-10	-0.323144
STAD	ENSG00000242522	KLHL6-AS1	Macrophage	0.000191858	0.193756
STAD	ENSG00000242588	RP11-274B21.14	Macrophage	0.00271162	0.156313
STAD	ENSG00000242611	AC093627.8	Macrophage	8.61164e-20	0.451585
STAD	ENSG00000242622	RP11-18H7.1	Macrophage	0.000585269	-0.178886
STAD	ENSG00000242628	AC009228.1	Macrophage	7.99575e-09	0.295766
STAD	ENSG00000242687	AC004893.11	Macrophage	0.0192105	0.122346
STAD	ENSG00000242741	LINC02005	Macrophage	0.0209197	-0.120687
STAD	ENSG00000242759	LINC00882	Macrophage	2.46306e-24	0.498001
STAD	ENSG00000242767	ZBTB20-AS4	Macrophage	0.00388635	0.150572
STAD	ENSG00000242797	GLYCTK-AS1	Macrophage	0.0241831	0.117822
STAD	ENSG00000242861	RP11-285F7.2	Macrophage	0.00205463	-0.160612
STAD	ENSG00000242880	RP11-190P13.2	Macrophage	4.18418e-07	0.260811
STAD	ENSG00000242902	RP11-309L24.2	Macrophage	0.000182262	0.194414
STAD	ENSG00000242925	PLCH1-AS2	Macrophage	0.00759449	-0.139337
STAD	ENSG00000243004	AC005062.2	Macrophage	0.0151552	-0.126868
STAD	ENSG00000243069	ARHGEF26-AS1	Macrophage	6.48394e-06	0.233277
STAD	ENSG00000243107	AC000120.7	Macrophage	0.0309866	0.112787
STAD	ENSG00000243144	RP11-115N4.1	Macrophage	0.00125238	0.168035
STAD	ENSG00000243193	CTA-360L10.1	Macrophage	1.05736e-06	0.251853
STAD	ENSG00000243224	RP5-1157M23.2	Macrophage	0.0338373	-0.110956
STAD	ENSG00000243230	RP11-286H14.8	Macrophage	2.18958e-07	0.266877
STAD	ENSG00000243243	AC073130.3	Macrophage	0.00234121	0.158602
STAD	ENSG00000243300	LINC00359	Macrophage	0.0126249	0.130262
STAD	ENSG00000243319	FGF14-IT1	Macrophage	0.00313929	0.154
STAD	ENSG00000243323	PTPRVP	Macrophage	0.0179339	0.123672
STAD	ENSG00000243384	RP11-475O23.2	Macrophage	3.80988e-07	0.261698
STAD	ENSG00000243415	RP11-274H2.2	Macrophage	1.83536e-11	0.341726
STAD	ENSG00000243479	MNX1-AS1	Macrophage	4.13483e-11	-0.336013
STAD	ENSG00000243491	RP11-521D12.5	Macrophage	0.0023772	-0.158366
STAD	ENSG00000243701	DUBR	Macrophage	1.87856e-24	0.499113
STAD	ENSG00000243766	HOTTIP	Macrophage	0.00267914	-0.156502
STAD	ENSG00000243795	LINC02044	Macrophage	9.6038e-10	0.312699
STAD	ENSG00000243797	CTB-111H14.1	Macrophage	7.1992e-06	0.232158
STAD	ENSG00000243819	RN7SL832P	Macrophage	0.00943571	-0.135524
STAD	ENSG00000243832	LINC02000	Macrophage	0.0159632	-0.125889
STAD	ENSG00000243836	WDR86-AS1	Macrophage	1.17436e-18	0.438796
STAD	ENSG00000243849	CFAP44-AS1	Macrophage	0.0329734	0.111496
STAD	ENSG00000243885	RP11-278L15.2	Macrophage	0.035229	-0.110109
STAD	ENSG00000243926	TIPARP-AS1	Macrophage	1.08758e-05	-0.22769
STAD	ENSG00000243944	RP11-167H9.4	Macrophage	0.00190494	-0.161767
STAD	ENSG00000243960	RP11-552M11.4	Macrophage	0.0415688	0.106579
STAD	ENSG00000243961	RP5-839B4.8	Macrophage	0.0111	0.13261
STAD	ENSG00000244040	IL12A-AS1	Macrophage	2.04377e-06	0.245274
STAD	ENSG00000244063	AC024704.2	Macrophage	0.00778674	0.138902
STAD	ENSG00000244124	ATP1B3-AS1	Macrophage	0.00295578	0.154955
STAD	ENSG00000244151	RP11-148K1.12	Macrophage	0.000465544	-0.182031
STAD	ENSG00000244184	RP11-314A20.2	Macrophage	2.26289e-08	-0.287035
STAD	ENSG00000244239	AC007009.1	Macrophage	2.94428e-11	-0.338416
STAD	ENSG00000244265	SIAH2-AS1	Macrophage	0.0410758	-0.106837
STAD	ENSG00000244310	RP11-734K21.3	Macrophage	0.0174338	-0.124213
STAD	ENSG00000244332	RP11-119K6.6	Macrophage	0.0144255	-0.127793
STAD	ENSG00000244383	FAM3D-AS1	Macrophage	0.00309217	-0.154241
STAD	ENSG00000244459	RP11-1398P2.1	Macrophage	9.97736e-05	0.201984
STAD	ENSG00000244464	RP11-201E8.1	Macrophage	0.00361753	0.151731
STAD	ENSG00000244468	RP11-206M11.7	Macrophage	0.000685113	-0.17669
STAD	ENSG00000244491	RP3-508I15.18	Macrophage	0.0143143	-0.127937
STAD	ENSG00000244513	CTD-2013N24.2	Macrophage	1.71669e-07	0.269117
STAD	ENSG00000244564	RP11-14D22.1	Macrophage	0.000187689	0.194039
STAD	ENSG00000244586	WNT5A-AS1	Macrophage	8.23498e-08	0.275762
STAD	ENSG00000244620	AL122127.25	Macrophage	4.29881e-05	0.212117
STAD	ENSG00000244625	MIATNB	Macrophage	6.21951e-08	0.278255
STAD	ENSG00000244676	AL109761.5	Macrophage	0.00193335	0.161541
STAD	ENSG00000244757	RP11-45A16.4	Macrophage	0.000539281	0.180016
STAD	ENSG00000244926	ALKBH3-AS1	Macrophage	0.0131555	0.129504
STAD	ENSG00000244945	RP11-1379J22.2	Macrophage	8.22031e-05	0.204359
STAD	ENSG00000244953	RP11-613D13.8	Macrophage	2.05226e-20	0.458382
STAD	ENSG00000244968	LIFR-AS1	Macrophage	1.5929e-11	0.34271
STAD	ENSG00000245025	RP11-875O11.1	Macrophage	6.4593e-30	0.546736
STAD	ENSG00000245060	LINC00847	Macrophage	7.90773e-08	0.276123
STAD	ENSG00000245067	IGFBP7-AS1	Macrophage	1.59685e-29	0.543551
STAD	ENSG00000245105	A2M-AS1	Macrophage	2.93197e-23	0.487634
STAD	ENSG00000245112	SMARCA5-AS1	Macrophage	0.00010972	0.200809
STAD	ENSG00000245148	ARAP1-AS2	Macrophage	0.000477319	0.181691
STAD	ENSG00000245149	RNF139-AS1	Macrophage	0.000351569	-0.185822
STAD	ENSG00000245164	LINC00861	Macrophage	2.17745e-15	0.398607
STAD	ENSG00000245275	SAP30L-AS1	Macrophage	4.14919e-05	0.212533
STAD	ENSG00000245317	CTC-241N9.1	Macrophage	9.31677e-05	0.202827
STAD	ENSG00000245468	RP11-367J11.3	Macrophage	0.000368238	0.185202
STAD	ENSG00000245479	LINC01585	Macrophage	0.0164892	0.125275
STAD	ENSG00000245522	RP11-540A21.2	Macrophage	0.0240996	-0.117891
STAD	ENSG00000245526	LINC00461	Macrophage	7.40638e-08	0.276706
STAD	ENSG00000245552	RP11-712B9.2	Macrophage	5.34961e-05	0.209532
STAD	ENSG00000245573	BDNF-AS	Macrophage	2.04398e-05	0.220679
STAD	ENSG00000245598	DACT3-AS1	Macrophage	3.39063e-10	0.320639
STAD	ENSG00000245614	DDX11-AS1	Macrophage	2.10064e-08	-0.28767
STAD	ENSG00000245648	RP11-277P12.20	Macrophage	0.000220594	0.191956
STAD	ENSG00000245651	RP11-620J15.2	Macrophage	0.000675926	0.176879
STAD	ENSG00000245667	RP5-940J5.8	Macrophage	2.54848e-10	0.322777
STAD	ENSG00000245694	CRNDE	Macrophage	1.21092e-08	-0.292318
STAD	ENSG00000245812	LINC02202	Macrophage	2.59753e-30	0.549909
STAD	ENSG00000245869	RP11-158I9.5	Macrophage	9.34658e-15	0.390159
STAD	ENSG00000245870	LINC00682	Macrophage	9.80841e-06	0.228817
STAD	ENSG00000245904	RP11-796E2.4	Macrophage	4.89684e-10	0.317862
STAD	ENSG00000245910	SNHG6	Macrophage	0.000312674	-0.187383
STAD	ENSG00000245954	RP11-18H21.1	Macrophage	9.34729e-11	0.330155
STAD	ENSG00000245970	KB-1208A12.3	Macrophage	8.03377e-05	-0.204639
STAD	ENSG00000246022	ALDH1L1-AS2	Macrophage	1.6764e-05	0.222906
STAD	ENSG00000246084	CTD-2506J14.1	Macrophage	2.07293e-11	0.340877
STAD	ENSG00000246089	RP11-115C21.2	Macrophage	2.88645e-05	-0.216747
STAD	ENSG00000246090	RP11-696N14.1	Macrophage	5.44832e-06	0.235126
STAD	ENSG00000246095	LINC01096	Macrophage	5.73104e-10	0.316665
STAD	ENSG00000246100	LINC00900	Macrophage	6.43052e-43	0.636216
STAD	ENSG00000246223	LINC01550	Macrophage	5.27471e-13	0.365416
STAD	ENSG00000246225	RP11-17A1.3	Macrophage	0.0278759	0.114957
STAD	ENSG00000246228	CASC8	Macrophage	5.08488e-05	-0.210135
STAD	ENSG00000246308	RP11-685M7.3	Macrophage	0.00620809	0.142798
STAD	ENSG00000246331	RP11-77I22.2	Macrophage	0.0315006	0.112446
STAD	ENSG00000246334	PRR7-AS1	Macrophage	1.50692e-05	-0.224094
STAD	ENSG00000246363	RP11-13A1.1	Macrophage	8.56474e-07	0.253919
STAD	ENSG00000246366	LACTB2-AS1	Macrophage	0.0191223	-0.122435
STAD	ENSG00000246375	RP11-10L7.1	Macrophage	3.79709e-08	0.282578
STAD	ENSG00000246379	RP11-461O7.1	Macrophage	1.80766e-27	0.526333
STAD	ENSG00000246430	LINC00968	Macrophage	1.08834e-44	0.646462
STAD	ENSG00000246465	RP11-57A19.2	Macrophage	1.23288e-06	-0.250336
STAD	ENSG00000246477	AF131216.6	Macrophage	0.0349167	0.110297
STAD	ENSG00000246528	RP11-159H10.3	Macrophage	0.00496677	0.146546
STAD	ENSG00000246548	RP11-7F17.5	Macrophage	0.000610305	0.178304
STAD	ENSG00000246560	RP11-10L12.4	Macrophage	2.90117e-06	0.241699
STAD	ENSG00000246582	RP11-1149O23.3	Macrophage	1.20781e-09	-0.310919
STAD	ENSG00000246627	CACNA1C-AS1	Macrophage	5.92351e-08	0.278685
STAD	ENSG00000246662	LINC00535	Macrophage	5.22568e-07	0.258693
STAD	ENSG00000246695	RASSF8-AS1	Macrophage	1.6984e-31	0.559208
STAD	ENSG00000246731	MGC16275	Macrophage	2.68125e-19	0.446092
STAD	ENSG00000246740	PLA2G4E-AS1	Macrophage	0.000639975	-0.177643
STAD	ENSG00000246763	RGMB-AS1	Macrophage	1.13064e-09	0.311433
STAD	ENSG00000246790	RP11-730K11.1	Macrophage	0.0304749	0.11313
STAD	ENSG00000246859	STARD4-AS1	Macrophage	2.11244e-16	0.411652
STAD	ENSG00000246898	LINC00920	Macrophage	0.0189915	-0.122568
STAD	ENSG00000246985	SOCS2-AS1	Macrophage	1.00969e-07	0.273936
STAD	ENSG00000247081	BAALC-AS1	Macrophage	0.0425275	0.106086
STAD	ENSG00000247092	SNHG10	Macrophage	3.12194e-15	-0.39654
STAD	ENSG00000247095	MIR210HG	Macrophage	4.69612e-10	-0.31818
STAD	ENSG00000247121	CTD-2260A17.2	Macrophage	7.04856e-07	0.255813
STAD	ENSG00000247134	RP11-11N9.4	Macrophage	3.44067e-05	0.214718
STAD	ENSG00000247157	LINC01252	Macrophage	0.0104442	0.133709
STAD	ENSG00000247193	RP11-431M7.3	Macrophage	0.00497805	0.146508
STAD	ENSG00000247199	RP11-373N22.3	Macrophage	7.13002e-06	0.232262
STAD	ENSG00000247240	UBL7-AS1	Macrophage	0.0157418	-0.126153
STAD	ENSG00000247287	RP11-902B17.1	Macrophage	2.5628e-09	0.304992
STAD	ENSG00000247311	CTC-441N14.2	Macrophage	1.70001e-06	0.247131
STAD	ENSG00000247345	RP11-266N13.2	Macrophage	0.000876505	0.173204
STAD	ENSG00000247363	RP11-637A17.2	Macrophage	0.000924423	0.172442
STAD	ENSG00000247372	CTD-2235C13.2	Macrophage	8.18151e-05	-0.204417
STAD	ENSG00000247373	RP11-486O12.2	Macrophage	0.00856585	-0.137234
STAD	ENSG00000247381	PLUT	Macrophage	0.0451459	-0.104784
STAD	ENSG00000247400	DNAJC3-AS1	Macrophage	0.00288877	-0.155317
STAD	ENSG00000247416	RP11-629G13.1	Macrophage	5.7155e-11	0.333703
STAD	ENSG00000247473	CARS-AS1	Macrophage	0.00796462	0.138509
STAD	ENSG00000247498	RP11-392P7.6	Macrophage	1.90037e-05	-0.2215
STAD	ENSG00000247556	OIP5-AS1	Macrophage	1.56812e-07	0.269946
STAD	ENSG00000247572	CKMT2-AS1	Macrophage	1.46292e-11	0.3433
STAD	ENSG00000247624	CPEB2-AS1	Macrophage	0.0188422	0.122721
STAD	ENSG00000247675	LRP4-AS1	Macrophage	0.0194096	-0.122147
STAD	ENSG00000247679	RP11-1277A3.1	Macrophage	1.76212e-06	0.24677
STAD	ENSG00000247728	RP11-932O9.7	Macrophage	0.00562209	0.144474
STAD	ENSG00000247735	CTD-2574D22.2	Macrophage	0.0190568	-0.122502
STAD	ENSG00000247774	PCED1B-AS1	Macrophage	1.52698e-19	0.448827
STAD	ENSG00000247809	NR2F2-AS1	Macrophage	1.77216e-27	0.526407
STAD	ENSG00000247844	CCAT1	Macrophage	0.000176636	-0.194815
STAD	ENSG00000247925	RP3-510L9.1	Macrophage	3.45046e-07	0.262632
STAD	ENSG00000247934	RP11-967K21.1	Macrophage	1.86288e-09	0.307521
STAD	ENSG00000247950	SEC24B-AS1	Macrophage	0.037878	0.108574
STAD	ENSG00000247970	RP11-543C4.1	Macrophage	0.0395969	0.107625
STAD	ENSG00000247982	LINC00926	Macrophage	0.000183092	0.194356
STAD	ENSG00000248008	NRAV	Macrophage	2.37797e-05	-0.218963
STAD	ENSG00000248019	FAM13A-AS1	Macrophage	0.000537179	0.18007
STAD	ENSG00000248079	DPH6-AS1	Macrophage	4.42405e-08	0.281247
STAD	ENSG00000248138	RP11-446J8.1	Macrophage	0.00636666	0.142369
STAD	ENSG00000248161	RP11-499E18.1	Macrophage	0.0455309	0.104598
STAD	ENSG00000248174	RP11-148L24.1	Macrophage	2.56833e-10	0.322719
STAD	ENSG00000248187	RP11-184M15.1	Macrophage	6.91095e-05	0.206464
STAD	ENSG00000248202	RP11-455B3.1	Macrophage	7.7231e-05	0.205119
STAD	ENSG00000248206	RP11-739P1.2	Macrophage	0.00222856	0.159364
STAD	ENSG00000248222	CTB-174D11.1	Macrophage	4.29467e-13	0.366729
STAD	ENSG00000248243	LINC02014	Macrophage	2.52971e-07	-0.265537
STAD	ENSG00000248254	AC092597.3	Macrophage	3.79402e-14	0.3818
STAD	ENSG00000248275	TRIM52-AS1	Macrophage	6.16151e-08	0.278337
STAD	ENSG00000248309	MEF2C-AS1	Macrophage	3.06602e-31	0.557218
STAD	ENSG00000248360	LINC00504	Macrophage	0.00317402	0.153825
STAD	ENSG00000248367	CTB-129O4.1	Macrophage	0.00221259	-0.159475
STAD	ENSG00000248388	RP11-313E19.2	Macrophage	8.6602e-12	0.346907
STAD	ENSG00000248399	RP11-503N18.4	Macrophage	0.0383868	-0.108289
STAD	ENSG00000248429	RP11-597D13.9	Macrophage	4.54758e-15	0.394366
STAD	ENSG00000248441	LINC01197	Macrophage	5.58414e-42	0.630626
STAD	ENSG00000248445	SEMA6A-AS1	Macrophage	0.00387062	0.150638
STAD	ENSG00000248458	RP4-598P13.1	Macrophage	2.7773e-26	0.515917
STAD	ENSG00000248461	LINC02119	Macrophage	0.018122	-0.123471
STAD	ENSG00000248464	FGF10-AS1	Macrophage	1.72037e-20	0.459208
STAD	ENSG00000248469	RP11-826N14.2	Macrophage	0.00277179	0.155968
STAD	ENSG00000248473	LINC01962	Macrophage	7.58742e-05	-0.205334
STAD	ENSG00000248489	LINC02062	Macrophage	0.00446821	0.148294
STAD	ENSG00000248491	RP11-125O18.1	Macrophage	0.0308049	0.112908
STAD	ENSG00000248494	LNX1-AS2	Macrophage	2.93795e-05	-0.216543
STAD	ENSG00000248508	SRP14-AS1	Macrophage	0.00180082	0.16262
STAD	ENSG00000248516	RP11-265O12.1	Macrophage	0.00487661	0.14685
STAD	ENSG00000248538	RP11-10A14.5	Macrophage	0.00032796	-0.186749
STAD	ENSG00000248540	RP11-247C2.2	Macrophage	1.6461e-21	0.469983
STAD	ENSG00000248544	CTB-47B11.3	Macrophage	4.48421e-10	0.31853
STAD	ENSG00000248551	RP11-287F9.2	Macrophage	0.0334371	0.111205
STAD	ENSG00000248554	RP11-159F24.6	Macrophage	0.00231173	-0.158798
STAD	ENSG00000248571	RP11-768B22.2	Macrophage	0.00752749	0.13949
STAD	ENSG00000248576	RP11-834C11.8	Macrophage	0.00247646	0.15773
STAD	ENSG00000248587	GDNF-AS1	Macrophage	2.44316e-21	0.468197
STAD	ENSG00000248629	RP11-154F14.2	Macrophage	1.81659e-05	0.222007
STAD	ENSG00000248636	RP11-768F21.1	Macrophage	2.81597e-08	0.285162
STAD	ENSG00000248647	RP11-331K21.1	Macrophage	0.000299834	0.187939
STAD	ENSG00000248668	OXCT1-AS1	Macrophage	1.07778e-06	0.251665
STAD	ENSG00000248690	HAS2-AS1	Macrophage	1.17233e-11	0.344829
STAD	ENSG00000248698	LINC01085	Macrophage	6.87292e-09	0.297012
STAD	ENSG00000248714	RP11-1079K10.3	Macrophage	9.06203e-06	0.229677
STAD	ENSG00000248724	NPHP3-AS1	Macrophage	0.00228693	0.158965
STAD	ENSG00000248734	CTD-2260A17.1	Macrophage	0.00233111	0.158669
STAD	ENSG00000248740	RP11-328K4.1	Macrophage	0.0171071	-0.124575
STAD	ENSG00000248773	RP11-231L11.3	Macrophage	0.0265723	-0.115929
STAD	ENSG00000248774	RP11-798M19.3	Macrophage	0.0400683	0.107371
STAD	ENSG00000248801	C8orf34-AS1	Macrophage	0.000339261	0.186298
STAD	ENSG00000248810	RP11-362F19.1	Macrophage	7.30436e-07	0.255468
STAD	ENSG00000248866	USP46-AS1	Macrophage	0.012013	0.131173
STAD	ENSG00000248874	C5orf17	Macrophage	0.000106914	0.20113
STAD	ENSG00000248884	CTC-537E7.3	Macrophage	0.0099882	0.13451
STAD	ENSG00000248890	HHIP-AS1	Macrophage	5.55474e-23	0.484901
STAD	ENSG00000248898	CTD-2288O8.1	Macrophage	0.00214326	0.159965
STAD	ENSG00000248925	CTD-2083E4.6	Macrophage	0.0408295	0.106966
STAD	ENSG00000248927	CTD-2334D19.1	Macrophage	1.38413e-05	0.225037
STAD	ENSG00000248965	CTB-174D11.2	Macrophage	0.00056534	0.179365
STAD	ENSG00000248968	CTD-2256P15.1	Macrophage	0.0356675	-0.109849
STAD	ENSG00000248994	RP11-259O2.1	Macrophage	6.35963e-16	0.40556
STAD	ENSG00000248996	RP11-1334A24.6	Macrophage	8.62141e-10	0.313533
STAD	ENSG00000249007	RP11-510N19.5	Macrophage	1.2153e-05	-0.226472
STAD	ENSG00000249028	RP5-951N9.1	Macrophage	7.01854e-05	0.206277
STAD	ENSG00000249035	CTB-113P19.1	Macrophage	1.15299e-29	0.544701
STAD	ENSG00000249042	CTD-2015H6.3	Macrophage	0.000617353	-0.178145
STAD	ENSG00000249084	RP11-376O6.2	Macrophage	0.00150686	-0.165297
STAD	ENSG00000249085	CTD-2631K10.1	Macrophage	0.000625012	0.177973
STAD	ENSG00000249087	ZNF436-AS1	Macrophage	7.30812e-16	0.404783
STAD	ENSG00000249096	RP11-290F5.1	Macrophage	0.0097318	0.134974
STAD	ENSG00000249112	RP11-43D2.2	Macrophage	0.0260248	0.116349
STAD	ENSG00000249159	RP11-480D4.2	Macrophage	0.000386509	0.184551
STAD	ENSG00000249167	SEMA6A-AS2	Macrophage	0.0291892	0.114017
STAD	ENSG00000249175	CTC-484P3.3	Macrophage	3.64724e-05	0.21404
STAD	ENSG00000249207	RP11-360F5.1	Macrophage	1.55498e-13	0.373134
STAD	ENSG00000249249	AC010226.4	Macrophage	6.06763e-18	0.430472
STAD	ENSG00000249252	RP11-665G4.1	Macrophage	0.0049689	0.146539
STAD	ENSG00000249258	RP11-468H14.2	Macrophage	2.92712e-10	0.321742
STAD	ENSG00000249307	LINC01088	Macrophage	9.98088e-07	0.252421
STAD	ENSG00000249318	AC010468.2	Macrophage	0.000889095	0.173
STAD	ENSG00000249334	RP11-61G19.1	Macrophage	0.000104639	0.201396
STAD	ENSG00000249341	RP11-317M11.1	Macrophage	0.00214574	0.159947
STAD	ENSG00000249346	LINC01016	Macrophage	2.41414e-08	0.286482
STAD	ENSG00000249348	UGDH-AS1	Macrophage	4.38734e-06	0.237406
STAD	ENSG00000249388	RP11-834C11.6	Macrophage	0.0132721	0.129341
STAD	ENSG00000249395	CASC9	Macrophage	0.0177525	-0.123867
STAD	ENSG00000249406	RP11-893F2.5	Macrophage	4.91193e-06	0.23622
STAD	ENSG00000249412	CTC-563A5.2	Macrophage	8.81736e-05	0.203503
STAD	ENSG00000249413	RP11-25H12.1	Macrophage	0.0395158	-0.107669
STAD	ENSG00000249456	RP11-298J20.4	Macrophage	0.0140758	0.12825
STAD	ENSG00000249476	CTD-2587M2.1	Macrophage	7.27109e-08	0.27687
STAD	ENSG00000249487	LINC01586	Macrophage	0.00671558	0.141458
STAD	ENSG00000249494	CTB-161M19.4	Macrophage	0.00099011	0.171455
STAD	ENSG00000249502	AC006160.5	Macrophage	0.0488444	0.103049
STAD	ENSG00000249599	BMPR1B-AS1	Macrophage	1.51583e-05	0.224029
STAD	ENSG00000249609	RP11-635L1.3	Macrophage	1.59887e-07	0.269768
STAD	ENSG00000249639	CTB-138E5.1	Macrophage	0.00284936	0.155534
STAD	ENSG00000249641	HOXC13-AS	Macrophage	0.0166801	-0.125056
STAD	ENSG00000249650	RP11-310P5.1	Macrophage	0.00119521	-0.16872
STAD	ENSG00000249655	CTC-325J23.2	Macrophage	0.0351508	-0.110156
STAD	ENSG00000249669	CARMN	Macrophage	1.57267e-30	0.551641
STAD	ENSG00000249673	NOP14-AS1	Macrophage	0.0198386	0.121722
STAD	ENSG00000249679	RP11-279O9.4	Macrophage	3.96961e-07	0.261309
STAD	ENSG00000249685	RP11-360F5.3	Macrophage	1.00244e-12	0.361274
STAD	ENSG00000249690	RP11-1336O20.2	Macrophage	0.000315696	0.187255
STAD	ENSG00000249706	RP11-89B16.1	Macrophage	8.5746e-12	0.346974
STAD	ENSG00000249713	CTD-2236F14.1	Macrophage	5.7706e-07	0.257742
STAD	ENSG00000249740	OSMR-AS1	Macrophage	1.00848e-06	0.252319
STAD	ENSG00000249743	RP11-60A8.1	Macrophage	6.54533e-06	0.233177
STAD	ENSG00000249753	RP11-415I12.3	Macrophage	0.0290432	-0.114119
STAD	ENSG00000249786	EAF1-AS1	Macrophage	0.0263432	0.116104
STAD	ENSG00000249797	LINC02147	Macrophage	6.02691e-16	0.40586
STAD	ENSG00000249807	CTD-2199O4.1	Macrophage	0.0285512	-0.114469
STAD	ENSG00000249825	CTD-2201I18.1	Macrophage	5.68823e-28	0.530634
STAD	ENSG00000249835	VCAN-AS1	Macrophage	3.75411e-20	0.455538
STAD	ENSG00000249852	AC145676.2	Macrophage	5.7411e-09	0.298486
STAD	ENSG00000249859	PVT1	Macrophage	1.80168e-05	-0.222099
STAD	ENSG00000249885	ARHGEF38-IT1	Macrophage	2.04237e-08	-0.287909
STAD	ENSG00000249906	RP5-1029K10.2	Macrophage	2.94603e-10	0.321694
STAD	ENSG00000249923	XXbac-B444P24.8	Macrophage	4.33345e-05	0.212023
STAD	ENSG00000249993	BFSP2-AS1	Macrophage	0.00700608	0.140731
STAD	ENSG00000249996	RP11-359P5.1	Macrophage	1.82775e-08	0.288852
STAD	ENSG00000250007	RP11-814P5.1	Macrophage	0.0091132	0.136141
STAD	ENSG00000250015	CTC-339F2.2	Macrophage	6.17107e-11	0.333153
STAD	ENSG00000250033	SLC7A11-AS1	Macrophage	2.94499e-06	-0.241545
STAD	ENSG00000250039	RP11-17E2.2	Macrophage	0.0184259	-0.123151
STAD	ENSG00000250041	CTD-2003C8.2	Macrophage	1.43258e-07	0.27077
STAD	ENSG00000250056	LINC01018	Macrophage	3.32277e-11	0.337562
STAD	ENSG00000250061	RP11-541P9.3	Macrophage	0.00054268	-0.17993
STAD	ENSG00000250062	RP11-778J15.1	Macrophage	8.5718e-07	0.253911
STAD	ENSG00000250072	CTC-529P8.1	Macrophage	0.0192106	-0.122346
STAD	ENSG00000250075	RP11-584P21.2	Macrophage	0.0299434	0.113493
STAD	ENSG00000250081	CTD-2116N20.1	Macrophage	0.0101996	-0.134134
[truncated: 2,890 more rows]

## Sheet: List 3
GeneName	Read count	Gene type
C10orf55	6	LncRNA
C4B	4	LncRNA
TYMSOS	68	LncRNA
HHLA3	243	LncRNA
RUSC1-AS1	34	LncRNA
TLX1NB	11	LncRNA
C12orf77	3	LncRNA
MIR205HG	4	LncRNA
ARIH2OS	24	LncRNA
DAXX	752	LncRNA
C5orf60	18	LncRNA
C6orf223	7	LncRNA
C14orf178	3	LncRNA
SLC44A4	10	LncRNA
C6orf99	10	LncRNA
RGS5	64	LncRNA
TMEM99	236	LncRNA
SLFN12L	8	LncRNA
CABIN1	822	LncRNA
ARMCX5-GPRASP2	5	LncRNA
C2orf91	3	LncRNA
DPP9-AS1	2	LncRNA
SMIM10L1	259	LncRNA
C5orf66	11	LncRNA
GDNF-AS1	23	LncRNA
PRORY	5	LncRNA
MED14OS	95	LncRNA
C22orf34	11	LncRNA
MAPK4	70	LncRNA
COLCA1	2	LncRNA
C22orf24	8	LncRNA
KIFC1	1042	LncRNA
PHF1	41	LncRNA
PSMB1	5794	LncRNA
MAP3K14	41	LncRNA
CAPN15	256	LncRNA
C2orf27A	80	LncRNA
PRR34	4	LncRNA
C8orf44	3	LncRNA
ELFN2	6	LncRNA
AGAP11	13	LncRNA
C9orf163	1	LncRNA
FAM218A	15	LncRNA
CCDC140	5	LncRNA
C8orf31	1	LncRNA
TMEM105	1	LncRNA
CCDC39	12	LncRNA
PLAC4	4	LncRNA
C17orf102	2	LncRNA
SNHG10	115	LncRNA
CSPG4P1Y	1	LncRNA
XIST	3227	LncRNA
TERC	40	LncRNA
ST7-OT4	2	LncRNA
ST7-AS1	31	LncRNA
ZFAT-AS1	1	LncRNA
SCARNA9	236	LncRNA
GAS5	541	LncRNA
SNHG6	175	LncRNA
DLEU1	214	LncRNA
DLEU2	26	LncRNA
ATXN8OS	1	LncRNA
RFPL1S	2	LncRNA
KCNQ1OT1	192	LncRNA
DGCR5	18	LncRNA
DLEU2L	22	LncRNA
MCM3AP-AS1	91	LncRNA
GNAS-AS1	31	LncRNA
EMX2OS	24	LncRNA
HOXA11-AS	179	LncRNA
LINC01089	17	LncRNA
MALAT1	427	LncRNA
BDNF-AS	8	LncRNA
KC6	2	LncRNA
SNHG3	621	LncRNA
TBC1D3P1-DHX40P1	6	LncRNA
SNHG5	534	LncRNA
RMRP	3095	LncRNA
SNHG1	343	LncRNA
NBR2	27	LncRNA
SNHG4	21	LncRNA
SNHG9	89	LncRNA
SNHG11	60	LncRNA
TSIX	13	LncRNA
PVT1	11	LncRNA
RRN3P2	5	LncRNA
MIAT	5	LncRNA
CDKN2B-AS1	17	LncRNA
SNHG8	595	LncRNA
ZFAS1	684	LncRNA
TUBA3FP	3	LncRNA
POLR2J4	12	LncRNA
SNHG7	442	LncRNA
SNHG15	298	LncRNA
HOTAIR	71	LncRNA
SOX2-OT	4	LncRNA
HULC	1	LncRNA
LINC01278	35	LncRNA
WDFY3-AS2	19	LncRNA
LINC01184	47	LncRNA
GLIDR	259	LncRNA
SNHG17	305	LncRNA
EPB41L4A-AS1	77	LncRNA
ZNF674-AS1	34	LncRNA
UCA1	6	LncRNA
A1BG-AS1	58	LncRNA
TP53TG1	38	LncRNA
CD27-AS1	2	LncRNA
LINC00667	107	LncRNA
WEE2-AS1	732	LncRNA
LINC00957	4	LncRNA
MAPKAPK5-AS1	264	LncRNA
CASC15	2	LncRNA
DICER1-AS1	10	LncRNA
LINC01550	2	LncRNA
LINC-PINT	10	LncRNA
LINC00461	10	LncRNA
UBA6-AS1	70	LncRNA
DLX6-AS1	12	LncRNA
RNF216P1	67	LncRNA
LINC01096	1	LncRNA
LINC00294	5	LncRNA
NOP14-AS1	16	LncRNA
PSMG3-AS1	29	LncRNA
KRTAP5-AS1	5	LncRNA
NR2F1-AS1	36	LncRNA
KIAA0087	8	LncRNA
DTX2P1-UPK3BP1-PMS2P11	2	LncRNA
LINC00476	39	LncRNA
LINC00339	135	LncRNA
WT1-AS	2	LncRNA
DHRS4-AS1	136	LncRNA
DANCR	716	LncRNA
HCG18	179	LncRNA
LOH12CR2	3	LncRNA
LINC00471	7	LncRNA
DLGAP1-AS1	3	LncRNA
LINC00235	10	LncRNA
ATP1A1-AS1	25	LncRNA
SNHG12	48	LncRNA
LINC00092	1	LncRNA
DGCR11	1	LncRNA
PP7080	78	LncRNA
LINC00923	8	LncRNA
LINC00167	7	LncRNA
LINC00934	1	LncRNA
GATA3-AS1	2	LncRNA
PCAT18	4	LncRNA
LINC01144	13	LncRNA
FLJ37453	305	LncRNA
ZEB1-AS1	55	LncRNA
LINC00115	9	LncRNA
FUT8-AS1	3	LncRNA
SERTAD4-AS1	84	LncRNA
HNF1A-AS1	2	LncRNA
FBXL19-AS1	20	LncRNA
PP12613	1	LncRNA
LINC00638	3	LncRNA
NUTM2A-AS1	167	LncRNA
ZBED3-AS1	26	LncRNA
SNAI3-AS1	25	LncRNA
ZBTB11-AS1	28	LncRNA
LINC00937	36	LncRNA
ZNF503-AS2	85	LncRNA
PTGES2-AS1	1	LncRNA
LINC00926	4	LncRNA
MAP3K14-AS1	7	LncRNA
GUSBP11	17	LncRNA
NDUFB2-AS1	11	LncRNA
LINC01134	2	LncRNA
TPT1-AS1	9	LncRNA
RAMP2-AS1	13	LncRNA
SLCO4A1-AS1	1	LncRNA
PAXIP1-AS2	31	LncRNA
LINC00909	82	LncRNA
GABPB1-AS1	323	LncRNA
PTGER4P2-CDK2AP2P2	6	LncRNA
FMR1-AS1	3	LncRNA
LINC00598	1	LncRNA
LINC00623	160	LncRNA
NFYC-AS1	11	LncRNA
CCDC183-AS1	3	LncRNA
JPX	541	LncRNA
DLG5-AS1	10	LncRNA
KMT2E-AS1	26	LncRNA
DNM1P35	3	LncRNA
LBX2-AS1	15	LncRNA
C21orf62-AS1	20	LncRNA
IDI2-AS1	8	LncRNA
B3GALT5-AS1	9	LncRNA
PCED1B-AS1	3	LncRNA
TSPEAR-AS2	8	LncRNA
BMS1P4	4	LncRNA
FAM226B	34	LncRNA
DIRC3	1	LncRNA
FLJ12825	8	LncRNA
LINC01257	4	LncRNA
ASMTL-AS1	7	LncRNA
FAM182A	4	LncRNA
LINC01551	3	LncRNA
USP27X-AS1	6	LncRNA
OIP5-AS1	103	LncRNA
LINC00467	51	LncRNA
OLMALINC	221	LncRNA
SMAD5-AS1	5	LncRNA
LINC01558	2	LncRNA
LINC00239	2	LncRNA
LINC00240	3	LncRNA
LINC00242	6	LncRNA
RHPN1-AS1	20	LncRNA
FAM66C	32	LncRNA
FAM66A	10	LncRNA
HCG11	60	LncRNA
HCG27	3	LncRNA
KLF3-AS1	3	LncRNA
LINC00271	2	LncRNA
FLJ13224	8	LncRNA
LINC00472	7	LncRNA
LINC00839	9	LncRNA
DSCR8	1	LncRNA
URB1-AS1	184	LncRNA
LINC00526	25	LncRNA
LINC01011	19	LncRNA
LINC00174	1	LncRNA
RNF217-AS1	10	LncRNA
FOXD2-AS1	9	LncRNA
LINC00652	46	LncRNA
AQP4-AS1	1	LncRNA
LINC00896	8	LncRNA
PDCD4-AS1	1	LncRNA
LINC01554	27	LncRNA
CASC2	18	LncRNA
LINC01366	2	LncRNA
EWSAT1	5	LncRNA
LINC00324	4801	LncRNA
LINC00663	12	LncRNA
AATBC	1	LncRNA
TTC28-AS1	41	LncRNA
DKFZP434A062	2	LncRNA
LY86-AS1	1	LncRNA
A2M-AS1	1	LncRNA
HLA-F-AS1	46	LncRNA
FIRRE	78	LncRNA
RAPGEF4-AS1	1	LncRNA
LINC00265	68	LncRNA
THUMPD3-AS1	107	LncRNA
ASH1L-AS1	32	LncRNA
LINC01312	1	LncRNA
AGAP2-AS1	31	LncRNA
MIRLET7BHG	15	LncRNA
PRR34-AS1	41	LncRNA
MBNL1-AS1	20	LncRNA
LINC00410	7	LncRNA
ATP6V0E2-AS1	37	LncRNA
THAP7-AS1	37	LncRNA
MIR31HG	2	LncRNA
FAM41C	2	LncRNA
SNHG20	17	LncRNA
SFTA1P	2	LncRNA
FLJ36000	3	LncRNA
LINC01226	1	LncRNA
LINC00620	4	LncRNA
ESRG	7	LncRNA
KTN1-AS1	14	LncRNA
LINC01547	61	LncRNA
TMEM51-AS1	4	LncRNA
MIR7-3HG	4	LncRNA
TMPO-AS1	186	LncRNA
JMJD1C-AS1	1	LncRNA
LINC00685	2	LncRNA
LINC01106	29	LncRNA
LINC01126	2	LncRNA
LINC00671	1	LncRNA
ARHGAP5-AS1	73	LncRNA
CIRBP-AS1	5	LncRNA
ZNF295-AS1	8	LncRNA
SRRM2-AS1	19	LncRNA
FAM201A	32	LncRNA
LINC00662	158	LncRNA
SND1-IT1	1	LncRNA
MZF1-AS1	18	LncRNA
LINC00173	3	LncRNA
MIR17HG	85	LncRNA
LHFPL3-AS2	2	LncRNA
LINC01003	77	LncRNA
FAM223A	1	LncRNA
LINC00910	25	LncRNA
FAM27C	13	LncRNA
FAM66B	43	LncRNA
FAM66D	2	LncRNA
LL22NC03-63E9.3	3	LncRNA
TMEM254-AS1	7	LncRNA
LINC01124	1	LncRNA
ARRDC3-AS1	14	LncRNA
LINC00893	3	LncRNA
LINC00894	14	LncRNA
LINC01138	35	LncRNA
BCDIN3D-AS1	11	LncRNA
TAPT1-AS1	36	LncRNA
LINC00922	1	LncRNA
MIR99AHG	18	LncRNA
TIPARP-AS1	2	LncRNA
RASAL2-AS1	15	LncRNA
PAXIP1-AS1	116	LncRNA
UXT-AS1	7	LncRNA
SLC26A4-AS1	5	LncRNA
SPATA41	1	LncRNA
NEAT1	39	LncRNA
LINC00882	3	LncRNA
LINC01002	1	LncRNA
ST20-AS1	46	LncRNA
PARD6G-AS1	15	LncRNA
FTX	53	LncRNA
ACVR2B-AS1	2	LncRNA
SLC25A5-AS1	28	LncRNA
ADORA2A-AS1	1	LncRNA
PITPNA-AS1	179	LncRNA
SH3RF3-AS1	48	LncRNA
LEF1-AS1	4	LncRNA
LBX1-AS1	68	LncRNA
PAN3-AS1	11	LncRNA
OTX2-AS1	5	LncRNA
LINC01347	203	LncRNA
TOLLIP-AS1	47	LncRNA
PSMA3-AS1	167	LncRNA
LINC00477	4	LncRNA
C1orf220	2	LncRNA
HOXB-AS3	161	LncRNA
SLC25A21-AS1	61	LncRNA
KIF9-AS1	7	LncRNA
SLC25A25-AS1	7	LncRNA
LMCD1-AS1	2	LncRNA
MSC-AS1	21	LncRNA
ZNF436-AS1	20	LncRNA
WAC-AS1	121	LncRNA
KDM4A-AS1	37	LncRNA
LINC00927	1	LncRNA
TMEM72-AS1	2	LncRNA
WDR11-AS1	2	LncRNA
PCBP1-AS1	16	LncRNA
LINC01122	1	LncRNA
FLJ20021	20	LncRNA
LINC00511	1	LncRNA
SPATA3-AS1	7	LncRNA
LINC01252	5	LncRNA
LINC01299	5	LncRNA
LINC00921	4	LncRNA
TFAP2A-AS1	34	LncRNA
FENDRR	1	LncRNA
RGMB-AS1	18	LncRNA
LINC00605	1	LncRNA
SCOC-AS1	16	LncRNA
LIMD1-AS1	7	LncRNA
EIF1B-AS1	6	LncRNA
SLC2A1-AS1	7	LncRNA
HAGLR	61	LncRNA
MCF2L-AS1	56	LncRNA
WDR86-AS1	1	LncRNA
LINC01135	4	LncRNA
LINC00996	3	LncRNA
LGALS8-AS1	7	LncRNA
LINC01097	1	LncRNA
THAP9-AS1	47	LncRNA
USP3-AS1	12	LncRNA
LINC01197	16	LncRNA
JAZF1-AS1	3	LncRNA
LINC00668	1	LncRNA
NCAM1-AS1	1	LncRNA
MIR124-2HG	1	LncRNA
CRNDE	149	LncRNA
TRAF3IP2-AS1	26	LncRNA
DNAJC27-AS1	8	LncRNA
STXBP5-AS1	3	LncRNA
LINC00460	28	LncRNA
CKMT2-AS1	35	LncRNA
LINC01160	2	LncRNA
ZBED5-AS1	36	LncRNA
LINC01136	4	LncRNA
USP2-AS1	14	LncRNA
MATN1-AS1	3	LncRNA
LINC00987	52	LncRNA
VPS9D1-AS1	181	LncRNA
FEZF1-AS1	23	LncRNA
SBF2-AS1	37	LncRNA
LPP-AS2	11	LncRNA
OGFRP1	23	LncRNA
FOXN3-AS1	6	LncRNA
LINC00997	2	LncRNA
PRKCQ-AS1	57	LncRNA
ZNF667-AS1	116	LncRNA
UBAC2-AS1	23	LncRNA
KCNJ2-AS1	5	LncRNA
CCNT2-AS1	8	LncRNA
STAG3L5P-PVRIG2P-PILRB	109	LncRNA
BVES-AS1	5	LncRNA
ZNF582-AS1	24	LncRNA
SPANXA2-OT1	1	LncRNA
CAHM	5	LncRNA
HHIP-AS1	2	LncRNA
SLX1A-SULT1A3	4	LncRNA
FRMD6-AS1	3	LncRNA
LINC00102	3	LncRNA
HOTTIP	10	LncRNA
PROX1-AS1	1	LncRNA
NIFK-AS1	47	LncRNA
AP4B1-AS1	11	LncRNA
SLFNL1-AS1	1	LncRNA
SLIT2-IT1	1	LncRNA
STX18-AS1	33	LncRNA
TMCC1-AS1	51	LncRNA
ARHGEF26-AS1	5	LncRNA
BHLHE40-AS1	3	LncRNA
SEPSECS-AS1	2	LncRNA
SNHG16	1327	LncRNA
SAMD12-AS1	1	LncRNA
LINC00858	4	LncRNA
PROSER2-AS1	4	LncRNA
RASSF8-AS1	13	LncRNA
RAB11B-AS1	12	LncRNA
ZNF571-AS1	2	LncRNA
LINC00466	1	LncRNA
MIR210HG	6	LncRNA
MYLK-AS1	53	LncRNA
LINC00840	1	LncRNA
TTN-AS1	51	LncRNA
LINC00665	541	LncRNA
PTPRG-AS1	53	LncRNA
PITRM1-AS1	2	LncRNA
PSMD6-AS2	1	LncRNA
DLG1-AS1	1	LncRNA
LINC01012	24	LncRNA
LINC01541	1	LncRNA
STK4-AS1	1	LncRNA
LINC01088	1	LncRNA
MAGI2-AS3	111	LncRNA
ENO1-AS1	5	LncRNA
ZSWIM8-AS1	3	LncRNA
APTR	57	LncRNA
LINC01164	1	LncRNA
HOTAIRM1	97	LncRNA
LINC01446	1	LncRNA
DNAJC9-AS1	4	LncRNA
TSC22D1-AS1	11	LncRNA
LINC00886	1	LncRNA
LINC01432	5	LncRNA
TMEM147-AS1	20	LncRNA
MKNK1-AS1	1	LncRNA
LINC00525	1	LncRNA
ZRANB2-AS1	25	LncRNA
LINC00624	4	LncRNA
LEMD1-AS1	1	LncRNA
GTF3C2-AS1	3	LncRNA
RNASEH1-AS1	60	LncRNA
LINC00330	2	LncRNA
HOXD-AS2	15	LncRNA
CACNA1G-AS1	1	LncRNA
ENTPD1-AS1	72	LncRNA
UBL7-AS1	85	LncRNA
NAPA-AS1	13	LncRNA
UNC5B-AS1	22	LncRNA
TOB1-AS1	13	LncRNA
LINC00857	8	LncRNA
HOXA-AS3	198	LncRNA
MNX1-AS1	74	LncRNA
LINC01137	4	LncRNA
LYPLAL1-AS1	4	LncRNA
NRAV	42	LncRNA
CACTIN-AS1	3	LncRNA
ZNF32-AS3	1	LncRNA
LINC00317	2	LncRNA
C8orf34-AS1	22	LncRNA
PAXBP1-AS1	23	LncRNA
LACTB2-AS1	6	LncRNA
LINC00649	11	LncRNA
LINC00701	2	LncRNA
LINC01426	13	LncRNA
LINC00951	1	LncRNA
CBR3-AS1	25	LncRNA
LINC01305	1	LncRNA
JAKMIP2-AS1	2	LncRNA
LINC00958	76	LncRNA
SENCR	3	LncRNA
LRP4-AS1	6	LncRNA
MIF-AS1	238	LncRNA
NAGPA-AS1	5	LncRNA
PXN-AS1	107	LncRNA
PRKAG2-AS1	73	LncRNA
DDX11-AS1	10	LncRNA
LINC00838	1	LncRNA
RPARP-AS1	175	LncRNA
ADD3-AS1	4	LncRNA
LL22NC01-81G9.3	1	LncRNA
LINC00963	85	LncRNA
ELOVL2-AS1	3	LncRNA
PPP1R26-AS1	18	LncRNA
LINC00641	2	LncRNA
LINC01239	2	LncRNA
MORF4L2-AS1	7	LncRNA
LINC00630	77	LncRNA
RBM26-AS1	35	LncRNA
LINC00327	2	LncRNA
LINC00629	1	LncRNA
VWA8-AS1	1	LncRNA
LINC01093	2	LncRNA
LINC00967	1	LncRNA
LINC01004	2	LncRNA
MIR4458HG	95	LncRNA
SMC5-AS1	9	LncRNA
TMEM161B-AS1	83	LncRNA
LINC00648	2	LncRNA
LINC01569	11	LncRNA
LINC01116	23	LncRNA
LINC00960	18	LncRNA
RNF157-AS1	4	LncRNA
ERVK13-1	35	LncRNA
ZNF790-AS1	91	LncRNA
CFLAR-AS1	1	LncRNA
PTOV1-AS1	24	LncRNA
LINC01531	1	LncRNA
SDCBP2-AS1	11	LncRNA
IQCH-AS1	75	LncRNA
RAD51-AS1	17	LncRNA
SRP14-AS1	32	LncRNA
SMG7-AS1	21	LncRNA
LOXL1-AS1	107	LncRNA
MIR181A1HG	2	LncRNA
MAMDC2-AS1	1	LncRNA
GNG12-AS1	12	LncRNA
TRG-AS1	7	LncRNA
ALOX12-AS1	5	LncRNA
STARD4-AS1	7	LncRNA
ENTPD3-AS1	13	LncRNA
ADPGK-AS1	4	LncRNA
ANKRD62P1-PARP4P3	4	LncRNA
LINC00547	5	LncRNA
LINC00941	7	LncRNA
WWTR1-AS1	1	LncRNA
D21S2088E	7	LncRNA
CARD8-AS1	21	LncRNA
HCP5	25	LncRNA
HMGN3-AS1	38	LncRNA
GAS6-AS1	2	LncRNA
HCG25	2	LncRNA
RAET1E-AS1	74	LncRNA
PCAT1	2	LncRNA
RBM5-AS1	7	LncRNA
BOLA3-AS1	161	LncRNA
SH3BP5-AS1	3	LncRNA
CPEB1-AS1	8	LncRNA
MIR646HG	19	LncRNA
LINC01123	63	LncRNA
LINC00907	3	LncRNA
RBPMS-AS1	6	LncRNA
ZRANB2-AS2	11	LncRNA
LINC00659	2	LncRNA
CPB2-AS1	4	LncRNA
LINC00920	2	LncRNA
FGD5-AS1	217	LncRNA
TGFB2-AS1	3	LncRNA
NEBL-AS1	3	LncRNA
ATP2A1-AS1	203	LncRNA
STARD7-AS1	18	LncRNA
PCAT6	6	LncRNA
LINC01023	22	LncRNA
MTUS2-AS1	1	LncRNA
ALDH1L1-AS2	5	LncRNA
UPK1A-AS1	3	LncRNA
MEIS1-AS3	1	LncRNA
IDH1-AS1	9	LncRNA
LINC00278	2	LncRNA
NLGN4Y-AS1	1	LncRNA
PINK1-AS	3	LncRNA
MED4-AS1	1	LncRNA
SOX21-AS1	21	LncRNA
RNASEH2B-AS1	5	LncRNA
SHANK2-AS1	3	LncRNA
DLG3-AS1	1	LncRNA
HCFC1-AS1	3	LncRNA
HOXA10-AS	45	LncRNA
KCNAB1-AS2	4	LncRNA
NUCB1-AS1	3	LncRNA
OPA1-AS1	1	LncRNA
OXCT1-AS1	1	LncRNA
UBE2E1-AS1	3	LncRNA
ZFX-AS1	2	LncRNA
ZNF197-AS1	1	LncRNA
UBE2Q1-AS1	5	LncRNA
NAV2-AS2	2	LncRNA
PDZRN3-AS1	2	LncRNA
ST3GAL6-AS1	5	LncRNA
KLHL6-AS1	2	LncRNA
MAGI2-AS2	1	LncRNA
IPO9-AS1	16	LncRNA
PRICKLE2-AS3	1	LncRNA
MID1IP1-AS1	17	LncRNA
MYCBP2-AS1	1	LncRNA
GLYCTK-AS1	1	LncRNA
STEAP3-AS1	1	LncRNA
ARHGAP31-AS1	3	LncRNA
CADM2-AS2	1	LncRNA
ERI3-IT1	1	LncRNA
HLX-AS1	3	LncRNA
LINC00353	1	LncRNA
LINC00366	1	LncRNA
LINC00381	13	LncRNA
LINC00434	2	LncRNA
LINC00506	30	LncRNA
LINC00558	2	LncRNA
LINC00564	1	LncRNA
LINC00853	1	LncRNA
HOXC-AS1	17	LncRNA
HOXC-AS2	17	LncRNA
HOXC13-AS	9	LncRNA
LINC01128	148	LncRNA
ZNF32-AS2	8	LncRNA
TMEM44-AS1	17	LncRNA
UGDH-AS1	33	LncRNA
COX10-AS1	87	LncRNA
ASB16-AS1	70	LncRNA
PTCSC3	2	LncRNA
FALEC	2	LncRNA
HCG17	6	LncRNA
NNT-AS1	160	LncRNA
LIPE-AS1	17	LncRNA
TMEM9B-AS1	8	LncRNA
HOXB-AS1	8	LncRNA
KCTD21-AS1	16	LncRNA
DNAH17-AS1	3	LncRNA
OSGEPL1-AS1	3	LncRNA
YTHDF3-AS1	37	LncRNA
LAMTOR5-AS1	6	LncRNA
UCHL1-AS1	3	LncRNA
RMDN2-AS1	1	LncRNA
NR2F2-AS1	19	LncRNA
ROPN1L-AS1	1	LncRNA
FLJ31104	2	LncRNA
TRIM52-AS1	91	LncRNA
GATA6-AS1	15	LncRNA
RBFADN	1	LncRNA
TRAM2-AS1	22	LncRNA
ZSCAN16-AS1	88	LncRNA
LINC00337	6	LncRNA
NEXN-AS1	6	LncRNA
FAM87B	3	LncRNA
LINC01556	4	LncRNA
BLACE	8	LncRNA
C8orf49	5	LncRNA
LIFR-AS1	7	LncRNA
NKX2-1-AS1	1	LncRNA
LINC00269	1	LncRNA
LINC00342	4	LncRNA
SOX9-AS1	1	LncRNA
SLC16A1-AS1	40	LncRNA
PTENP1-AS	18	LncRNA
LINC01356	34	LncRNA
KIF25-AS1	5	LncRNA
LINC01311	3	LncRNA
FLG-AS1	5	LncRNA
LINC00581	1	LncRNA
FAM27E3	3	LncRNA
CASC9	6	LncRNA
TAT-AS1	4	LncRNA
LINC01301	1	LncRNA
SP2-AS1	8	LncRNA
SMARCA5-AS1	4	LncRNA
DGUOK-AS1	53	LncRNA
MEF2C-AS1	7	LncRNA
LINC00397	3	LncRNA
LINC01030	2	LncRNA
SMIM2-AS1	3	LncRNA
ADAMTSL4-AS1	1	LncRNA
LINC01080	1	LncRNA
CCDC144NL-AS1	4	LncRNA
APOBEC3B-AS1	4	LncRNA
SRGAP2-AS1	2	LncRNA
CTBP1-AS	6	LncRNA
GPR1-AS	6	LncRNA
LINC01204	2	LncRNA
LINC01229	4	LncRNA
MAFTRR	10	LncRNA
SCAMP1-AS1	42	LncRNA
LINC01340	2	LncRNA
PARD3-AS1	2	LncRNA
RNF139-AS1	3	LncRNA
VIM-AS1	60	LncRNA
LINC00836	1	LncRNA
TNKS2-AS1	22	LncRNA
CD81-AS1	8	LncRNA
CLSTN2-AS1	1	LncRNA
LINC01087	4	LncRNA
IL12A-AS1	1	LncRNA
LINC01447	3	LncRNA
SPACA6P-AS	1	LncRNA
B4GALT1-AS1	1	LncRNA
LINC01251	1	LncRNA
LINC01508	2	LncRNA
RBMS3-AS3	8	LncRNA
PCBP2-OT1	4	LncRNA
RASSF1-AS1	8	LncRNA
PRNCR1	3	LncRNA
PANDAR	24	LncRNA
LINC01205	5	LncRNA
LINC01431	9	LncRNA
RALY-AS1	21	LncRNA
PLCG1-AS1	4	LncRNA
HMMR-AS1	1	LncRNA
CTC-338M12.4	43	LncRNA
CTD-3080P12.3	1	LncRNA
DLGAP4-AS1	2	LncRNA
LINC01273	21	LncRNA
HNF4A-AS1	3	LncRNA
LAMP5-AS1	1	LncRNA
LINC01425	1	LncRNA
TARID	4	LncRNA
NRSN2-AS1	28	LncRNA
SUCLG2-AS1	1	LncRNA
PRKAR2A-AS1	4	LncRNA
LSAMP-AS1	4	LncRNA
ADNP-AS1	8	LncRNA
LINC01234	21	LncRNA
LINC01522	3	LncRNA
LINC01215	2	LncRNA
LINC01524	1	LncRNA
LINC01467	3	LncRNA
SNHG21	63	LncRNA
MCM8-AS1	1	LncRNA
CASC18	1	LncRNA
LINC01103	3	LncRNA
LINC01152	24	LncRNA
LINC01214	1	LncRNA
DARS-AS1	2	LncRNA
LINC01237	2	LncRNA
ATP6V1B1-AS1	24	LncRNA
STAM-AS1	3	LncRNA
LINC01159	2	LncRNA
THRIL	9	LncRNA
MIR325HG	2	LncRNA
RAP2C-AS1	18	LncRNA
ELDR	1	LncRNA
RTCA-AS1	3	LncRNA
OTUD6B-AS1	126	LncRNA
HAGLROS	6	LncRNA
EP300-AS1	10	LncRNA
MIATNB	19	LncRNA
LINC01423	1	LncRNA
LINC01412	1	LncRNA
LINC01117	3	LncRNA
TAF1A-AS1	25	LncRNA
ZNF341-AS1	2	LncRNA
CSE1L-AS1	1	LncRNA
LINC01361	1	LncRNA
LINC01180	2	LncRNA
ROR1-AS1	1	LncRNA
PKN2-AS1	4	LncRNA
ZNF529-AS1	72	LncRNA
LINC01534	70	LncRNA
LINC01535	27	LncRNA
ZNF793-AS1	40	LncRNA
HIPK1-AS1	4	LncRNA
PTOV1-AS2	12	LncRNA
LINC01232	17	LncRNA
CHL1-AS1	1	LncRNA
ZIM2-AS1	1	LncRNA
ZNF30-AS1	1	LncRNA
NDUFV2-AS1	5	LncRNA
PPP4R1-AS1	2	LncRNA
TTC39C-AS1	6	LncRNA
RUNDC3A-AS1	16	LncRNA
LINC01476	1	LncRNA
LINC01448	2	LncRNA
RARA-AS1	6	LncRNA
ZNF213-AS1	33	LncRNA
ITFG1-AS1	1	LncRNA
LINC01571	2	LncRNA
MIR762HG	20	LncRNA
LINC01504	5	LncRNA
PAUPAR	3	LncRNA
LINC01353	1	LncRNA
CASC11	3	LncRNA
DLGAP1-AS2	12	LncRNA
LCMT1-AS1	24	LncRNA
PLA2G4E-AS1	1	LncRNA
TMC3-AS1	9	LncRNA
CRTC3-AS1	1	LncRNA
LINC01521	8	LncRNA
LMO7-AS1	4	LncRNA
LINC00368	3	LncRNA
LINC00412	3	LncRNA
LINC01393	1	LncRNA
LINC01315	13	LncRNA
GACAT2	8	LncRNA
PRMT5-AS1	5	LncRNA
NUTM2B-AS1	137	LncRNA
LINC01515	34	LncRNA
NEURL1-AS1	3	LncRNA
LINC01503	2	LncRNA
LINC01492	1	LncRNA
SMC2-AS1	1	LncRNA
PTPRD-AS1	6	LncRNA
IFT74-AS1	1	LncRNA
FOXD3-AS1	37	LncRNA
DBET	1	LncRNA
LINC01410	4	LncRNA
ERICH3-AS1	2	LncRNA
ERICH6-AS1	4	LncRNA
ARRDC1-AS1	113	LncRNA
ZNF561-AS1	13	LncRNA
TBC1D22A-AS1	1	LncRNA
HOXA-AS2	6	LncRNA
LINC01567	9	LncRNA
CYP51A1-AS1	7	LncRNA
DUXAP8	24	LncRNA
MMP25-AS1	18	LncRNA
TTC39A-AS1	3	LncRNA
ZNF528-AS1	14	LncRNA
MKLN1-AS	13	LncRNA
ACTA2-AS1	44	LncRNA
PAQR9-AS1	2	LncRNA
GATA2-AS1	36	LncRNA
OVAAL	50	LncRNA
POT1-AS1	18	LncRNA
CEBPB-AS1	9	LncRNA
ADAMTS19-AS1	20	LncRNA
TBX2-AS1	37	LncRNA
LINC00383	44	LncRNA
FOXG1-AS1	4	LncRNA
BBOX1-AS1	15	LncRNA
LURAP1L-AS1	4	LncRNA
CCND2-AS1	10	LncRNA
FOXC2-AS1	1	LncRNA
ZFPM2-AS1	20	LncRNA
SATB1-AS1	16	LncRNA
FOXCUT	1	LncRNA
LINC01411	18	LncRNA
OR2A1-AS1	13	LncRNA
EXTL3-AS1	1	LncRNA
LINC01560	41	LncRNA
FAM157C	3	LncRNA
LINC01572	13	LncRNA
KBTBD11-OT1	6	LncRNA
PIK3CD-AS2	40	LncRNA
SMAD1-AS1	1	LncRNA
LINC00437	1	LncRNA
LINC01033	13	LncRNA
LINC01039	1	LncRNA
LINC01090	1	LncRNA
LINC00376	1	LncRNA
SGMS1-AS1	3	LncRNA
FOXP4-AS1	10	LncRNA
LENG8-AS1	15	LncRNA
P3H2-AS1	3	LncRNA
LINC00504	8	LncRNA
DISC1-IT1	3	LncRNA
WARS2-IT1	1	LncRNA
LINC01224	5	LncRNA
IRAIN	15	LncRNA
FOXP1-AS1	1	LncRNA
ZNF337-AS1	14	LncRNA
SALRNA3	2	LncRNA
LINC01588	3	LncRNA
EXOC3-AS1	31	LncRNA
KCNMB2-AS1	3	LncRNA
GHET1	8	LncRNA
WASIR2	14	LncRNA
BISPR	17	LncRNA
LCA10	1	LncRNA
NKILA	8	LncRNA
