# Supplementary material for: The short peptide encoded by long non-coding RNA RNF217-AS1 inhibits stomach cancer tumorigenesis, macrophage recruitment, and pro-inflammatory responses
Source: Amino Acids. 2024 Jul 15;56(1):45. doi: 10.1007/s00726-024-03404-7 (PMC11249698; doi:10.1007/s00726-024-03404-7)
Supplement: Supplementary file 5 — Supplementary Material 5 [file 726_2024_3404_MOESM5_ESM.xlsx]

## Sheet: S3 Table
Significantly enriched KEGG pathways after single-gene GSEA analysis for RNF217-AS1
id	name	SIZE	ES	NES	NOM p-val	FDR q-val	Genes
KEGG_SYSTEMIC_LUPUS_ERYTHEMATOSUS	http://www.broadinstitute.org/gsea/msigdb/cards/KEGG_SYSTEMIC_LUPUS_ERYTHEMATOSUS	55	0.687414	2.44262	0	0	CD80;CD86;HIST3H2BB;CD28;H2AFY;H3.X;HIST1H2AA;HIST1H2AD;HIST3H2A;HIST1H2AE;FCGR1A;HIST2H2AB;HIST2H3C;HIST2H2AA4;C9;CTSG;H3.Y;HIST1H4I;FCGR3B;FCGR2A;C8A;HIST3H3;C7;FCGR3A;C8G;FCGR2B;C8B;HLA-DRB4;HLA-DRB5;HLA-DRB3;C6;C5;ELANE;HIST4H4;C4B;C4A;HIST2H4B;HLA-DPA1;H2AFB3;HLA-DPB1;HLA-DQA1;HLA-DQA2;HLA-DQB1;HIST2H4A;HIST1H2BB;H2AFX;H2AFZ;HIST1H2BD;C2;H3F3B;C1S;C3;C1QB;HIST1H2AH;C1QA;H3F3A;C1R;C1QC;HIST1H…
KEGG_GRAFT_VERSUS_HOST_DISEASE	http://www.broadinstitute.org/gsea/msigdb/cards/KEGG_GRAFT_VERSUS_HOST_DISEASE	37	0.727633	2.44094	0	0	HLA-DRB4;KIR2DL1;HLA-DRB5;HLA-DOA;HLA-DOB;HLA-DRB3;CD80;CD86;KLRD1;KLRC1;CD28;TNF;KIR2DL2;KIR2DL3;IFNG;LOC652614;HLA-C;HLA-B;HLA-DMB;IL1B;HLA-DMA;HLA-F;HLA-E;HLA-A;IL2;HLA-DPA1;HLA-DPB1;HLA-DQA1;HLA-G;KIR3DL1;HLA-DQA2;KIR3DL2;HLA-DQB1;IL1A;PRF1;FAS;FASLG;GZMB;KIR2DL5A;IL6;HLA-DRB1;HLA-DRA
KEGG_ALLOGRAFT_REJECTION	http://www.broadinstitute.org/gsea/msigdb/cards/KEGG_ALLOGRAFT_REJECTION	35	0.739362	2.43732	0	0	HLA-DRB4;HLA-DRB5;HLA-DOA;HLA-DOB;HLA-DRB3;CD80;CD86;CD28;TNF;IFNG;LOC652614;HLA-C;HLA-B;HLA-DMB;HLA-DMA;HLA-F;HLA-E;HLA-A;IL2;CD40LG;HLA-DPA1;CD40;IL12B;HLA-DPB1;HLA-DQA1;HLA-G;HLA-DQA2;IL12A;HLA-DQB1;PRF1;FAS;FASLG;GZMB;IL4;IL5;IL10;HLA-DRB1;HLA-DRA
KEGG_AUTOIMMUNE_THYROID_DISEASE	http://www.broadinstitute.org/gsea/msigdb/cards/KEGG_AUTOIMMUNE_THYROID_DISEASE	50	0.662194	2.38573	0	0	HLA-DOA;HLA-DOB;CD80;CD86;CD28;IFNA5;IFNA4;IFNA2;TSHR;TSHB;IFNA1;HLA-C;HLA-B;HLA-DMB;HLA-DMA;HLA-A;HLA-G;TG;CGA;IFNA17;IFNA21;IFNA6;IFNA7;PRF1;IFNA8;IFNA10;IFNA13;IFNA14;GZMB;IFNA16;TPO;IL10;CTLA4;HLA-DRB4;HLA-DRB5;HLA-DRB3;LOC652614;HLA-F;HLA-E;IL2;CD40LG;HLA-DPA1;CD40;HLA-DPB1;HLA-DQA1;HLA-DQA2;HLA-DQB1;FAS;FASLG;IL4;IL5;HLA-DRB1;HLA-DRA
KEGG_INTESTINAL_IMMUNE_NETWORK_FOR_IGA_PRODUCTION	http://www.broadinstitute.org/gsea/msigdb/cards/KEGG_INTESTINAL_IMMUNE_NETWORK_FOR_IGA_PRODUCTION	46	0.661919	2.2827	0	0	HLA-DRB4;TNFRSF13C;HLA-DRB5;HLA-DOA;HLA-DOB;HLA-DRB3;CD80;CD86;CD28;TNFSF13;TNFSF13B;CCL27;IL15RA;IL15;ICOSLG;ITGA4;TGFB1;ICOS;CCR9;MAP3K14;CXCR4;CCL25;TNFRSF17;HLA-DMB;HLA-DMA;CCL28;LTBR;PIGR;IL2;CD40LG;HLA-DPA1;CD40;AICDA;HLA-DPB1;HLA-DQA1;HLA-DQA2;HLA-DQB1;TNFRSF13B;ITGB7;CXCL12;CCR10;MADCAM1;IL4;IL5;IL10;IL6;HLA-DRB1;HLA-DRA
KEGG_NEUROACTIVE_LIGAND_RECEPTOR_INTERACTION	http://www.broadinstitute.org/gsea/msigdb/cards/KEGG_NEUROACTIVE_LIGAND_RECEPTOR_INTERACTION	269	0.487406	2.18747	0	0	PTGFR;PTGER2;PTGER1;PTGER4;PTGER3;CALCRL;TACR3;PTGIR;ADRB3;ADRB2;HRH4;ADRA2C;ADRB1;TACR1;ADRA2A;ADRA2B;TACR2;GPR35;THRB;THRA;PTH2R;PTH1R;PRSS3;PRSS2;NPY5R;PRSS1;CGA;NPY1R;NPY2R;RXFP1;MCHR1;LPAR4;DRD1;DRD2;DRD3;DRD4;DRD5;TRHR;NMUR2;SSTR2;SSTR3;SSTR1;PRLR;PRL;C5AR1;UTS2R;BDKRB1;BDKRB2;NPBWR2;NPBWR1;PRLHR;CSH1;NPFFR2;TAAR6;NTSR2;APLNR;NMUR1;GPR83;GABRQ;PLG;C3AR1;AGTR1;GALR1;AGTR2;SSTR5;SSTR4;ADCYAP1…
KEGG_TYPE_I_DIABETES_MELLITUS	http://www.broadinstitute.org/gsea/msigdb/cards/KEGG_TYPE_I_DIABETES_MELLITUS	41	0.642393	2.16515	0	0	HLA-DRB4;HLA-DRB5;LTA;HLA-DOA;HLA-DOB;HLA-DRB3;CD80;CD86;CD28;TNF;ICA1;IFNG;LOC652614;PTPRN2;HLA-C;HLA-B;INS;IL1B;HLA-DMB;PTPRN;HLA-DMA;HLA-F;HLA-E;HLA-A;IL2;HLA-DPA1;IL12B;HLA-DPB1;GAD1;HLA-DQA1;HLA-G;HLA-DQA2;IL12A;CPE;HLA-DQB1;GAD2;IL1A;HSPD1;PRF1;FAS;FASLG;GZMB;HLA-DRB1;HLA-DRA
KEGG_CELL_ADHESION_MOLECULES_CAMS	http://www.broadinstitute.org/gsea/msigdb/cards/KEGG_CELL_ADHESION_MOLECULES_CAMS	128	0.516818	2.12575	0	0.000120763	CDH5;JAM3;CDH3;NLGN3;CDH4;CD80;NLGN1;CD86;CD28;CD274;PDCD1LG2;ITGA9;ITGAL;NRCAM;ITGAM;CD34;CD276;ICOSLG;CADM3;ITGA4;ICOS;SIGLEC1;CADM1;HLA-G;CLDN20;PECAM1;CD22;ITGB7;SELL;VCAM1;ITGAV;SELP;SPN;ITGB1;SELPLG;ITGB2;CDH2;JAM2;CTLA4;HLA-DRB4;CLDN18;CD4;HLA-DRB5;CNTN1;NLGN2;HLA-DRB3;NRXN3;ALCAM;SELE;CD8A;CD8B;CD6;CLDN17;L1CAM;ITGB8;MAG;VCAN;HLA-F;NFASC;HLA-E;NRXN1;HLA-DPA1;HLA-DPB1;HLA-DQA1;HLA-DQA2;HLA…
KEGG_ANTIGEN_PROCESSING_AND_PRESENTATION	http://www.broadinstitute.org/gsea/msigdb/cards/KEGG_ANTIGEN_PROCESSING_AND_PRESENTATION	80	0.540507	2.06766	0	0.000210326	HLA-DOA;HLA-DOB;KLRC3;KLRD1;KLRC1;KLRC2;RFXAP;RFX5;IFNA5;IFNA4;IFNA2;IFNA1;LGMN;PSME3;CTSS;HLA-C;HLA-B;HLA-DMB;HLA-DMA;HLA-A;HSPA1L;HSPA1B;HSPA2;KIR2DS5;HLA-G;KIR3DL1;KIR3DL2;HSPA1A;RFXANK;CREB1;IFNA17;HSPA5;CD74;HSPA4;IFNA21;CTSL1;IFNA6;IFI30;IFNA7;IFNA8;IFNA10;IFNA13;CIITA;IFNA14;IFNA16;KIR2DL5A;HSPA6;HLA-DRB4;CD4;KIR2DL1;HLA-DRB5;LTA;KIR3DL3;HLA-DRB3;TAP2;KIR2DS4;TAPBP;CD8A;CD8B;TAP1;KIR2DS3;H…
KEGG_CYTOKINE_CYTOKINE_RECEPTOR_INTERACTION	http://www.broadinstitute.org/gsea/msigdb/cards/KEGG_CYTOKINE_CYTOKINE_RECEPTOR_INTERACTION	257	0.46029	2.05791	0	0.000189293	CCL26;TNFSF13;HGF;CCL3L1;TNFSF12;TNFRSF8;TNFSF10;CCL2;TNFSF8;TNFSF9;CCL3;TNFSF14;IL21R;CCL5;CCL4;CCL13;IL17RB;CCL11;CCL8;CCL7;TNFRSF17;TNFSF11;IL23A;CTF1;FLT1;CCL14;FLT3;CCL15;FLT3LG;FLT4;IL22;CD27;CCL18;CCL17;CCL20;CCL19;CCL21;CCL23;CCL22;TPO;CCL16;CSF2;CSF1R;TNFRSF13C;IL13RA1;CSF1;PRLR;PRL;TNFRSF14;IFNE;CCL24;CSF2RB;CSF2RA;TGFB2;TGFB1;CX3CL1;IL23R;XCL1;CXCL5;CXCL11;CXCL6;CCR2;CCL25;CSF3;TGFBR2;…
KEGG_LEISHMANIA_INFECTION	http://www.broadinstitute.org/gsea/msigdb/cards/KEGG_LEISHMANIA_INFECTION	70	0.54792	2.04265	0	0.000439396	JUN;HLA-DOA;HLA-DOB;PRKCB;STAT1;ELK1;TNF;ITGAM;ITGA4;MYD88;FCGR2C;FCGR1A;HLA-DMB;HLA-DMA;PTPN6;IRAK4;IL12B;MAPK11;NCF4;NCF2;PTGS2;MAPK13;IL12A;NOS2;MAP3K7;IL1A;JAK1;JAK2;ITGB1;ITGB2;CR1;MAPK3;FCGR3B;NFKB1;FCGR2A;IL10;NFKBIB;NFKBIA;FCGR3A;MARCKSL1;MAPK1;HLA-DRB4;HLA-DRB5;HLA-DRB3;MAPK14;MAPK12;RELA;IFNGR2;TRAF6;TGFB2;TGFB1;IFNG;IFNGR1;TAB2;IL1B;IRAK1;TGFB3;HLA-DPA1;HLA-DPB1;HLA-DQA1;HLA-DQA2;HLA-D…
KEGG_ASTHMA	http://www.broadinstitute.org/gsea/msigdb/cards/KEGG_ASTHMA	28	0.642317	1.99668	0	0.000685397	HLA-DRB4;HLA-DRB5;HLA-DOA;HLA-DOB;HLA-DRB3;IL3;TNF;CCL11;EPX;FCER1G;MS4A2;HLA-DMB;FCER1A;HLA-DMA;IL9;CD40LG;HLA-DPA1;CD40;HLA-DPB1;IL13;HLA-DQA1;HLA-DQA2;HLA-DQB1;PRG2;RNASE3;IL4;IL5;IL10;HLA-DRB1;HLA-DRA
KEGG_HEMATOPOIETIC_CELL_LINEAGE	http://www.broadinstitute.org/gsea/msigdb/cards/KEGG_HEMATOPOIETIC_CELL_LINEAGE	85	0.501669	1.9003	0	0.00232209	GP1BA;GP1BB;EPO;IL9R;CD33;TNF;GP9;ITGAM;CD34;CD36;GP5;ITGA4;ITGA3;KITLG;ITGA2B;FCGR1A;ITGA5;FCER2;GYPA;THPO;IL1R2;IL7R;MME;IL11RA;CD19;MS4A1;TFRC;CD22;KIT;FLT3;ITGB3;FLT3LG;IL1A;CR2;CD14;CR1;TPO;EPOR;IL11;CSF2;HLA-DRB4;CD4;CSF1R;HLA-DRB5;CSF1;HLA-DRB3;IL3RA;IL3;CD59;LOC652799;CD9;CD8A;CD8B;CD44;CD7;CD5;CSF2RA;CD55;DNTT;CSF3;IL1B;IL1R1;IL2RA;ITGA6;IL6R;ITGA2;ITGA1;CSF3R;IL7;CD37;CD2;CD3D;CD3E;CD38…
KEGG_VIRAL_MYOCARDITIS	http://www.broadinstitute.org/gsea/msigdb/cards/KEGG_VIRAL_MYOCARDITIS	68	0.50617	1.89366	0	0.00243195	CASP9;LOC100418883;CASP8;HLA-DOA;HLA-DOB;CD80;CD86;CD28;EIF4G3;ITGAL;ICAM1;CXADR;MYH13;HLA-C;HLA-B;MYH14;HLA-DMB;HLA-DMA;MYH1;HLA-A;DMD;MYH15;RAC2;LOC646821;BID;HLA-G;RAC3;ABL1;ABL2;CASP3;EIF4G2;PRF1;EIF4G1;ITGB2;ACTG1;RAC1;SGCD;HLA-DRB4;SGCG;HLA-DRB5;SGCA;SGCB;HLA-DRB3;DAG1;CD55;LAMA2;LOC652614;ACTB;HLA-F;HLA-E;CD40LG;CCND1;HLA-DPA1;CD40;HLA-DPB1;MYH7B;HLA-DQA1;HLA-DQA2;HLA-DQB1;CAV1;MYH3;MYH2;C…
KEGG_CALCIUM_SIGNALING_PATHWAY	http://www.broadinstitute.org/gsea/msigdb/cards/KEGG_CALCIUM_SIGNALING_PATHWAY	176	0.425888	1.8165	0	0.00559899	CALM2;PTGFR;BST1;PTGER1;F2R;CALM1;PTGER3;ATP2A1;OXTR;PPP3R2;P2RX4;TACR3;P2RX5;PPP3CC;ADRB3;ATP2A3;P2RX1;PPP3R1;ADRB2;ATP2A2;P2RX3;ADRB1;TACR1;TACR2;SPHK1;CCKAR;CCKBR;NTSR1;PDGFRB;LOC729317;SLC8A1;ITPR3;SLC8A3;PLCD3;EDNRA;P2RX7;CHP2;DRD1;DRD5;TRHR;EDNRB;PHKB;PHKA2;PHKA1;GNA15;GNA11;VDAC1;VDAC2;CHRM1;VDAC3;CHRM2;PRKX;PLN;BDKRB1;MYLK;PLCE1;CHRM3;ADCY3;CALML5;LTB4R2;ADCY2;ADCY1;BDKRB2;PDE1C;CYSLTR1;G…
KEGG_COMPLEMENT_AND_COAGULATION_CASCADES	http://www.broadinstitute.org/gsea/msigdb/cards/KEGG_COMPLEMENT_AND_COAGULATION_CASCADES	69	0.476644	1.7845	0	0.00763955	F2;F2R;VWF;KNG1;FGB;PLAT;SERPIND1;MBL2;F3;F5;SERPINA1;PLAUR;F7;PLAU;F10;F9;TFPI;F8;KLKB1;CR2;MASP1;C9;A2M;CR1;F12;F13A1;F11;C8A;F13B;C7;C8G;C8B;CD59;SERPINA5;FGG;CD55;C6;C5AR1;C5;BDKRB1;C4BPB;C4BPA;C4B;C4A;BDKRB2;CFH;CFB;CPB2;CD46;PROS1;SERPINF2;PROC;FGA;SERPINE1;PLG;C2;SERPINC1;C1S;C3AR1;C3;C1QB;CFD;C1QA;C1R;C1QC;CFI;SERPING1;MASP2;THBD
KEGG_CARDIAC_MUSCLE_CONTRACTION	http://www.broadinstitute.org/gsea/msigdb/cards/KEGG_CARDIAC_MUSCLE_CONTRACTION	74	0.461479	1.75764	0	0.00983536	CACNA2D1;CACNB1;COX8A;CACNB2;UQCR10;COX7C;CACNB3;CACNB4;CACNG1;COX6CP3;FXYD2;CACNG8;RYR2;CACNG6;ATP2A2;CACNG7;TPM2;CYTB;TPM1;ATP1B2;ATP1B3;ATP1A4;ATP1B1;COX2;COX7B;COX1;COX7A1;COX7A2;COX8C;COX6C;COX3;CACNA2D3;COX6B1;CACNA1D;SLC8A1;COX5B;SLC9A1;LOC644310;CACNA1C;TNNI3;CACNA1F;COX4I1;ATP1A1;CACNA2D2;CACNA1S;COX7B2;ATP1A3;TNNC1;ATP1A2;UQCRB;COX6A2;SLC9A6;TPM4;ACTC1;COX6A1;CACNA2D4;UQCRH;UQCRFS1;UQCR…
KEGG_CHEMOKINE_SIGNALING_PATHWAY	http://www.broadinstitute.org/gsea/msigdb/cards/KEGG_CHEMOKINE_SIGNALING_PATHWAY	184	0.37382	1.59996	0	0.0403186	CCL26;STAT3;STAT1;STAT2;CCL3L1;CCL2;GNB4;CCL3;ADRBK2;ADRBK1;CCL5;CCL4;CX3CR1;CCL13;CCL11;CCL8;CCL7;CCL3L3;ROCK1;PTK2;BRAF;CXCL14;VAV1;CCL14;CCL15;IKBKB;AKT1;AKT2;JAK3;SHC4;DOCK2;JAK2;CCL18;GRK7;ARRB2;CCL17;ARRB1;CCL20;VAV2;CCL19;AKT3;NRAS;CCL21;CCL23;TIAM1;CCL22;GNG13;STAT5B;NFKB1;GRK1;NFKBIB;NFKBIA;CCL16;PIK3R5;RELA;GNG7;GNG5;KRAS;SHC3;FGR;GNB3;GNB2;CCL24;PRKX;GNG4;GNG3;GNAI1;GNG10;GNAI2;GNG11;G…
KEGG_RETINOL_METABOLISM	http://www.broadinstitute.org/gsea/msigdb/cards/KEGG_RETINOL_METABOLISM	61	-0.463658	-1.8271	0	0.0738668	RPE65;CYP3A5;UGT2B28;CYP4A11;CYP3A4;RDH8;DHRS3;CYP2C18;ADH1B;ADH1C;ADH4;ADH5;DGAT2;ADH1A;BCMO1;RDH10;CYP26A1;UGT2B11;CYP2C9;AWAT2;CYP26C1;CYP2C19;CYP2C8;CYP2B6;UGT2A3;CYP2A13;UGT1A4;CYP3A7;UGT1A1;UGT1A3;CYP26B1;DHRS9;UGT1A10;DGAT1;UGT1A8;UGT1A7;UGT1A6;ALDH1A1;RETSAT;RDH12;LRAT;RDH11;UGT1A5;CYP2A6;CYP2A7;CYP4A22;DHRS4;CYP1A1;CYP1A2;ADH7;ADH6;UGT2A1;ALDH1A2;CYP3A43;DHRS4L2;RDH16;UGT1A9;RDH5;UGT2B10…
KEGG_TOLL_LIKE_RECEPTOR_SIGNALING_PATHWAY	http://www.broadinstitute.org/gsea/msigdb/cards/KEGG_TOLL_LIKE_RECEPTOR_SIGNALING_PATHWAY	101	0.396318	1.55793	0.0015015	0.05449	JUN;CD80;CD86;STAT1;TLR9;CCL3;MYD88;CCL5;MAP2K4;CCL4;LBP;RIPK1;TLR6;IKBKB;LY96;MAP3K8;MAP3K7;AKT1;AKT2;CD14;CTSK;AKT3;SPP1;IKBKE;NFKB1;NFKBIA;PIK3R5;TLR5;TIRAP;MAPK14;MAPK12;RELA;TRAF6;TRAF3;TOLLIP;CXCL11;TAB2;TLR7;TLR8;CXCL10;CASP8;TICAM1;CHUK;TNF;IFNA5;IFNA4;IFNA2;FADD;IFNA1;IRAK4;IL8;MAPK9;IL12B;MAPK10;MAPK11;MAP2K2;MAP2K3;IL12A;MAPK13;MAP2K1;MAP2K7;MAP2K6;IFNA17;IFNA21;IFNA6;IFNA7;IFNA8;IFNA1…
KEGG_VASCULAR_SMOOTH_MUSCLE_CONTRACTION	http://www.broadinstitute.org/gsea/msigdb/cards/KEGG_VASCULAR_SMOOTH_MUSCLE_CONTRACTION	112	0.388252	1.56723	0.00150376	0.0516816	CALM2;CALD1;CALM1;CYP4A11;CALCRL;PTGIR;PPP1R14A;JMJD7-PLA2G4B;ROCK1;PLA2G6;PLA2G2E;MRVI1;PLA2G10;BRAF;ITPR3;PLA2G4B;MYL6B;PLA2G2F;EDNRA;GNA12;GNA11;GNA13;PRKX;GUCY1A2;MYLK;ADCY3;MYL6;CALML5;ADCY2;ADCY1;PLA2G4E;KCNMB3;PRKACA;GNAQ;PRKACB;PRKACG;GNAS;CALML3;PLA2G2D;PLA2G12A;AGTR1;MYH11;CALM3;PLCB2;KCNMB2;ADCY8;PLCB1;ADCY9;PPP1R12B;ADCY6;ADCY7;PRKCB;RAF1;PLCB3;PRKCA;ADCY5;PLCB4;MYL9;ARHGEF11;KCNMB1;K…
KEGG_PRIMARY_IMMUNODEFICIENCY	http://www.broadinstitute.org/gsea/msigdb/cards/KEGG_PRIMARY_IMMUNODEFICIENCY	35	0.612844	2.00727	0.00159236	0.000742513	ZAP70;CD4;TNFRSF13C;IKBKG;IL2RG;RFXAP;TAP2;RFX5;CD8A;CD8B;TAP1;ICOS;UNG;IL7R;ADA;CD40LG;CD40;AICDA;BTK;BLNK;CD19;RAG2;RAG1;CD3D;CD3E;RFXANK;AIRE;CD79A;TNFRSF13B;JAK3;IGLL1;CIITA;LCK;PTPRC;DCLRE1C
KEGG_HYPERTROPHIC_CARDIOMYOPATHY_HCM	http://www.broadinstitute.org/gsea/msigdb/cards/KEGG_HYPERTROPHIC_CARDIOMYOPATHY_HCM	83	0.40976	1.5889	0.00313972	0.0440173	CACNA2D1;CACNB1;LOC100418883;CACNB2;CACNB3;CACNB4;CACNG1;TNF;ITGA9;IGF1;RYR2;CACNG8;LMNA;CACNG6;ATP2A2;CACNG7;ITGA4;TPM2;ITGA3;TPM1;ITGA2B;ITGA7;ITGA5;EMD;ITGA11;PRKAG2;DMD;CACNA2D3;CACNA1D;SLC8A1;LOC646821;CACNA1C;TNNI3;CACNA1F;ITGB3;CACNA2D2;CACNA1S;ITGB4;PRKAG3;TNNC1;ITGB5;ITGB6;ITGB7;ITGAV;ITGB1;TPM4;ACTC1;ACTG1;CACNA2D4;MYBPC3;TPM3;ITGA10;SGCD;SGCG;SGCA;ITGA8;SGCB;CACNG2;DAG1;CACNG3;LAMA2;TG…
KEGG_NATURAL_KILLER_CELL_MEDIATED_CYTOTOXICITY	http://www.broadinstitute.org/gsea/msigdb/cards/KEGG_NATURAL_KILLER_CELL_MEDIATED_CYTOTOXICITY	131	0.353814	1.46038	0.00441826	0.104964	ZAP70;TNFSF10;ITGAL;PPP3R2;PPP3CC;PPP3R1;FCER1G;SH2D1B;HLA-G;BRAF;VAV1;SHC4;PRF1;VAV2;NRAS;CHP2;ITGB2;GZMB;NFAT5;FCGR3B;RAET1E;ULBP3;FCGR3A;CSF2;PIK3R5;NCR1;HCST;NCR2;NFATC4;NFATC3;KRAS;SHC3;CD247;RAET1L;HLA-E;PAK1;LCP2;KLRK1;PLCG1;PLCG2;PTK2B;NFATC2;NFATC1;LCK;SOS2;PTPN11;KLRC3;RAF1;PRKCB;KLRD1;SHC1;KLRC1;PRKCA;KLRC2;TNF;ICAM2;IFNA5;IFNA4;IFNA2;ICAM1;IFNA1;RAET1G;HLA-C;HLA-B;PTPN6;PRKCG;HLA-A;RA…
KEGG_DILATED_CARDIOMYOPATHY	http://www.broadinstitute.org/gsea/msigdb/cards/KEGG_DILATED_CARDIOMYOPATHY	90	0.420337	1.61001	0.00445765	0.0382836	CACNA2D1;CACNB1;LOC100418883;CACNB2;ADCY8;CACNB3;ADCY9;CACNB4;ADCY6;CACNG1;ADCY7;ADCY5;TNF;ITGA9;IGF1;RYR2;CACNG8;CACNG6;LMNA;CACNG7;ATP2A2;ADRB1;ITGA4;TPM2;ITGA3;TPM1;ITGA2B;ITGA7;ITGA5;EMD;ITGA11;DMD;CACNA2D3;CACNA1D;SLC8A1;LOC646821;CACNA1C;TNNI3;CACNA1F;ITGB3;CACNA2D2;CACNA1S;ITGB4;ADCY4;TNNC1;ITGB5;ITGB6;ITGB7;ITGAV;ITGB1;TPM4;ACTC1;ACTG1;CACNA2D4;MYBPC3;TPM3;ITGA10;SGCD;SGCG;SGCA;ITGA8;SGCB…
KEGG_T_CELL_RECEPTOR_SIGNALING_PATHWAY	http://www.broadinstitute.org/gsea/msigdb/cards/KEGG_T_CELL_RECEPTOR_SIGNALING_PATHWAY	106	0.389463	1.55485	0.00468019	0.0538076	JUN;ZAP70;MALT1;CD28;PDPK1;PPP3R2;PPP3CC;PPP3R1;PAK4;ICOS;VAV1;IKBKB;MAP3K8;MAP3K7;AKT1;AKT2;NRAS;AKT3;VAV2;CHP2;NFAT5;NFKB1;NFKBIB;NFKBIA;PAK6;NFKBIE;NCK1;CTLA4;CSF2;PIK3R5;CD4;NFATC4;MAPK14;MAPK12;NFATC3;RELA;KRAS;CD8A;CD8B;CD247;NCK2;MAP3K14;PAK7;CD3D;CD3E;PAK1;CD3G;CBLC;LCP2;PLCG1;NFATC2;NFATC1;LCK;CDC42;RASGRP1;SOS2;PAK3;CHUK;RAF1;TNF;CARD11;PAK2;RHOA;PTPN6;PDCD1;MAPK9;MAPK11;MAP2K2;PRKCQ;MA…
KEGG_GLYCOSAMINOGLYCAN_BIOSYNTHESIS_CHONDROITIN_SULFATE	http://www.broadinstitute.org/gsea/msigdb/cards/KEGG_GLYCOSAMINOGLYCAN_BIOSYNTHESIS_CHONDROITIN_SULFATE	22	0.553876	1.6235	0.00854701	0.0344664	DSE;B3GALT6;CHPF;XYLT1;CHSY3;XYLT2;CHST14;B3GAT1;CHSY1;CHST11;CHPF2;CHST15;B4GALT7;CHST7;UST;CHST13;CSGALNACT2;B3GAT2;CSGALNACT1;CHST3;CHST12;B3GAT3
KEGG_JAK_STAT_SIGNALING_PATHWAY	http://www.broadinstitute.org/gsea/msigdb/cards/KEGG_JAK_STAT_SIGNALING_PATHWAY	151	0.3439	1.43359	0.00995733	0.125513	STAT3;STAT4;STAT1;STAT2;PIAS3;TYK2;IL21R;CREBBP;SOCS5;IL23A;CTF1;STAM;SPRY4;IL22;JAK1;AKT1;AKT2;JAK3;JAK2;AKT3;STAT5B;STAT5A;TPO;STAT6;MYC;IL24;SPRED1;PIK3R5;CSF2;IL13RA2;PIAS1;IL13RA1;CNTF;PRLR;CNTFR;PRL;SOCS1;IFNE;CSF2RB;CSF2RA;IL23R;CSF3;SOCS3;CCND1;IL22RA2;CSH1;BCL2L1;CSF3R;PIAS4;CBLC;CLCF1;OSMR;IL20;CCND2;CCND3;SOS2;EPO;PTPN11;IL9R;MPL;SPRED2;IFNA5;IFNA4;IFNA2;IL28RA;SOCS2;IFNA1;CISH;PTPN6;I…
KEGG_LINOLEIC_ACID_METABOLISM	http://www.broadinstitute.org/gsea/msigdb/cards/KEGG_LINOLEIC_ACID_METABOLISM	29	-0.483355	-1.59166	0.0121951	0.21283	CYP2E1;CYP3A5;CYP2J2;CYP3A4;PLA2G3;AKR1B10;CYP2C18;CYP1A2;ALOX15;PLA2G4E;JMJD7-PLA2G4B;PLA2G6;PLA2G2E;PLA2G10;PLA2G2A;PLA2G4A;CYP3A43;PLA2G5;PLA2G12B;PLA2G4B;PLA2G2F;PLA2G2C;PLA2G2D;CYP2C9;PLA2G12A;CYP2C19;CYP2C8;CYP3A7;PLA2G1B
KEGG_MAPK_SIGNALING_PATHWAY	http://www.broadinstitute.org/gsea/msigdb/cards/KEGG_MAPK_SIGNALING_PATHWAY	265	0.305286	1.36087	0.0133156	0.1965	JUN;MEF2C;ELK4;ELK1;JUND;GADD45B;ZAK;STMN1;RRAS2;MAP3K5;MAP3K1;MAP3K3;MAP3K4;MAP3K7;MAP3K8;AKT1;AKT2;ARRB2;CD14;ARRB1;NRAS;DUSP16;CHP2;RASGRP3;NFKB2;NFKB1;MYC;NFATC4;MAPK14;FLNC;FLNA;KRAS;FLNB;PRKX;TRAF6;TGFB2;DUSP1;DUSP2;TGFB1;TRAF2;BDNF;TAB2;ECSIT;TGFBR2;DUSP7;TGFBR1;DUSP5;DUSP6;DUSP3;TGFB3;PLA2G4E;DUSP4;CACNG5;CACNG4;NF1;PLA2G12A;NFATC2;RASGRP4;MAP3K2;MAX;DUSP10;FGF9;FGF8;FGF7;FGF6;FGF5;FGF3;F…
KEGG_O_GLYCAN_BIOSYNTHESIS	http://www.broadinstitute.org/gsea/msigdb/cards/KEGG_O_GLYCAN_BIOSYNTHESIS	26	-0.510675	-1.63092	0.0164706	0.234038	GALNT4;GALNTL2;GALNTL5;GALNT6;GALNT5;GALNTL1;GALNTL6;GALNT13;GCNT3;GALNT10;ST6GALNAC1;GALNT9;GALNT7;GCNT4;GALNT11;GCNT1;GALNT8;GALNT14;B3GNT6;C1GALT1;GALNTL4;GALNT12;GALNT2;GALNT3;WBSCR17;GALNT1;ST3GAL2;ST3GAL1;B4GALT5;C1GALT1C1
KEGG_GLYCOSPHINGOLIPID_BIOSYNTHESIS_GANGLIO_SERIES	http://www.broadinstitute.org/gsea/msigdb/cards/KEGG_GLYCOSPHINGOLIPID_BIOSYNTHESIS_GANGLIO_SERIES	15	0.635868	1.67238	0.0201342	0.0226717	ST6GALNAC4;ST6GALNAC3;ST6GALNAC6;B4GALNT1;GLB1;ST6GALNAC5;SLC33A1;ST3GAL5;ST3GAL2;ST3GAL1;HEXB;ST8SIA1;B3GALT4;ST8SIA5;HEXA
KEGG_AMYOTROPHIC_LATERAL_SCLEROSIS_ALS	http://www.broadinstitute.org/gsea/msigdb/cards/KEGG_AMYOTROPHIC_LATERAL_SCLEROSIS_ALS	52	0.427537	1.49681	0.0242326	0.079092	CASP9;TNF;CAT;PPP3R2;PPP3CC;PPP3R1;ALS2;BAD;CCS;MAP3K5;TOMM40L;GRIN1;GRIN2A;MAPK11;GRIN2B;SOD1;GRIN2C;BID;GRIN2D;MAP2K3;MAPK13;NOS1;BAX;NEFM;GRIA2;SLC1A2;NEFH;GRIA1;MAP2K6;TNFRSF1B;CASP1;CASP3;NEFL;TNFRSF1A;DAXX;CHP2;RAC1;MAPK14;MAPK12;APAF1;GPX1;RAB5A;BCL2;BCL2L1;PRPH2;PPP3CB;TP53;PPP3CA;PRPH;DERL1;CYCS;TOMM40;CHP
KEGG_ADIPOCYTOKINE_SIGNALING_PATHWAY	http://www.broadinstitute.org/gsea/msigdb/cards/KEGG_ADIPOCYTOKINE_SIGNALING_PATHWAY	66	0.380065	1.40045	0.033123	0.150998	STAT3;CHUK;PTPN11;PPARGC1A;NPY;TNF;SLC2A4;CD36;SLC2A1;MTOR;ADIPOR2;PRKAG2;ACSL6;POMC;MAPK9;MAPK10;PRKCQ;RXRB;RXRG;IKBKB;PRKAG3;RXRA;TNFRSF1B;ADIPOR1;AKT1;AKT2;TNFRSF1A;JAK2;LEPR;AKT3;CPT1B;LEP;ACACB;NFKB1;NFKBIB;NFKBIA;NFKBIE;IKBKG;MAPK8;CPT1A;PCK2;CPT1C;PCK1;RELA;STK11;PPARA;TRAF2;PRKAB2;PRKAB1;PRKAA2;PRKAA1;SOCS3;TRADD;ACSL5;ADIPOQ;G6PC2;IRS2;ACSL1;AGRP;PRKAG1;G6PC;IRS1;CAMKK1;CAMKK2;IRS4;ACSL3…
KEGG_PRION_DISEASES	http://www.broadinstitute.org/gsea/msigdb/cards/KEGG_PRION_DISEASES	35	0.46574	1.51742	0.033275	0.069018	NCAM2;EGR1;NCAM1;ELK1;NOTCH1;PRKX;C6;CCL5;C5;IL1B;SOD1;STIP1;MAP2K2;HSPA1A;MAP2K1;BAX;PRKACA;PRKACB;PRKACG;IL1A;HSPA5;PRNP;C9;C1QB;C1QA;LAMC1;C1QC;MAPK3;FYN;C8A;C7;IL6;C8G;C8B;MAPK1
KEGG_LEUKOCYTE_TRANSENDOTHELIAL_MIGRATION	http://www.broadinstitute.org/gsea/msigdb/cards/KEGG_LEUKOCYTE_TRANSENDOTHELIAL_MIGRATION	115	0.342832	1.35593	0.0395137	0.197008	CDH5;JAM3;MLLT4;LOC100418883;TXK;ITGAL;ITGAM;ITGA4;SIPA1;ROCK1;MMP2;PTK2;MYL7;NCF4;MMP9;NCF2;CLDN20;PECAM1;VAV1;VASP;VCAM1;ITGB1;MYL12A;THY1;VAV2;ITGB2;CTNNA1;JAM2;PIK3R5;CLDN18;MAPK14;MAPK12;VCL;CLDN17;GNAI1;MYL2;GNAI2;CTNND1;MYL5;PXN;RAPGEF3;MYL10;ARHGAP5;BCAR1;GNAI3;CLDN16;CLDN23;EZR;CXCL12;PLCG1;PLCG2;PTK2B;RHOH;OCLN;CDC42;ACTN2;ACTN3;PTPN11;PRKCB;PRKCA;CLDN10;CLDN8;CLDN2;CLDN6;MYL9;CLDN5;CLD…
KEGG_NOD_LIKE_RECEPTOR_SIGNALING_PATHWAY	http://www.broadinstitute.org/gsea/msigdb/cards/KEGG_NOD_LIKE_RECEPTOR_SIGNALING_PATHWAY	60	0.389605	1.42078	0.0401929	0.13332	TRIP6;CASP8;CHUK;TAB3;CXCL1;RIPK2;TNF;BIRC3;CCL2;XIAP;CCL5;NOD1;CARD6;CCL13;CCL11;CCL8;CARD8;CCL7;MEFV;IL8;MAPK9;MAPK10;MAPK11;ERBB2IP;MAPK13;CASP5;IKBKB;NOD2;MAP3K7;CASP1;CARD18;TNFAIP3;SUGT1;MAPK3;PSTPIP1;NFKB1;NFKBIB;NFKBIA;MAPK1;IKBKG;CARD9;MAPK8;MAPK14;MAPK12;IL18;RELA;PYDC1;TRAF6;HSP90AA1;PYCARD;TAB2;NLRC4;IL1B;HSP90B1;NLRP3;NLRP1;NAIP;BIRC2;CXCL2;HSP90AB1;TAB1;IL6
KEGG_STEROID_BIOSYNTHESIS	http://www.broadinstitute.org/gsea/msigdb/cards/KEGG_STEROID_BIOSYNTHESIS	16	0.565953	1.54039	0.0439189	0.0589979	SOAT1;LSS;SQLE;EBP;CYP51A1;DHCR7;CYP27B1;DHCR24;HSD17B7;MSMO1;FDFT1;SC5DL;LIPA;CEL;TM7SF2;NSDHL;SOAT2
