# Supplementary material for: The short peptide encoded by long non-coding RNA RNF217-AS1 inhibits stomach cancer tumorigenesis, macrophage recruitment, and pro-inflammatory responses
Source: Amino Acids. 2024 Jul 15;56(1):45. doi: 10.1007/s00726-024-03404-7 (PMC11249698; doi:10.1007/s00726-024-03404-7)
Supplement: Supplementary file 6 — Supplementary Material 6 [file 726_2024_3404_MOESM6_ESM.xlsx]

## Sheet: S4 Table
Significantly enriched GO biological process after single-gene GSEA analysis for RNF217-AS1
id	name	SIZE	ES	NES	NOM p-val	FDR q-val	Genes
GO_HUMORAL_IMMUNE_RESPONSE_MEDIATED_BY_CIRCULATING_IMMUNOGLOBULIN	http://www.broadinstitute.org/gsea/msigdb/cards/GO_HUMORAL_IMMUNE_RESPONSE_MEDIATED_BY_CIRCULATING_IMMUNOGLOBULIN	66	0.698976	2.59502	0	0	C1QB;C2;IGLC6;C1R;HLA-DRB3;IGHV2-70;C4A;C4BPB;C8G;C1S;MASP2;HLA-DRB5;LOC440786;IGHA2;C3;IGHG1;C5;IGKV2-40;HLA-DRB4;HLA-DQB1;CD46;IGKV4-1;C7;IGKC;IGHG4;IGLC3;C1QC;IGHM;IGKV3D-20;IGHD;IGHV1OR21-1;C4BPA;IGHG3;SERPING1;C1RL;C1QBP;IGHA1;CD55;IGLC1;IGKV3D-11;TRDC;BCL3;MBL2;HLA-DRB1;C9;CR1;C4B;IGKV1-5;C1QA;IGLL1;IGLV7-43;IGHG2;EXO1;IGKV3-20;IGHV4OR15-8;C8A;IGLC7;C6;IGLC2;CR2;ZP3;IGHV3-23;C8B;IGKV1D-33;C…
GO_COMPLEMENT_ACTIVATION	http://www.broadinstitute.org/gsea/msigdb/cards/GO_COMPLEMENT_ACTIVATION	74	0.685112	2.57645	0	0	IGHG1;FCN2;C3;FCN1;IGHA2;CFH;MASP2;LOC440786;C1S;C8G;C4BPB;C4A;IGHV2-70;IGLC6;C1R;C1QB;C2;C13orf15;IGKV3D-20;IGHM;C1QC;IGLC3;IGHG4;MASP1;IGKC;C7;IGKV4-1;KRT1;CD46;IGKV2-40;C5;C1QA;IGLL1;C4B;IGKV1-5;C9;CR1;MBL2;IGKV3D-11;TRDC;IGHA1;C1RL;C1QBP;FCN3;CFHR1;CD55;IGLC1;CFB;IGHG3;SERPING1;COLEC10;C4BPA;COLEC11;IGHV1OR21-1;IGHD;IGHE;IGLL5;SUSD4;CFI;IGKV1D-33;CLU;IGHV3-23;CR2;VSIG4;C8B;CFP;IGLC2;C6;IGLC7;…
GO_PROTEIN_ACTIVATION_CASCADE	http://www.broadinstitute.org/gsea/msigdb/cards/GO_PROTEIN_ACTIVATION_CASCADE	97	0.651857	2.56461	0	0	IGHG2;CFD;IGLV7-43;IGHV4OR15-8;CFHR5;C8A;GP1BB;IGKV3-20;FGA;IGLC7;GP9;FGB;CFP;IGLC2;C6;F8;C8B;VSIG4;IGHV3-23;CR2;CFI;SUSD4;CLU;IGKV1D-33;VWF;IGLL5;IGHE;FBLN1;IGHV1OR21-1;IGHD;KNG1;COLEC11;C4BPA;F7;CFB;COLEC10;SERPING1;IGHG3;CFHR1;FCN3;IGLC1;CD55;C1RL;IGHA1;C1QBP;MBL2;GP5;TRDC;IGKV3D-11;F11;APOH;IGKV1-5;C4B;CR1;C9;IGLL1;C1QA;FGG;C5;IGKV2-40;CD46;TFPI;F10;IGKC;KRT1;C7;IGKV4-1;MASP1;IGHG4;F3;IGHM;C1…
GO_B_CELL_RECEPTOR_SIGNALING_PATHWAY	http://www.broadinstitute.org/gsea/msigdb/cards/GO_B_CELL_RECEPTOR_SIGNALING_PATHWAY	54	0.67633	2.395	0	0	IGHV4OR15-8;KLHL6;NFAM1;BAX;IGHG2;MAPK1;CD79A;NCKAP1L;BLK;PLCG2;LAT2;IGKC;CD79B;IGLC2;PRKCB;IGLC7;IGHM;CTLA4;IGLC3;IGHG4;PTPN6;ABL1;IGHV3-23;VAV3;IGHE;IGLL5;MNDA;ZAP70;PIK3CD;NFATC2;PLEKHA1;IGLC6;SYK;IGHV1OR21-1;IGHD;BTK;BCAR1;CD38;BCL2;IGHG3;LCK;LYN;LIME1;IGHA2;TRDC;MEF2C;CD19;IGHA1;RFTN1;IGLC1;TEC;PTPRC;IGHG1;IGLL1
GO_HUMORAL_IMMUNE_RESPONSE	http://www.broadinstitute.org/gsea/msigdb/cards/GO_HUMORAL_IMMUNE_RESPONSE	173	0.555866	2.38621	0	0	BCL2;TRAF3IP2;SERPING1;COLEC10;DEFB1;TFE3;C1QA;POU2F2;ST6GAL1;MNX1;HIST1H2BE;HLA-DRB1;TRDC;C1QBP;FCN3;CFHR1;IGLC1;HIST1H2BC;SH2D1A;IGLC2;PAX5;DEFA4;CFD;IFNA21;IGHE;IFNA17;SUSD4;ADM;IGKV1D-33;IL6;CLU;ANG;POU2AF1;CR2;IFNW1;ZP3;VSIG4;IGHV3-23;C8B;IFNA14;HIST1H2BI;IFNA2;C8G;C4BPB;LY86;IL36RN;HLA-DRB3;RNASE3;IFNA1;IGHV2-70;IGLC6;C1R;NPY;C1QB;TAC1;IGHG1;RPL39;LTA;YTHDF2;HLA-E;IGHA2;SEMG2;CFH;MEF2C;RNAS…
GO_PHAGOCYTOSIS_RECOGNITION	http://www.broadinstitute.org/gsea/msigdb/cards/GO_PHAGOCYTOSIS_RECOGNITION	34	0.733845	2.38197	0	0	CD36;IGHM;IGLC3;IGHG4;IGHV3-23;IGLL5;IGHE;COLEC12;IGHV4OR15-8;IGHG2;IGKC;TULP1;IGLC2;IGLC7;JMJD6;IGHA2;TRDC;CLEC7A;FCN3;IGLC1;IGHA1;PEAR1;IGLL1;IGHG1;FCN2;FCN1;MEGF10;SCARB1;IGLC6;IGHV1OR21-1;IGHD;IGHG3;TUB;MFGE8
GO_PHAGOCYTOSIS_ENGULFMENT	http://www.broadinstitute.org/gsea/msigdb/cards/GO_PHAGOCYTOSIS_ENGULFMENT	38	0.71396	2.37247	0	0	VAMP7;IGLC6;IGHV1OR21-1;GSN;IGHD;RAC1;IGHG3;MFGE8;IGHA2;TRDC;MYH9;IGLC1;IGHA1;IGLL1;THBS1;IGHG1;FCER1G;ELMO1;AIF1;BIN2;IGHV4OR15-8;FCGR1A;IGHG2;XKR8;IGKC;IGLC2;IGLC7;DOCK1;IGHM;IGLC3;BECN1;IGHG4;IGHV3-23;GULP1;IGLL5;IGHE;ABCA1;TREM2
GO_B_CELL_MEDIATED_IMMUNITY	http://www.broadinstitute.org/gsea/msigdb/cards/GO_B_CELL_MEDIATED_IMMUNITY	96	0.579338	2.29357	0	0	LOC440786;HLA-DRB5;MASP2;GCNT3;C1S;IL13RA2;EXOSC3;CD40LG;IRF7;IGHA2;GAPT;C3;FCER1G;IGHG1;PRKCD;C2;C1QB;IGHV2-70;HLA-DRB3;C1R;IGLC6;C4BPB;C4A;C8G;BCL10;IGHG4;TLR8;CD27;IGHM;C1QC;IGLC3;MLH1;LIG4;IGKV3D-20;C5;HLA-DRB4;IGKV2-40;CD46;HLA-DQB1;MSH6;IL4R;IGKC;NBN;C7;IGKV4-1;MSH2;IGLC1;CD55;IGHA1;C1QBP;C1RL;MBL2;AICDA;HLA-DRB1;BCL3;TRDC;IGKV3D-11;IGKV1-5;C4B;CR1;C9;IGLL1;C1QA;POU2F2;IGHV1OR21-1;BATF;IGHD…
GO_POSITIVE_REGULATION_OF_CELL_ACTIVATION	http://www.broadinstitute.org/gsea/msigdb/cards/GO_POSITIVE_REGULATION_OF_CELL_ACTIVATION	301	0.501891	2.27039	0	0	BLOC1S3;HLA-E;ICOS;IL36B;TAC1;IGHG1;THBS1;AIF1;DNAJA3;CD244;XCL1;TIRAP;MEF2C;CTGF;JAK2;PIK3CA;TNFRSF14;JAK3;PCID2;HLA-DRB3;ADA;ITPKB;FLOT2;HLX;TACR1;BCL10;TNFRSF4;IRS2;CD46;ADAM8;HLA-DQB1;FGF10;ZP4;LEP;MALT1;TNFSF13B;BST1;PLEK;HLA-DMB;HAVCR2;LILRB2;C1orf177;EFNB1;IL12A;IGLC1;PAXIP1;SELP;BCL2;BCL6;IL6ST;CD86;IGFBP2;TNIP2;CD24;HMGB1;IL6;PDPK1;FGR;TRBC1;VNN1;HSPD1;WNT3A;IGHV3-23;RARA;KLRK1;ZBTB16;TG…
GO_ADAPTIVE_IMMUNE_RESPONSE_BASED_ON_SOMATIC_RECOMBINATION_OF_IMMUNE_RECEPTORS_BUILT_FROM_IMMUNOGLOBULIN_SUPERFAMILY_DOMAINS	http://www.broadinstitute.org/gsea/msigdb/cards/GO_ADAPTIVE_IMMUNE_RESPONSE_BASED_ON_SOMATIC_RECOMBINATION_OF_IMMUNE_RECEPTORS_BUILT_FROM_IMMUNOGLOBULIN_SUPERFAMILY_DOMAINS	151	0.541152	2.25888	0	0	GAPT;LEF1;BTN3A2;IGHG1;CXCL13;LOC440786;MASP2;IL13RA2;CD40LG;IGHA2;MEF2C;C4BPB;C8G;PRKCD;C1QB;IGHV2-70;HLA-DRB3;CTSH;IGLC6;C1R;MLH1;BCL10;TLR8;ADAM17;SEMA4A;UNC13D;CD46;HLA-DQB1;NBN;IGKC;SLC11A1;C7;IL12B;IGKV2-40;JAG1;TGFB1;HRAS;C1QA;IRF4;POU2F2;DLG1;IGLC1;C1QBP;HLA-DRB1;AICDA;TLR4;EMP2;TRDC;CD74;SWAP70;BCL6;SERPING1;RELB;SUSD4;ERCC1;IL18BP;IL6;HMGB1;CLU;IGKV1D-33;HSPD1;IGHE;C8B;IGHV3-23;ZP3;CR2;…
GO_LYMPHOCYTE_MEDIATED_IMMUNITY	http://www.broadinstitute.org/gsea/msigdb/cards/GO_LYMPHOCYTE_MEDIATED_IMMUNITY	144	0.540299	2.25514	0	0	MBL2;IGKV3D-11;BCL3;CD8A;MSH2;RAET1E;C1RL;IGHA1;CD55;CADM1;RFTN1;IGLL1;C4B;IGKV1-5;CR1;C9;FOXP3;KDM5D;RNF168;IGHV1OR21-1;IGHD;BATF;ULBP1;IGHG3;RNF8;C4BPA;PTPN6;IGLL5;CFI;C8A;IGHV4OR15-8;VAMP2;PRDX1;EXO1;IGKV3-20;IGHG2;MICB;IGLV7-43;FAS;CLEC2A;INPP5D;GATA3;C6;IGLC7;EXOSC6;MICA;GNL1;EXOSC3;IRF7;KLRC2;HLA-DRB5;ULBP3;C1S;GCNT3;FCER1G;C3;VAMP7;ULBP2;ICAM1;C2;CTSC;RAET1G;IL4;C4A;MYO1G;IGHM;C1QC;CD27;IG…
GO_REGULATION_OF_POSTSYNAPTIC_MEMBRANE_POTENTIAL	http://www.broadinstitute.org/gsea/msigdb/cards/GO_REGULATION_OF_POSTSYNAPTIC_MEMBRANE_POTENTIAL	55	0.632267	2.24907	0	0	SCN1A;SNCA;SCN8A;SCN9A;MEF2C;GRIK5;GABRB3;GRIN2A;GLRA1;GRIN2C;HCN4;CATSPER4;HCN3;SLC29A1;CHRNA4;DGKI;MAPK8IP2;GRIN1;SCN5A;SCN2B;NLGN3;GHRL;SCN11A;ADCYAP1;HCN1;HCN2;PPP1R9A;RAB3GAP1;SCN4B;SLC17A7;GRIK2;SCN3A;SCN2A;CX3CL1;PKD2;OPRM1;SCN4A;NPAS4;SCN3B;HCRT;DRD4;LRRK2;NPFF;ADRB2;FGF14;PPP3CA;SCN1B;SCN10A;ADORA1;MECP2;CHRNA3;CDK5;SEZ6;GRID2;SCN7A
GO_CELL_RECOGNITION	http://www.broadinstitute.org/gsea/msigdb/cards/GO_CELL_RECOGNITION	142	0.537557	2.2373	0	0	EFNB3;CRTAM;IGLC3;IGHM;CXCR4;PCSK4;IGHG4;CATSPERB;CCT8;AMIGO1;CLEC4M;CORO1A;FOLR4;CCT7;APP;SEMA3A;LAMA5;FCN2;PRSS37;EPHB2;CATSPER4;ZPBP;FCN1;CNTN2;CCL21;PCDH12;MFGE8;POMZP3;CATSPER1;PECAM1;TMEM146;DOCK8;NCR3;IGLL5;CNTNAP2;CD226;PVRL2;VCAN;CD36;CCT3;SPA17;OVGP1;CSGALNACT1;TULP1;UBAP2L;EPHB3;IGLC7;FUT3;EPHB1;IGHV4OR15-8;CLGN;SMAGP;NDN;CATSPERG;IGHG2;CCL19;CRISP1;IGLL1;DSCAM;PTPRZ1;ZP2;IGHA1;ADAM30;…
GO_LYMPHOCYTE_MIGRATION	http://www.broadinstitute.org/gsea/msigdb/cards/GO_LYMPHOCYTE_MIGRATION	48	0.635038	2.23109	0	0	SPNS2;ADAM8;CCR7;GATA3;CCL4L2;CCL1;CCL18;TBX21;CCL8;CCL2;ZAP70;PIK3CD;CX3CL1;CCL24;CCL16;RET;CCL11;CCL14;MYO1G;PIK3CG;CCL20;CXCL16;S1PR1;CCL21;CKLF;CCL5;CCL22;CCL17;XCL2;ARTN;SAA1;CCR2;CCL13;GPR15;CCL23;CCL25;CCL19;ITGB7;CCL26;CXCL10;CXCR3;XCL1;CXCL11;CCL3L3;GAS6;CXCL13;CCL3L1;CCL15;CCL3
GO_ADAPTIVE_IMMUNE_RESPONSE	http://www.broadinstitute.org/gsea/msigdb/cards/GO_ADAPTIVE_IMMUNE_RESPONSE	277	0.494762	2.21666	0	7.68872e-05	C2;RORC;ICAM1;ANXA1;PAG1;LILRB5;CD84;FCAMR;TRPM4;TNFRSF11A;TSC1;GCNT3;THEMIS;EXOSC3;IRF7;GNL1;RAG1;TNFRSF13B;LAMP3;KLHL6;IL4R;CTSS;IFNA5;OTUB1;SLAMF1;IGHM;CD1B;LILRB1;DENND1B;LIG4;ZAP70;PIK3CD;IFNA6;ITK;IGHD;BTK;SIT1;ORAI1;IGHV1OR21-1;STAT6;SYK;RNF168;EMR1;RNF8;IFNK;IGHG3;RAET1E;CD8A;RORA;MBL2;C9;FCGR1B;CD7;FAS;IGHG2;MICB;EXO1;PRKD2;C8A;IGHV4OR15-8;FGA;SH2D1B;NFKB2;IGLC7;GATA3;LAT2;INPP5D;LY9;IGJ…
GO_PEPTIDYL_ASPARAGINE_MODIFICATION	http://www.broadinstitute.org/gsea/msigdb/cards/GO_PEPTIDYL_ASPARAGINE_MODIFICATION	38	0.661644	2.20398	0	0.000144096	FUT8;ST3GAL6;ST6GALNAC5;ST3GAL4;HIF1AN;ST6GALNAC2;ST3GAL2;ST6GALNAC1;STT3B;DDOST;ST3GAL3;OSTC;DPM3;DERL3;LMAN1;ST6GAL2;MCFD2;UBE2J1;ST6GALNAC3;MGAT2;ST3GAL5;UBE2G2;ST6GALNAC4;DPM2;TUSC3;ST6GALNAC6;ST6GAL1;STT3A;C20orf173;ALG5;ST3GAL1;VCP;DAD1;DPM1;MAGT1;RPN2;RPN1;SYVN1;NUDT14
GO_POSITIVE_REGULATION_OF_B_CELL_ACTIVATION	http://www.broadinstitute.org/gsea/msigdb/cards/GO_POSITIVE_REGULATION_OF_B_CELL_ACTIVATION	85	0.578785	2.18029	0	0.000271051	PTPRC;IGLL1;TGFB1;IL13;TLR4;TRDC;PAXIP1;IGLC1;IGHA1;NOD2;BCL6;IGHG3;CD38;BCL2;CD74;TNIP2;SYK;BTK;CARD11;IGHD;MIF;IGHV1OR21-1;TICAM1;STAT6;IGLL5;IGHE;VAV3;IL6;PELI1;TNFSF4;CD28;IGHV3-23;WNT3A;IL5;CHRNB2;IGLC2;WHSC1;INPP5D;IGLC7;IL21;CDKN1A;IL7;IGHV4OR15-8;TBX21;TNFRSF13C;STAT5B;IGHG2;IGHG1;SLC39A10;CLCF1;TNFSF13;GPR183;MEF2C;TIRAP;UNG;CD40;EXOSC3;IGHA2;TCF3;ATP11C;SASH3;IL4;CD81;IFNG;IGLC6;XBP1;PC…
GO_SYNAPTIC_SIGNALING	http://www.broadinstitute.org/gsea/msigdb/cards/GO_SYNAPTIC_SIGNALING	413	0.465261	2.17482	0	0.000255993	KCNQ2;SNAPIN;FGF12;PCDHB6;ZACN;CHRNA3;GPR21;GRM5;CHRNB4;CHRNA9;CPLX3;DNM1;CHRM4;GRM7;GABRA4;SLC12A7;NTSR1;TSPO;KIF1B;CX3CL1;C2CD4B;NPTX2;CACNB3;SLC18A3;HCRTR1;GPR44;GRM3;SEPT5;HOMER1;GALR3;HTR2C;CHRNA10;PDZD11;GLRA2;UTS2;GRM2;BZRAP1;RAC1;SLC6A11;NPFFR2;MTNR1B;BRSK1;SYN1;PNOC;LRFN4;TMOD2;GRM1;PTPRD;NPFFR1;GRIK1;SYN3;RIC3;DTNA;TH;RIMS1;SLC6A3;NOVA1;GNAQ;SYT9;GRID2;HTR6;BAIAP3;KCND2;CACNB1;PPP3CA;PP…
GO_REGULATION_OF_B_CELL_ACTIVATION	http://www.broadinstitute.org/gsea/msigdb/cards/GO_REGULATION_OF_B_CELL_ACTIVATION	120	0.530076	2.16446	0	0.000302273	IGKC;IRS2;MSH6;BST1;TNFSF13B;PAWR;PPP2R3C;TNFAIP3;NCKAP1L;MMP14;BAD;NDFIP1;ZAP70;ADA;NFATC2;APLF;PRDM1;CD27;IGHM;ATM;IGLC3;TNFRSF4;IL2;IGHG4;IL27RA;SASH3;TNFRSF21;IL4;CD81;SUPT6H;CD300A;XBP1;PCID2;IFNG;IGLC6;CASP3;IKZF3;SLC39A10;IGHG1;MZB1;TBC1D10C;TNFSF13;SFRP1;GPR183;TNFRSF13B;CLCF1;EXOSC3;ATP11C;TCF3;IGHA2;MEF2C;UNG;TIRAP;CD40;INPP5D;SAMSN1;IGLC2;WHSC1;IGLC7;IL21;IL7;SLA2;TBX21;IGHV4OR15-8;CDK…
GO_SIALYLATION	http://www.broadinstitute.org/gsea/msigdb/cards/GO_SIALYLATION	20	0.755845	2.15317	0	0.000402776	ST6GAL2;ST3GAL1;ST8SIA6;C20orf173;ST8SIA5;ST3GAL3;ST3GAL5;ST6GALNAC3;ST8SIA3;ST8SIA2;ST6GALNAC5;ST3GAL4;ST8SIA1;ST6GALNAC4;ST8SIA4;ST3GAL6;ST6GAL1;ST6GALNAC6;ST6GALNAC2;ST6GALNAC1;ST3GAL2
GO_POSITIVE_REGULATION_OF_LEUKOCYTE_PROLIFERATION	http://www.broadinstitute.org/gsea/msigdb/cards/GO_POSITIVE_REGULATION_OF_LEUKOCYTE_PROLIFERATION	134	0.52037	2.15294	0	0.000383596	HES1;SLAMF1;ICOSLG;ZAP70;PNP;CORO1A;AGER;PRKCQ;DHPS;PDCD1LG2;SPN;CD40;GPAM;HLA-DPA1;CD276;TMIGD2;LGALS9;SLC39A10;GPR183;CLCF1;KITLG;IFNG;RIPK2;ANXA1;SPTA1;CCL5;SASH3;IL4;HHLA2;CHRNB2;CCDC88B;FADD;CD28;CD3E;VAV3;CD4;TNFSF4;PELI1;IL2RA;HLA-A;IL7;TNFRSF13C;EBI3;HLA-DPB1;IL21;CD80;CD55;PTPRC;CCL19;TRAF6;CD274;IL13;FLT3LG;FOXP3;C20orf123;RLTPR;NCK2;SYK;IL23A;CARD11;ADK;IGF2;MIF;CD38;CD1D;SHH;LYN;ZNF33…
GO_MEMBRANE_INVAGINATION	http://www.broadinstitute.org/gsea/msigdb/cards/GO_MEMBRANE_INVAGINATION	48	0.610413	2.13966	0	0.000523841	MFGE8;CHMP4A;IGHG3;RAC1;HGS;IGHV1OR21-1;GSN;SNX3;SMURF1;IGHD;VAMP7;IGLC6;BIN2;ELMO1;FNBP1L;FCER1G;THBS1;IGLL1;IGHG1;ATG9B;AIF1;MYH9;IGHA1;IGLC1;IGHA2;TRDC;IGLC7;IGKC;IGLC2;CHMP2A;ATG9A;IGHG2;XKR8;IGHV4OR15-8;FCGR1A;TREM2;ABCA1;GULP1;IGHE;IGLL5;IGHG4;IGHV3-23;IGHM;FCHO2;DOCK1;ATG7;IGLC3;BECN1
GO_POSITIVE_REGULATION_OF_T_CELL_PROLIFERATION	http://www.broadinstitute.org/gsea/msigdb/cards/GO_POSITIVE_REGULATION_OF_T_CELL_PROLIFERATION	94	0.542012	2.12458	0	0.0007004	IGF1;ICOSLG;HES1;IL2;SLAMF1;ZAP70;HLA-DMB;PNP;CORO1A;LEP;DHPS;IL12B;ZP4;NCKAP1L;AGER;PRKCQ;VTCN1;CD6;CD46;IL12RB1;SPN;CD40LG;PDCD1LG2;XCL1;TMIGD2;HLA-DPA1;CD276;CD244;DNAJA3;GPAM;AIF1;LGALS9;HLA-E;IFNG;RIPK2;CCR2;JAK3;SPTA1;ANXA1;SASH3;CCL5;NCK1;IL4;HHLA2;TNFSF9;CD28;EPO;ZP3;FADD;CCDC88B;CD59;PYDC1;CD4;CD3E;IL1B;IL6;HMGB1;IL2RA;HLA-A;CD24;IL23R;TNFSF4;IL18;TNFRSF13C;RASAL3;STAT5B;VCAM1;EBI3;HLA-D…
GO_POSITIVE_REGULATION_OF_TUMOR_NECROSIS_FACTOR_SUPERFAMILY_CYTOKINE_PRODUCTION	http://www.broadinstitute.org/gsea/msigdb/cards/GO_POSITIVE_REGULATION_OF_TUMOR_NECROSIS_FACTOR_SUPERFAMILY_CYTOKINE_PRODUCTION	57	0.588936	2.11664	0	0.000718849	ADAM8;NCL;ARHGEF2;RASGRP1;MAPKAPK2;IL12B;PTAFR;ISL1;CCL2;TNFRSF8;MAVS;CLU;HMGB1;PIK3R1;CARD9;TLR3;FADD;CYBA;TLR2;CD36;PF4;TLR1;ARFGEF2;HDAC2;SPON2;JAK2;RIPK1;TLR9;SASH3;NOD1;CD86;TICAM1;AZU1;CD2;IL23A;CCR2;CD14;IFNG;RIPK2;HAVCR2;HLA-E;NFATC4;HSPB1;TWIST1;FCER1G;LGALS9;THBS1;LY96;CCL19;ZBTB20;PYCARD;NOD2;LBP;CCL3;TIRAP;SPN;TLR4
GO_REGULATION_OF_CELL_ACTIVATION	http://www.broadinstitute.org/gsea/msigdb/cards/GO_REGULATION_OF_CELL_ACTIVATION	465	0.448624	2.10243	0	0.000829141	PTPN2;GSN;TICAM1;DUSP22;IL10;SOX13;PLA2G2D;CD74;MAP3K8;HLA-DRB1;PLDN;TLR4;TRDC;PYCARD;DLG1;DTX1;TGFB1;TBX21;SLA2;CDKN1A;BTN2A2;RASAL3;EGR3;NFAM1;CAMK4;RAC2;IDO1;PIK3R6;TNFSF11;VCAM1;C1QTNF1;TIGIT;VAV1;PTPN11;TNFSF9;CNR1;GAB2;CYLD;IL5;CD59;CD209;LGALS1;EPO;ZP3;IL1B;PYDC1;IGHE;IL23R;VAMP8;SOD1;CDC42;IGLC6;CCR2;F2RL1;LMO4;SOS1;PRKCD;PTPRE;IKZF3;AP1G1;IFNA2;CD47;FCER1A;TNFSF18;CD81;IL28A;NCK1;PAK3;CD…
GO_REGULATION_OF_TUMOR_NECROSIS_FACTOR_SUPERFAMILY_CYTOKINE_PRODUCTION	http://www.broadinstitute.org/gsea/msigdb/cards/GO_REGULATION_OF_TUMOR_NECROSIS_FACTOR_SUPERFAMILY_CYTOKINE_PRODUCTION	98	0.531893	2.10025	0	0.000841796	MAPKAPK2;IL12B;ISL1;PTAFR;TNFAIP3;ADAM8;UBE2J1;ZFP36;SLAMF1;HSF1;LILRB1;IRAK3;POMC;CD34;C19orf29;AXL;TRIM27;TSPO;PIK3R1;GPNMB;CIDEA;RIPK2;IFNG;CCR2;JAK2;SPON2;ZC3H12A;ARFGEF2;FOXP1;TLR1;GPR77;SASH3;LBP;NR1H4;LTF;GAS6;SPN;TIRAP;GSTP1;CCL3;GHSR;PTPN22;NFATC4;HLA-E;ANGPT1;FCER1G;LGALS9;THBS1;RASGRP1;NCL;SELS;MC1R;ARHGEF2;TLR2;BPI;CYBA;FADD;NLRC3;ERRFI1;TBC1D23;PF4;RARA;CD36;CLU;HMGB1;CCL2;TNFRSF8;MA…
GO_REGULATION_OF_LYMPHOCYTE_MEDIATED_IMMUNITY	http://www.broadinstitute.org/gsea/msigdb/cards/GO_REGULATION_OF_LYMPHOCYTE_MEDIATED_IMMUNITY	111	0.512375	2.09011	0	0.000979773	PAXIP1;CADM1;IL12A;THOC1;PTPRC;HLA-B;TGFB1;B2M;CR1;HAVCR2;TRAF6;IL23A;FOXP3;BTK;IGF2;DUSP22;C10orf54;STAT6;TNF;FOXJ1;BCL6;SERPINB4;C4BPA;IL10;ZBTB1;CD28;LAMP1;ZP3;FADD;PTPN6;CLC;HSPD1;TAP1;IL1B;HMGB1;CD226;HLA-A;IL23R;SUSD4;ARRB2;PVRL2;TNFSF4;TBX21;HPX;STAT5B;RASGRP1;GATA3;SH2D1A;WHSC1;PIK3R6;CEACAM1;MICA;SH2D1B;VAV1;KLRK1;IL21;IL12RB1;CLEC4G;UNG;CD40;SPN;EXOSC3;HFE;SERPINB9;XCL1;PPP3CB;IL7R;PRKC…
GO_POSITIVE_REGULATION_OF_CELL_CELL_ADHESION	http://www.broadinstitute.org/gsea/msigdb/cards/GO_POSITIVE_REGULATION_OF_CELL_CELL_ADHESION	235	0.472903	2.07735	0	0.00111096	ADA;FOXA1;DPP4;ITPKB;FLOT2;PIK3R1;HLX;BCL10;ANK3;CSK;IL2;HLA-DQA1;SOX2;KIF26B;IGF1;NODAL;GCNT2;CD6;CD46;ADAM8;HLA-DQB1;VTCN1;NCKAP1L;ZP4;IL12B;LEP;MALT1;PAK1;GRAP2;PTAFR;PIEZO1;HLA-DMB;SRC;PODXL;HLA-E;ICOS;LEF1;IL36B;RNASE10;AIF1;CXCL13;DNAJA3;CD244;ALOX15;XCL1;KIFAP3;CD40LG;IL12RB1;MYO10;PAK3;NCK1;SMAD7;CD47;PIK3CA;TNFRSF14;JAK3;HLA-DRB3;ITGA6;CCR2;CDC42;IL23R;CD24;PDPK1;HMGB1;IL6;IL1B;TRBC1;VNN…
GO_POSITIVE_REGULATION_OF_INTERFERON_GAMMA_PRODUCTION	http://www.broadinstitute.org/gsea/msigdb/cards/GO_POSITIVE_REGULATION_OF_INTERFERON_GAMMA_PRODUCTION	63	0.558441	2.07043	0	0.00126801	FZD5;SLAMF1;IL2;KLRC4-KLRK1;WNT5A;TLR8;SLC11A1;TLR7;PDE4B;IL12B;SLAMF6;ISL1;LTA;PTPN22;LGALS9;PDE4D;CD244;HLA-DPA1;CD276;IL12RB1;IL18R1;IL27RA;SASH3;CCR2;TXK;RIPK2;TNFSF4;IL23R;HLA-A;IL1B;CD3E;PYDC1;TLR3;HSPD1;FADD;ABL1;ZP3;TNFSF9;IFNAR1;IL21;IL29;KLRK1;HLA-DPB1;EBI3;RASGRP1;TNFRSF13C;TICAM2;IL18;IL12RB2;HAVCR2;IRF8;HRAS;IL27;PYCARD;CEBPG;IL12A;TLR4;BCL3;TLR9;TNF;CD2;ZFPM1;CD14;IL23A;RLTPR
GO_REGULATION_OF_HOMOTYPIC_CELL_CELL_ADHESION	http://www.broadinstitute.org/gsea/msigdb/cards/GO_REGULATION_OF_HOMOTYPIC_CELL_CELL_ADHESION	294	0.458378	2.06844	0	0.0013015	KIAA0922;ZP4;LEP;MALT1;HLA-DMB;CD46;FOXN1;HLA-DQB1;ADAM8;CLPTM1;BCL10;PRNP;PDE5A;ADA;ITPKB;FLOT2;HLX;PIK3CA;TNFRSF14;JAK3;CASP3;HLA-DRB3;DNAJA3;C20orf160;XCL1;CTNNB1;CD244;PTPN22;HLA-E;ICOS;IL36B;RIPK3;AIF1;STAT5B;IL18;KLRK1;ZBTB16;TGFBR2;LAX1;RARA;VPS33B;PDPK1;IL6;HMGB1;CD24;TRBC1;HSPD1;VNN1;IGFBP2;CD86;ALOX12;IL6ST;BCL6;ADAMTS18;EFNB1;IL12A;LILRB2;HAVCR2;IRF4;C1orf177;IL27;DHPS;KIAA0748;NRARP;P…
GO_LYMPHOCYTE_CHEMOTAXIS	http://www.broadinstitute.org/gsea/msigdb/cards/GO_LYMPHOCYTE_CHEMOTAXIS	37	0.620424	2.05432	0	0.00163039	CCL25;CCL23;CCL26;CCL19;CXCL10;XCL1;CCL3L3;CXCL11;CXCR3;CXCL13;CCL3L1;GAS6;CCL15;CCL3;PIK3CG;CCL20;CXCL16;CCL5;CKLF;CCL21;CCL22;CCL17;SAA1;XCL2;CCR2;CCL13;CCL8;PIK3CD;CCL2;CCL16;CCL24;CX3CL1;CCL11;CCL14;ADAM8;CCL4L2;CCL1;CCL18
GO_REGULATION_OF_LEUKOCYTE_PROLIFERATION	http://www.broadinstitute.org/gsea/msigdb/cards/GO_REGULATION_OF_LEUKOCYTE_PROLIFERATION	199	0.47367	2.05018	0	0.00157944	IL6ST;BCL6;BCL2;CD74;PLA2G2D;IL10;TICAM1;CD86;IGFBP2;IL27;ST6GAL1;HAVCR2;LILRB2;TGFB1;LST1;TLR4;HLA-DRB1;IL12A;DLG1;PYCARD;EFNB1;VCAM1;IDO1;CDKN1A;IL18;RAC2;STAT5B;RASAL3;BTN2A2;PYDC1;IL1B;CD24;IL6;HMGB1;IL23R;TNFSF9;ZP3;EPO;AHR;CD59;CD209;WNT3A;IL5;NCK1;CD81;TNFSF18;CCR2;HLA-DRB3;IKZF3;CASP3;JAK3;TNFRSF14;SOS1;GAL;SOX11;AIF1;RIPK3;TAC1;HLA-E;PTPN22;CLEC4G;TIRAP;GSTP1;IL12RB1;MEF2C;TCF3;CD40LG;CD…
GO_GANGLIOSIDE_BIOSYNTHETIC_PROCESS	http://www.broadinstitute.org/gsea/msigdb/cards/GO_GANGLIOSIDE_BIOSYNTHETIC_PROCESS	17	0.738262	2.04747	0	0.00163539	ST3GAL3;C20orf173;ST3GAL1;ST8SIA6;B4GALNT1;ST8SIA2;ST8SIA3;ST6GALNAC3;ST3GAL5;ST8SIA4;ST3GAL6;ST6GALNAC4;ST3GAL4;ST6GALNAC5;ST3GAL2;ST6GALNAC1;ST6GALNAC2;ST6GALNAC6
GO_MEMBRANE_DEPOLARIZATION_DURING_ACTION_POTENTIAL	http://www.broadinstitute.org/gsea/msigdb/cards/GO_MEMBRANE_DEPOLARIZATION_DURING_ACTION_POTENTIAL	39	0.608442	2.04192	0.00169205	0.00175408	CACNA1B;CACNA1S;SCN7A;TPCN2;KCNH2;CACNA2D1;CACNA1I;SCN4A;SCN1B;SCN10A;SCN3B;SCN2A;SCN3A;ATP1A2;CACNA1E;ANK2;CATSPER3;SCN4B;CACNA1G;CACNA1C;TPCN1;CACNB2;KCNJ2;CACNA1D;CATSPER2;YWHAH;SCN5A;SCN11A;SLC8A1;SCN2B;CATSPER1;CATSPER4;CACNA1A;CACNA1H;SCN8A;CACNA1F;SCN1A;NALCN;SCN9A
GO_EXCITATORY_POSTSYNAPTIC_POTENTIAL	http://www.broadinstitute.org/gsea/msigdb/cards/GO_EXCITATORY_POSTSYNAPTIC_POTENTIAL	27	0.660908	2.03818	0	0.00173602	SEZ6;CDK5;CHRNA3;PPP1R9A;GRID2;ADORA1;MECP2;HCRT;NLGN3;PPP3CA;NPFF;LRRK2;ADRB2;GHRL;GRIN1;SLC29A1;OPRM1;MAPK8IP2;DGKI;GRIN2C;MEF2C;GRIK2;GRIN2A;GRIK5;SLC17A7;RAB3GAP1;SNCA
GO_FC_GAMMA_RECEPTOR_SIGNALING_PATHWAY	http://www.broadinstitute.org/gsea/msigdb/cards/GO_FC_GAMMA_RECEPTOR_SIGNALING_PATHWAY	93	0.520129	2.03347	0	0.00184818	IGLV7-43;ACTR2;NCKIPSD;CD3G;IGHG2;CD247;FCGR1A;IGKV3-20;IGLC7;ELMO2;WIPF2;CLEC4E;VAV1;IGLC2;BRK1;FCGR3A;IGHV3-23;ABL1;HSP90AB1;MYH2;WIPF1;IGKV1D-33;PPAPDC1A;FGR;LIMK1;VAV3;FYN;WIPF3;ACTB;WASL;CYFIP1;ARPC4;SYK;ARPC2;GRB2;HSP90AA1;PTK2;LYN;IGHG3;FCGRT;IGLC1;ARPC5;CYFIP2;ARPC3;PRKCE;IGKV3D-11;YES1;PIK3R2;IGKV1-5;ARPC1B;PIK3CB;ACTR3;PLCG2;NCKAP1L;HCK;PLD2;ARPC1A;MAPK1;CLEC4D;IGKV2-40;PAK1;FCGR2A;IGKV…
GO_NEUROPEPTIDE_SIGNALING_PATHWAY	http://www.broadinstitute.org/gsea/msigdb/cards/GO_NEUROPEPTIDE_SIGNALING_PATHWAY	95	0.513733	2.02947	0	0.00192237	POMC;GLRB;OPRM1;SORCS2;NTSR1;PYY3;PRLHR;HCRTR1;NPS;PPYR1;GLRA4;RXFP3;LTB4R2;GALR3;GPR44;NPB;RXFP4;PENK;AGRP;GPR143;GRP;HCRTR2;SSTR2;GPR84;PYY;NPFF;CYSLTR2;NPBWR1;NPFFR1;SCG5;TAC1;OPRL1;SORCS1;NPY2R;OPRD1;MC2R;CYSLTR1;PROKR2;SSTR1;GLRA2;PROKR1;NXPH3;NPBWR2;CARTPT;QRFP;GPR1;SORCS3;GPR149;ODZ1;GAL;NPFFR2;NMUR2;PNOC;NPY;CALCA;NMUR1;CPE;KISS1R;UTS2R;TAC3;RAPGEF2;NPY5R;NPPA;NMS;PROK2;NMU;NPSR1;OPRK1;LT…
GO_REGULATION_OF_ACUTE_INFLAMMATORY_RESPONSE	http://www.broadinstitute.org/gsea/msigdb/cards/GO_REGULATION_OF_ACUTE_INFLAMMATORY_RESPONSE	72	0.543458	2.02715	0	0.00199381	MASP1;PPARG;PHB2;A2M;C5;CCR7;C7;PTGER3;ADORA1;ADAM8;CD46;GSTP1;CFH;SPN;INS;FCER1G;TAC1;C3;IL20RB;CCR2;NLRP3;C2;C8G;GPR77;OSM;KLKB1;TNFRSF11A;FCER1A;CCL5;F12;OSMR;PTGS2;C4A;IL4;C4BPB;CNR1;CREB3L3;FFAR3;C8B;NPY5R;ZP3;CD59;PHB;IL1B;IL6;SUSD4;CFI;PROS1;C8A;RHBDD3;TNFSF11;C6;CFP;FFAR2;SELS;PLA2G4A;CD55;EDNRB;C1QBP;C9;CR1;C4B;VTN;APCS;ASH1L;C5AR1;TNF;C3AR1;SERPING1;IL6ST;CFB;PIK3CG;ADCYAP1;C4BPA
GO_GANGLIOSIDE_METABOLIC_PROCESS	http://www.broadinstitute.org/gsea/msigdb/cards/GO_GANGLIOSIDE_METABOLIC_PROCESS	25	0.670937	2.01773	0	0.0023564	NEU1;ST3GAL5;ST6GALNAC3;GM2A;ST8SIA3;ITGB8;HEXB;NEU2;ST8SIA2;B4GALNT1;ST3GAL1;ST8SIA6;NEU4;C20orf173;ST3GAL3;ST6GALNAC6;ST6GALNAC2;ST6GALNAC1;ST3GAL2;CLN6;ST6GALNAC5;NEU3;ST3GAL4;ST3GAL6;ST6GALNAC4;ST8SIA4
GO_ANTIGEN_RECEPTOR_MEDIATED_SIGNALING_PATHWAY	http://www.broadinstitute.org/gsea/msigdb/cards/GO_ANTIGEN_RECEPTOR_MEDIATED_SIGNALING_PATHWAY	190	0.466155	2.01282	0	0.00261389	PSMB1;PSMA8;UBB;CACNB4;BCL2;TAB2;PSMD6;STOML2;SKP1;LIME1;TRDC;SPG21;HLA-DRB1;IGLC1;TRAT1;UBE2N;PSMC6;PSMB11;HRAS;PIK3CB;PIK3R2;PSMD4;PSMA3;SLA2;NFAM1;CD79B;IGLC2;PRKCB;PSMA5;LAX1;IGHV3-23;PSMA7;IGHE;PSME2;TRBC1;PSMC5;PSMA4;PDPK1;UBE2V1;PSMC3;IGLC6;PLEKHA1;HLA-DRB3;PIK3CA;RELA;SKAP1;BCAR1;PSMB7;FYB;PAK3;NCK1;FBXW11;PSMD7;MEF2C;IGHA2;BTN3A1;PSMB6;SPPL3;PDE4D;IGHG1;TEC;PSME1;PSMD5;PSMD10;GRAP2;PAK1;…
GO_ACTIVATION_OF_IMMUNE_RESPONSE	http://www.broadinstitute.org/gsea/msigdb/cards/GO_ACTIVATION_OF_IMMUNE_RESPONSE	415	0.432981	2.00961	0	0.00288585	PSMA4;COLEC12;TBK1;IGHE;PYDC1;PSMC5;PPAPDC1A;WIPF3;PSMA7;C8B;CTSB;CD209;CYLD;PSMA5;VAV1;PRKCB;CD79B;ICAM2;NFAM1;IRF3;SLA2;LY96;PSMC6;SKAP2;PIK3CB;PSMB11;HRAS;C1QBP;UBE2N;TRAT1;PYCARD;TRDC;TLR4;HLA-DRB1;SPG21;PSMD6;TAB2;MYD88;SIN3A;TICAM1;PSMA8;PSMB1;RELB;UBB;NFATC2;C1orf38;PTEN;PIK3R1;PSMD1;PSMB8;CLEC4A;CSK;PSMA6;RBCK1;PSME4;HLA-DQA1;CLEC4C;STK11;FCGR2A;KRT1;RAF1;IGKC;MAPKAPK2;TRIL;EP300;PLCG2;RE…
GO_LEUKOCYTE_MEDIATED_IMMUNITY	http://www.broadinstitute.org/gsea/msigdb/cards/GO_LEUKOCYTE_MEDIATED_IMMUNITY	185	0.471226	2.00885	0	0.00284432	CD74;SWAP70;PIK3CG;SERPING1;JAG1;CXCL5;KLRF2;C1QA;POU2F2;CEBPG;DLG1;SLAMF7;C1QBP;IGLC1;AICDA;HLA-DRB1;SNAP23;TRDC;EMP2;RAB27A;GATA2;IGLC2;CAMK4;TUBB;SLA2;ERCC1;SUSD4;VAMP8;IGKV1D-33;IL6;CLU;IGHE;HSPD1;ZP3;CR2;IGHV3-23;C8B;C4BPB;CHGA;C8G;PRKCD;C1QB;CTSH;HLA-DRB3;IGHV2-70;IGLC6;C1R;TUBB4B;GAPT;CTSG;BTN3A2;IGHG1;MASP2;LOC440786;IL13RA2;SERPINB9;IGHA2;CCL3;CD40LG;CD46;ELANE;HLA-DQB1;DBH;NBN;IGKC;KIR3…
GO_TRANSMISSION_OF_NERVE_IMPULSE	http://www.broadinstitute.org/gsea/msigdb/cards/GO_TRANSMISSION_OF_NERVE_IMPULSE	53	0.567373	2.00844	0	0.00283138	MYH14;CACNG5;GPER;SCN7A;CHRNA1;DRD5;CACNA1I;SCN4A;KCND2;NRCAM;SCN10A;SCN1B;GRM7;CACNG7;SCN3A;SCN2A;CNTNAP2;DMRT3;CLDN19;ANK3;DRD1;P2RX1;CACNG4;JAM3;CNTNAP1;P2RX4;GRIK2;CACNG3;KCNA2;FKBP1B;S1PR1;KCNA1;SCN5A;CACNG2;KCNMB3;OTOA;CHRM5;SCN11A;CACNB4;SOD1;CLCN1;P2RX3;SPTBN4;KCNMB4;KCNMB2;CATSPER4;CACNG8;GPR88;CACNA1A;PAFAH1B1;SCN8A;SCN1A;NFASC;SCN9A
GO_CHEMOKINE_MEDIATED_SIGNALING_PATHWAY	http://www.broadinstitute.org/gsea/msigdb/cards/GO_CHEMOKINE_MEDIATED_SIGNALING_PATHWAY	66	0.548575	2.00649	0	0.00292396	CCL18;CXCL9;CCR3;CCL1;CXCR2;PF4V1;CCR5;CX3CR1;PF4;CCL11;CCL24;CCL16;CCBP2;CCL7;CCR8;CCL2;CCL13;CCL22;CXCL1;XCR1;CCL4;GPR17;CXCL12;CCRL1;CCL15;CXCL11;CMKLR1;CXCR3;CXCR6;MPL;CCL19;CCR4;CXCL10;CXCL5;CCL23;CXCL6;CXCL3;CCR6;CCL4L2;CCR7;CCR1;PPBP;GPR75;CCR10;CCL14;CXCR5;CXCR4;CXCR7;CCRL2;IL8;CX3CL1;CXCR1;CCL8;CIB1;CCR9;CXCL2;CCR2;CCL17;PTK2B;XCL2;CCL5;CCL21;DARC;CCL20;THPO;CCL3;XCL1;CCL3L3;CXCL13;CCL3L…
GO_MUSCLE_SYSTEM_PROCESS	http://www.broadinstitute.org/gsea/msigdb/cards/GO_MUSCLE_SYSTEM_PROCESS	275	0.448312	2.00256	0	0.00311391	MYLK;MYOG;ACTA2;SSPN;SULF2;MYOT;FGF12;CHRNB4;ASPH;TIAM1;CACNA2D1;MYOD1;SLC6A8;KCNA5;CSRP3;PSMB9;MYOC;TMOD4;ANK2;EDN3;PPP1R13L;TNNT1;P2RX6;HOMER1;UTS2;COL4A3BP;KCNJ2;CALM1;TMOD3;MYH7;CAMTA2;ACTN3;TNNC1;SORBS1;TMOD2;DTNA;HDAC4;LMOD2;HRC;VIM;MYBPC2;TLN1;PPP3CA;DES;SCO2;TAZ;CHRNB2;CYBA;SORBS2;MB;LMOD3;ACTN2;IL15;FKBP1B;NPY1R;SLMAP;SCN5A;ADRBK1;MYL4;CFLAR;CLCN1;NEDD4L;MYL12A;GJA1;TRIM63;GAA;GPD1L;LMOD…
GO_LYMPHOCYTE_COSTIMULATION	http://www.broadinstitute.org/gsea/msigdb/cards/GO_LYMPHOCYTE_COSTIMULATION	76	0.524782	1.99535	0	0.00351982	PIK3CA;TRBV12-3;TNFRSF14;HLA-DRB3;CDC42;TNFSF14;IL4;HLA-DQB2;PAK3;CCL21;RAC1;HLA-DRB5;HLA-DPA1;TMIGD2;PDCD1LG2;CD40LG;SPN;SRC;ICOS;PAK1;GRAP2;HLA-DRB4;PRR5;HLA-DQA2;HLA-DQB1;CSK;MAP3K14;KLRC4-KLRK1;ICOSLG;HLA-DQA1;MAPKAP1;EFNB2;DPP4;PIK3R1;EFNB3;CD86;CARD11;GRB2;LYN;CD5;MLST8;LCK;EFNB1;HLA-DRB1;MAP3K8;YES1;CD274;CCL19;CD3G;CD247;TNFRSF13C;PTPN11;KLRK1;PDCD1;HLA-DRA;VAV1;CD80;HLA-DPB1;PTPN6;AKT1;C…
GO_REGULATION_OF_B_CELL_MEDIATED_IMMUNITY	http://www.broadinstitute.org/gsea/msigdb/cards/GO_REGULATION_OF_B_CELL_MEDIATED_IMMUNITY	39	0.595478	1.99475	0	0.00349395	FCER2;NDFIP1;APLF;CD226;SUSD4;PVRL2;TNFSF4;CD28;IL2;PTPN6;WHSC1;MSH6;HPX;TBX21;FCER1G;CR1;TGFB1;CLCF1;TNFSF13;C3;LTA;CD40;UNG;PAXIP1;EXOSC3;XCL1;THOC1;BCL6;FCER1A;IL27RA;C4BPA;IL4;SUPT6H;IL10;C4BPB;IFNG;FOXP3;BTK;TNF;FOXJ1;STAT6
GO_REGULATION_OF_CALCIUM_ION_TRANSPORT_INTO_CYTOSOL	http://www.broadinstitute.org/gsea/msigdb/cards/GO_REGULATION_OF_CALCIUM_ION_TRANSPORT_INTO_CYTOSOL	89	0.517698	1.99459	0	0.00342115	LYN;FKBP1B;KIAA1199;BCL2;AKAP5;JPH3;F2R;MYO5A;TGFB1;IL13;JPH2;ADCYAP1R1;CXCL10;PRKCE;PML;CXCL11;GSTO1;CXCR3;JPH4;HRC;NPSR1;CAPN3;CALM3;BAX;TRPC3;SEPN1;BDKRB1;DMD;CXCL9;PDPK1;PRKD1;P2RX2;PKD2;CAV1;CD4;AKAP6;ABL1;CYBA;TRPC1;PTPN6;EPO;JSRP1;P2RX4;CACNA1C;HAP1;JPH1;HTT;BAK1;PTK2B;RYR2;CALM1;SLC8A1;EDNRA;CALCA;P2RX3;GSTM2;CASQ2;FCRL5;PDE4D;SNCA;BMP4;XCL1;CLIC2;LACRT;P2RX5;PLN;CAMK2D;TEX101;GPER;CASQ1;…
GO_REGULATION_OF_CAMP_METABOLIC_PROCESS	http://www.broadinstitute.org/gsea/msigdb/cards/GO_REGULATION_OF_CAMP_METABOLIC_PROCESS	126	0.483719	1.99099	0	0.00365725	PDE4D;PTH;MC2R;ACR;ADRA2A;GPR87;CRHR1;VIPR2;GNAI2;CHGA;ADCY5;CCR2;OPRM1;ADCY6;WFS1;GPR161;LTB4R2;GNAL;DRD1;RAF1;GNAI3;PTGER3;DRD4;MAPK7;GNAS;GHRHR;ADRB3;EDNRB;CXCR3;GALR1;CXCL11;ADRB1;EDN1;HTR1E;UCN;ADCYAP1;RAMP2;GALR2;GHRH;CAP2;ADCY9;DRD2;AKAP6;RXFP2;SCT;ADM;MRAP2;ADCY7;GIPR;MC1R;TIMP2;GABBR2;CXCL9;CAP1;MC5R;CALM3;OPRL1;P2RY11;APLP1;GLP1R;ADORA2B;RLN2;MC4R;CRHR2;NPY2R;CALCRL;AVP;PTHLH;FSHR;GRM2;…
GO_REGULATION_OF_GRANULOCYTE_CHEMOTAXIS	http://www.broadinstitute.org/gsea/msigdb/cards/GO_REGULATION_OF_GRANULOCYTE_CHEMOTAXIS	37	0.595107	1.98622	0	0.0039735	CD74;IL4;TNFSF18;GPR77;RAC1;CCL21;CCL5;CXCL1;C3AR1;C5AR1;IL23A;MPP1;EDNRA;TRPV4;S100A14;CCL19;THBS1;LBP;CAMK1D;C1QBP;XCL1;CMKLR1;TIRAP;SLIT2;CCR7;S100A7;THBS4;RARRES2;RAC2;NCKAP1L;CXCL3;CXCL2;CCL2;DAPK2;CSF1;CX3CL1;IL1B;JAM3;IL8
GO_IMMUNE_RESPONSE_REGULATING_CELL_SURFACE_RECEPTOR_SIGNALING_PATHWAY	http://www.broadinstitute.org/gsea/msigdb/cards/GO_IMMUNE_RESPONSE_REGULATING_CELL_SURFACE_RECEPTOR_SIGNALING_PATHWAY	316	0.4368	1.98178	0	0.00407575	ITK;CREBBP;DENND1B;LILRB1;MAPK3;PIK3CD;ZAP70;PSMB4;IGHM;CALM2;IKBKB;CHUK;NFKBIA;KLHL6;BLK;PDE4B;MAP3K7;WAS;FCN1;PSMD14;PSMD2;THEMIS;GPLD1;UBA52;PSMB5;HLA-G;HLA-DQB2;ACTG1;PAG1;LIMK1;FYN;VAV3;MYH2;NR4A3;PSEN1;UBE2D1;RNF31;UBE2D2;PSME3;CD28;PSMA2;ABL1;GATA3;INPP5D;BRK1;LAT2;PSMB10;IGLC7;WIPF2;HLA-DRA;CLEC4E;KRAS;FCGR1A;IGHV4OR15-8;PRKD2;NCKIPSD;IGHG2;MICB;ARPC1B;JUN;FCGR1B;MAPK8;ARPC5;PRKCE;IGHG3;L…
GO_REGULATION_OF_METAL_ION_TRANSPORT	http://www.broadinstitute.org/gsea/msigdb/cards/GO_REGULATION_OF_METAL_ION_TRANSPORT	312	0.435647	1.97662	0	0.00437124	CACNB1;DPP6;EGF;BAX;EFCAB4B;P2RY12;AHNAK;ATF4;CAPN3;HRC;STC1;HAMP;CAB39;NEDD4;RGN;AKT1;PTPN6;CYBA;CD4;CAV1;FXYD4;PKD2;ATP1B3;ARRB2;C8orf44-SGK3;CCL2;KCNAB1;FXYD2;CCL4;WWP2;KEL;YWHAH;SCN5A;FMR1;SPINLW1;WNK2;FKBP1B;LYN;ACTN2;KCNS2;CXCL12;TRPV3;VIP;GSTO1;RAPGEF3;SCNN1B;SLC31A2;PML;GPD1L;TMEM66;GJA1;ABCC8;ADCYAP1R1;NEDD4L;B2M;FFAR1;KCNA5;AMIGO1;PAWR;DHRS7C;UBASH3B;CORO1A;CACNA2D1;PLA2G1B;PDGFRB;ASPH;…
GO_REGULATION_OF_INTERFERON_GAMMA_PRODUCTION	http://www.broadinstitute.org/gsea/msigdb/cards/GO_REGULATION_OF_INTERFERON_GAMMA_PRODUCTION	93	0.498569	1.97361	0	0.00450358	IL12RB1;PDCD1LG2;NR1H4;CD244;IL1RL1;HLA-DPA1;CD276;XCL1;HLA-DRB5;GAS6;PDE4D;RIPK3;LGALS9;PTPN22;LTA;TXK;CCR2;RIPK2;IL20RB;HLA-DRB3;SASH3;IL27RA;IL36RN;ZC3H12A;IL18R1;PRNP;ISG15;TLR8;WNT5A;SLAMF1;KLRC4-KLRK1;IL2;FZD5;LILRB1;AXL;ISL1;SLAMF6;PGLYRP3;HLA-DRB4;TLR7;IL12B;PDE4B;IL33;CCR7;SLC11A1;TLR4;BCL3;HLA-DRB1;IL12A;C1QBP;CEBPG;PYCARD;PGLYRP2;IL27;IRF8;HRAS;HAVCR2;CD274;CD14;IL23A;RLTPR;FOXP3;ZFPM1…
GO_MULTICELLULAR_ORGANISMAL_SIGNALING	http://www.broadinstitute.org/gsea/msigdb/cards/GO_MULTICELLULAR_ORGANISMAL_SIGNALING	121	0.483309	1.9689	0	0.00482411	CHRM5;CACNB4;SCN2B;CLCN1;KCNIP2;SCN5A;CACNG2;KCNMB3;TNNI3K;SLC9A1;YWHAE;CACNA1D;KCNA1;ATP1B1;GJC1;KCNJ12;KCNA2;CACNB2;FKBP1B;JUP;NFASC;SCN9A;SCN8A;PAFAH1B1;KCND1;AKAP9;GJA1;CACNA2D3;KCNMB2;CACNA1A;GPR88;CACNB1;SCN10A;GJA5;DRD5;ATP1A3;CACNA1I;KCND2;CHRNA1;KCNK1;KCNH2;RNF207;NUP155;CNTNAP1;P2RX4;GRIK2;CACNG3;CACNA1C;KCNE1;CACNG4;JAM3;CTNNA3;SCN4B;DSG2;CAV1;DMRT3;SCN2A;SCN3A;ATP1B2;CNTNAP2;SLC8A1;SO…
GO_POSITIVE_REGULATION_OF_NATURAL_KILLER_CELL_MEDIATED_IMMUNITY	http://www.broadinstitute.org/gsea/msigdb/cards/GO_POSITIVE_REGULATION_OF_NATURAL_KILLER_CELL_MEDIATED_IMMUNITY	20	0.684081	1.96479	0	0.00502851	CRTAM;PVRL2;PVR;HLA-E;CD226;KLRC4-KLRK1;IL12A;LAMP1;CADM1;LAG3;SH2D1A;IL21;VAV1;KLRK1;SH2D1B;SLAMF6;RASGRP1;STAT5B;AP1G1;NCR3;IL12B
GO_REGULATION_OF_INFLAMMATORY_RESPONSE_TO_ANTIGENIC_STIMULUS	http://www.broadinstitute.org/gsea/msigdb/cards/GO_REGULATION_OF_INFLAMMATORY_RESPONSE_TO_ANTIGENIC_STIMULUS	17	0.717521	1.96047	0	0.0053283	IL12B;TNF;NLRP6;IL20RB;HLA-DRB4;ADCYAP1;SELS;GPX1;IL10;FCER1A;CCR7;ZP3;CD28;PSMB4;SPN;CNR1;C3;LTA;FCER1G
GO_FEEDING_BEHAVIOR	http://www.broadinstitute.org/gsea/msigdb/cards/GO_FEEDING_BEHAVIOR	91	0.498847	1.95476	0	0.00585858	HAND2;EN1;DERL2;MC4R;ADM2;OPRL1;CCKAR;CCK;GIGYF2;NPY2R;OPRD1;STAT3;TH;GHSR;TRH;PEX13;TBR1;NEGR1;HTR2C;FOS;BRS3;CARTPT;GAL;NMUR2;NPY;CALCA;OPRM1;PYY3;PRLHR;TACR1;CNTFR;PPYR1;HCRTR1;DRD1;POU4F1;IAPP;GALR3;APLN;AGRP;OXTR;HCRTR2;BSX;LEP;PYY;APP;NKX2-1;NTRK2;GRM7;DMBX1;NPW;AGT;OXT;ADRB3;TCF15;DACH1;STRA6;UBR3;MCHR1;P2RY1;ATP8A2;USP46;REN;GCG;UCN;NPY1R;NPY6R;GRIN1;HELT;GHRL;GALR2;UBE2Q1;HTR1B;ACE2;RMI1…
GO_REGULATION_OF_NATURAL_KILLER_CELL_MEDIATED_IMMUNITY	http://www.broadinstitute.org/gsea/msigdb/cards/GO_REGULATION_OF_NATURAL_KILLER_CELL_MEDIATED_IMMUNITY	34	0.608647	1.95252	0	0.00593522	LAMP1;NCR1;KLRC4-KLRK1;TAP1;CRTAM;HLA-A;CD226;LILRB1;PVRL2;ARRB2;SLAMF6;LEP;IL12B;STAT5B;RASGRP1;SH2D1A;PIK3R6;LAG3;MICA;IL21;VAV1;SH2D1B;KLRK1;IL12A;SERPINB9;CADM1;HLA-B;LGALS9;HLA-E;HAVCR2;PVR;AP1G1;IGF2;NCR3;SERPINB4
GO_REGULATION_OF_PROTEIN_ACTIVATION_CASCADE	http://www.broadinstitute.org/gsea/msigdb/cards/GO_REGULATION_OF_PROTEIN_ACTIVATION_CASCADE	34	0.592116	1.95076	0	0.00593158	CR1;C9;C3;C4B;CD55;SERPINC1;C1QBP;CFH;C4BPA;C4A;C4BPB;SERPING1;C8G;GPR77;CFB;C2;C5AR1;C3AR1;VTN;PHB2;CFI;SUSD4;A2M;PHB;C8B;MASP1;CD59;FGA;CD46;C6;C7;CFP;C5;PROS1;C8A
GO_GLYCOSPHINGOLIPID_BIOSYNTHETIC_PROCESS	http://www.broadinstitute.org/gsea/msigdb/cards/GO_GLYCOSPHINGOLIPID_BIOSYNTHETIC_PROCESS	23	0.658351	1.94886	0	0.00615645	ST6GALNAC5;ST8SIA1;UGCG;ST3GAL4;LARGE;ST6GALNAC4;GAL3ST1;ST3GAL6;ST8SIA4;ST6GALNAC6;A4GALT;ST6GALNAC2;ST6GALNAC1;ST3GAL2;ST3GAL1;ST8SIA6;B4GALNT1;ST8SIA5;ST3GAL3;C20orf173;ST6GALNAC3;UGT8;ST3GAL5;ST8SIA2;ST8SIA3
GO_PHAGOCYTOSIS	http://www.broadinstitute.org/gsea/msigdb/cards/GO_PHAGOCYTOSIS	186	0.451224	1.94693	0	0.00622527	UNC13D;TMEM175;BAIAP2;SCFD1;P2RX7;VAV2;CDC42SE2;PIK3R1;TREM2;MARCO;ITGAV;IGKV2-40;TUSC2;PAK1;PLCG2;ACTR3;NCKAP1L;MAPK1;HCK;PLD2;SLC11A1;IGKC;PLA2G6;ELANE;FCGR2A;CSNK1A1;NCKAP1;IGHA2;ALOX15;CRK;LOC440786;AIF1;IGHG1;THBS1;ELMO1;RAB39;SRPX;SRC;MEGF10;IGLC6;CDC42;IGHV2-70;PIK3CA;PRKCD;ABI1;CD47;NCK1;RAB20;PIP5K1A;MYO10;TUB;BECN1;RARA;HSP90AB1;IGHV3-23;IGHE;WIPF3;FGR;PPAPDC1A;HMGB1;IGKV1D-33;CEBPE;COL…
GO_REGULATION_OF_LEUKOCYTE_MEDIATED_IMMUNITY	http://www.broadinstitute.org/gsea/msigdb/cards/GO_REGULATION_OF_LEUKOCYTE_MEDIATED_IMMUNITY	152	0.460821	1.94241	0	0.00653334	HAVCR2;TGFB1;IL12A;PAXIP1;TLR4;IL10;SERPINB4;BCL6;DUSP22;IL23R;VAMP8;SUSD4;PDPK1;HMGB1;SNX6;IL1B;TAP1;FGR;HSPD1;ZP3;GAB2;VAV1;KLRK1;PIK3R6;SH2D1A;STAT5B;RAC2;HPX;TBX21;LTA;PVR;HLA-E;RIPK3;IL13RA2;SERPINB9;XCL1;CLEC4G;IL12RB1;C4BPB;STX7;FCER1A;IFNA2;AP1G1;JAK3;CCR2;F2RL1;APLF;HMOX1;FZD5;PRAM1;IL2;P2RX7;UNC13D;RABGEF1;FOXF1;IL12B;MALT1;LEP;IFNB1;PTAFR;STAP1;TRAF6;NOS2;B2M;IL13;CR1;HLA-B;PTPRC;THOC1…
GO_POSITIVE_REGULATION_OF_INFLAMMATORY_RESPONSE	http://www.broadinstitute.org/gsea/msigdb/cards/GO_POSITIVE_REGULATION_OF_INFLAMMATORY_RESPONSE	112	0.484024	1.94204	0	0.00644739	SNX4;PTGS2;TLR10;OSMR;F12;JAK2;TNFSF18;TNFRSF11A;KLKB1;FCER1A;CD47;OSM;CCL5;GPRC5B;XCL2;CCR2;VAMP7;CDK19;EDNRA;ADORA2B;GPSM3;C3;LTA;TRPV4;TNIP1;IL17F;S100A12;CCL26;ITGA2;TAC1;FCER1G;LBP;CCL3L3;XCL1;IL1RL1;CCL3L1;IL17RC;AGTR1;CCL3;ADAM8;PTGER3;SERPINE1;CD6;CCR7;CCL4L2;GBP5;TLR7;S100A8;IL12B;IL33;AGER;CCL8;CX3CL1;WNT5A;IL2;CCL14;CLOCK;IL15;IL17B;PIK3CG;IL6ST;PTGER4;TNFRSF1A;TLR9;MAPK13;CCL4;TNF;IL2…
GO_ACTION_POTENTIAL	http://www.broadinstitute.org/gsea/msigdb/cards/GO_ACTION_POTENTIAL	92	0.494389	1.94146	0	0.00638273	SCN7A;FGF12;KCNE1L;GPER;CACNA1B;CACNA1S;MYH14;NRCAM;SCN1B;SNTA1;KCNA5;SCN3B;GNA11;CHRNB4;CACNA2D1;SCN4A;CACNA1E;ANK2;ATP1A2;KCNB1;SRI;ANK3;CLDN19;P2RX1;CACNA1G;DRD1;KCNJ2;CATSPER2;PKP2;TPCN1;KCNE2;SCN11A;SLC8A1;KCNMB4;P2RX3;CATSPER1;RYR2;CHRNA4;CATSPER4;HCN4;ATP1A1;KCNQ1;GNAQ;CACNA1F;SCN1A;CHRNA1;TPCN2;KCNH2;NUP155;SCN10A;DMD;GJA5;KCND2;CACNA1I;AKAP7;CLN3;AKAP6;SCN2A;SCN3A;CNTNAP1;P2RX4;CACNA1C;G…
GO_ADENYLATE_CYCLASE_INHIBITING_G_PROTEIN_COUPLED_RECEPTOR_SIGNALING_PATHWAY	http://www.broadinstitute.org/gsea/msigdb/cards/GO_ADENYLATE_CYCLASE_INHIBITING_G_PROTEIN_COUPLED_RECEPTOR_SIGNALING_PATHWAY	67	0.524424	1.94141	0	0.00628454	ADRA2A;NPY2R;OPRD1;SSTR5;PSAP;APLP1;OPRL1;RGS1;FLNA;GPR37L1;ADCY5;GRM2;S1PR3;S1PR1;GNAI2;GNAL;GNAI1;GRM3;RIC8A;GPR44;ADCY6;GNAT3;ADCY4;OPRM1;ADCY3;GABBR1;SSTR2;GRM7;DRD4;ADCY8;ADCY1;CHRM4;ADORA1;GNAI3;INSL3;HTR1A;GPR37;P2RY1;MCHR1;CHRM3;HTR1F;ADCY2;GNAZ;CHRM5;CORT;HTR1E;NPY1R;CHRM1;GRM8;HRH3;FFAR3;LPAR1;HTR1B;DRD3;HTR1D;NPR3;RXFP2;DRD2;ADCY9;CHRM2;GRM4;GRIK3;GRM6;PSAPL1;HRH4;OPRK1;P2RY12;ADCY7
GO_MUSCLE_CONTRACTION	http://www.broadinstitute.org/gsea/msigdb/cards/GO_MUSCLE_CONTRACTION	229	0.441046	1.94135	0	0.00618932	CKMT2;TNNI2;SLMAP;NPY1R;FKBP1B;HSP90AA1;NEB;ACTN2;KCNJ12;CACNB2;CLCN1;SMAD5;MYL6;SCN5A;ADRBK1;KCNIP2;MYL4;MYL5;GAA;CACNA1H;TRIM63;GJA1;MYL12A;STAC3;NEDD4L;ITGA1;CHRM3;MAP2K3;CHRNG;MKKS;RYR1;MYL9;LMOD1;GPD1L;VIM;TPCN2;CHRNA1;HRC;NUP155;TMOD1;HTR2B;CRYAB;DES;ADRB2;TLN1;MYBPC2;ATP1A3;TNNI1;TAZ;MTOR;NMUR1;MYH2;MYH1;CHRNE;BBS2;LMOD3;MB;EMD;MYL6B;SCN4B;CHRNB2;PKP2;COL4A3BP;KCNJ2;DYSF;UTS2;CHRND;ACTN3;M…
GO_MONOCYTE_CHEMOTAXIS	http://www.broadinstitute.org/gsea/msigdb/cards/GO_MONOCYTE_CHEMOTAXIS	40	0.574878	1.94031	0	0.00621739	CCL25;CCL23;FLT1;S100A12;CCL26;CCL19;CCL3L3;XCL1;CCL3L1;CCL15;CCL3;PDGFB;PTPRO;CCL20;TNFRSF11A;CCL5;IL6R;CCL21;CCL22;CCL17;CCL4;ANXA1;XCL2;CALCA;CCL13;CCL8;IL6;CCL7;CCL2;CCL24;CCL16;CX3CL1;CCL11;CCL14;RPS19;TNFSF11;CCL4L2;FOLR2;CCL1;LGALS3;CCL18
GO_NEGATIVE_REGULATION_OF_LEUKOCYTE_APOPTOTIC_PROCESS	http://www.broadinstitute.org/gsea/msigdb/cards/GO_NEGATIVE_REGULATION_OF_LEUKOCYTE_APOPTOTIC_PROCESS	42	0.575469	1.93926	0	0.00617644	PRKCQ;CCR7;PIP;IDO1;SELS;IRS2;AURKB;CD27;BCL10;FADD;IL2;NOC2L;LILRB1;ITPKB;AXL;ADA;SLC46A2;KITLG;HCLS1;MIF;DOCK8;JAK3;RORC;HIF1A;BCL6;HSH2D;CCL21;CCL5;CD74;FOXP1;CXCL12;RAG1;IRF7;GAS6;BMP4;MERTK;NOD2;GPAM;TSC22D3;CCL19;ST6GAL1;FCER1G;SLC39A10
GO_REGULATION_OF_T_CELL_PROLIFERATION	http://www.broadinstitute.org/gsea/msigdb/cards/GO_REGULATION_OF_T_CELL_PROLIFERATION	141	0.473221	1.9384	0	0.00615324	PYCARD;DLG1;EFNB1;IL12A;HLA-DRB1;LILRB2;HAVCR2;TGFB1;IL27;CD86;IGFBP2;PLA2G2D;IL10;IL6ST;CD59;CD209;ZP3;EPO;TNFSF9;IL23R;CD24;IL6;HMGB1;IL1B;PYDC1;STAT5B;RASAL3;BTN2A2;RAC2;IL18;IDO1;VCAM1;BMP4;DNAJA3;CD244;XCL1;CTNNB1;CD40LG;CLEC4G;IL12RB1;HLA-E;RIPK3;AIF1;SOS1;CASP3;JAK3;TNFRSF14;HLA-DRB3;CCR2;TNFSF18;NCK1;IL2;IGF1;PDE5A;PRNP;NCKAP1L;ZP4;KIAA0922;IL12B;LEP;HLA-DMB;CD6;CD46;VTCN1;MARCH7;CDKN2A;C…
GO_REGULATION_OF_INTERLEUKIN_12_PRODUCTION	http://www.broadinstitute.org/gsea/msigdb/cards/GO_REGULATION_OF_INTERLEUKIN_12_PRODUCTION	51	0.549426	1.93534	0.00327332	0.00652248	TLR9;PIBF1;IL10;FOXP1;HLA-G;RIPK2;IFNG;MAPK11;IL23A;RELA;JAK3;LGALS9;IRF1;THBS1;HLA-B;IRF8;ACP5;CCL19;TRAF6;CD40LG;IRF5;TLR4;TIRAP;CD40;LTB;CMKLR1;C1QBP;IDO1;MAST2;CCR7;TIGIT;MAPK14;ISL1;MEFV;AGER;IL12B;HSPD1;TNFRSF9;NFKB1;TLR3;IL23R;TNFSF4;ARRB2;HMGB1;LILRB1;IRAK3;TNFSF9;CD36;SLAMF1;PLCB1;TLR2
GO_CERAMIDE_BIOSYNTHETIC_PROCESS	http://www.broadinstitute.org/gsea/msigdb/cards/GO_CERAMIDE_BIOSYNTHETIC_PROCESS	41	0.57614	1.93059	0	0.00689846	ALOX12B;GBA;ST3GAL3;CERS5;CERS6;ST8SIA3;ST8SIA2;ST3GAL5;ST6GALNAC3;ST3GAL6;SPTLC1;P2RX7;P2RX1;DEGS2;SMPD2;ST3GAL4;ALOXE3;ST6GALNAC5;ST6GALNAC1;ST3GAL2;ST6GALNAC2;DEGS1;CLN8;C20orf173;AGK;B4GALNT1;SPTLC2;ST8SIA6;ST3GAL1;CERS3;FAM57B;SAMD8;UGT8;GAL3ST1;ST8SIA4;SMPD1;ST6GALNAC4;CERS4;UGCG;CERS1;CERS2;SMPD4;ST6GALNAC6
GO_ADENYLATE_CYCLASE_MODULATING_G_PROTEIN_COUPLED_RECEPTOR_SIGNALING_PATHWAY	http://www.broadinstitute.org/gsea/msigdb/cards/GO_ADENYLATE_CYCLASE_MODULATING_G_PROTEIN_COUPLED_RECEPTOR_SIGNALING_PATHWAY	142	0.465638	1.93036	0	0.00683476	GCGR;GNAZ;ADRA1B;GPR133;PTGER4;NPY1R;GCG;HTR1A;MCHR1;VIP;GNAT2;INSL3;UCN2;HTR1F;ADCY2;CHRM3;OR13F1;AVPR2;CHRM2;ADRB2;CCR3;ADRA1D;DRD5;P2RY12;CALCR;GNA12;PSAPL1;LHCGR;GPR101;MC3R;LPAR1;PTGIR;CHRM1;GRM8;NPR3;DRD3;GNB1;HTR1B;OR56A1;CALCA;RGS1;GPR37L1;TSHR;FSHR;CALCRL;PTHLH;GRM2;OR56A4;RXFP1;GNAQ;CRHR2;PTH1R;OPRD1;NPY2R;FPR1;OPRL1;ADM2;ADORA2B;APLP1;MC4R;ADCY8;ADCY1;GRM7;S1PR4;CHRM4;GNG2;GABBR1;ADORA…
GO_REGULATION_OF_INTERLEUKIN_17_PRODUCTION	http://www.broadinstitute.org/gsea/msigdb/cards/GO_REGULATION_OF_INTERLEUKIN_17_PRODUCTION	22	0.663566	1.92815	0	0.00696081	IL23R;TNFSF4;TGFB1;TLR4;PRNP;LY9;IL2;NOD2;IL12A;MYD88;IL21;IL15;IL36RN;FOXP3;SLAMF6;IFNG;TUSC2;IL23A;IL18;NCKAP1L;PRKCQ;IL12B
GO_REGULATION_OF_CELL_CELL_ADHESION	http://www.broadinstitute.org/gsea/msigdb/cards/GO_REGULATION_OF_CELL_CELL_ADHESION	364	0.418045	1.92746	0	0.00694373	HHLA2;NR4A3;PPAP2B;CD28;CLC;AP3B1;FADD;CCDC88B;ABL1;FYN;HLA-A;MTOR;BTLA;SOCS5;ADRB2;LGALS3;MINK1;GATA3;CEACAM1;B4GALNT2;ETS1;IL29;FGA;HLA-DRA;MAP2K5;APOA1;DUSP3;CYP26B1;NOD2;KLF4;CCL19;CEBPB;CD274;IL23A;SYK;NCK2;SIT1;ADK;EPB49;MLST8;LCK;SERPINE2;ASS1;CD5;SHH;CD44;RDX;WNT5A;SLAMF1;MAP3K14;HES1;SPINK5;SART1;BAD;EFNB3;EFNB2;MAPKAP1;LILRB1;ZAP70;PRR5;NRARP;KIAA0748;DHPS;CITED2;LAG3;IL4R;RAG1;BMP2;GLI…
GO_IONOTROPIC_GLUTAMATE_RECEPTOR_SIGNALING_PATHWAY	http://www.broadinstitute.org/gsea/msigdb/cards/GO_IONOTROPIC_GLUTAMATE_RECEPTOR_SIGNALING_PATHWAY	24	0.642761	1.92615	0.00166389	0.00694258	GRIK4;GRIA4;GRIK3;GRIA2;GRIN3B;GRID2;GRID1;GRIN1;PTK2B;ATP1A3;APP;CDK5R1;GRIN2D;GRIN2C;CPEB4;GRIN3A;GRIK1;CLN3;GRIN2B;GRIA1;GRIK2;GRIK5;GRIA3;GRIN2A
GO_REGULATION_OF_NEUROTRANSMITTER_TRANSPORT	http://www.broadinstitute.org/gsea/msigdb/cards/GO_REGULATION_OF_NEUROTRANSMITTER_TRANSPORT	60	0.529818	1.92608	0	0.00685123	PARK2;SNCG;DTNBP1;CACNA1A;STXBP1;GRIK5;SNCAIP;STX1B;PNKD;TOR1A;RAB3A;FMR1;PTGER4;UNC13B;NLGN1;DRD2;DRD3;GPM6B;GFAP;NF1;STX1A;SLC30A1;NAPA;PER2;SLC18A2;RAB5A;HCRT;GDNF;ACCN2;CAMK2A;SLC18A1;KCNC4;RAP1A;MEF2C;SYT11;ATP2A2;SNCA;RIMS1;UNC13A;PPP1R9A;TACR2;RAB3B;SPHK1;RIMS4;BRAF;SYN1;KCNMB4;SYT12;NOS1;ATP1A2;SEPT5;RAP1BL;RAB3GAP1;DRD1;CHRNA3;RIMS3;PFN2;GPER;NTRK2;CPLX3;LRRK2;DRD4;CPLX4;CHRNB4
GO_REGULATION_OF_MEMBRANE_POTENTIAL	http://www.broadinstitute.org/gsea/msigdb/cards/GO_REGULATION_OF_MEMBRANE_POTENTIAL	330	0.42065	1.92606	0	0.00676226	SLC25A33;SLC25A36;NGFR;HCN3;SLC26A3;GNAQ;PRELID1;SCN1A;KCNK2;RIMS1;IGSF9B;PRKCZ;KCNJ2;TPCN1;CATSPER1;IFNG;KCNK6;MTNR1B;CNR2;CX3CL1;MYOC;ANK2;ZMYND8;TSPO;NTSR1;KCNH4;DSP;KCND3;GLRX;KCNB1;CACNB3;NETO1;CHRNA3;FGF12;GPER;PAWR;PPP2R3C;KCNA5;KDR;KCNK15;CACNA2D1;CHRNB4;ATP1A4;SLC26A11;HEBP2;KCNK17;GJA1;NEDD4L;B2M;GPR88;SLC26A7;NALCN;GABRB3;CDKN2A;KCNH6;GPD1L;SCN8A;CELF4;FKBP1B;ADIPOQ;ACTN2;CLCN1;NLGN1;W…
GO_POSITIVE_REGULATION_OF_ALPHA_BETA_T_CELL_PROLIFERATION	http://www.broadinstitute.org/gsea/msigdb/cards/GO_POSITIVE_REGULATION_OF_ALPHA_BETA_T_CELL_PROLIFERATION	19	0.676407	1.92192	0	0.00723547	CD244;CD55;XCL1;CD28;TNFSF4;ZAP70;HLA-A;HLA-E;LGALS9;CD3E;RASAL3;IL12B;CCR2;IL23A;IL18;SYK;RIPK2;CD80;EBI3
GO_G_PROTEIN_COUPLED_RECEPTOR_SIGNALING_PATHWAY_COUPLED_TO_CYCLIC_NUCLEOTIDE_SECOND_MESSENGER	http://www.broadinstitute.org/gsea/msigdb/cards/GO_G_PROTEIN_COUPLED_RECEPTOR_SIGNALING_PATHWAY_COUPLED_TO_CYCLIC_NUCLEOTIDE_SECOND_MESSENGER	168	0.451995	1.9187	0	0.00747738	CHRM2;ADRB2;CCR3;ADRA1D;DRD5;P2RY12;HTR6;CALCR;GNA12;PSAPL1;LHCGR;GPR101;MC3R;LPAR1;PTGIR;CHRM1;GRM8;NPR3;DRD3;HTR1B;GNB1;OR56A1;CCL2;GCGR;HTR4;XCR1;GNAZ;ADRA1B;GPR133;PTGER4;NPY1R;GCG;HTR1A;MCHR1;VIP;GNAT2;INSL3;UCN2;HTR1F;ADCY2;CHRM3;OR13F1;AVPR2;ADCY8;ADCY1;GRM7;S1PR4;CHRM4;GNG2;GABBR1;GNAT1;ADORA2A;GPR21;CCR1;GPER;ADORA1;GALR3;WASF2;GRM3;GPR44;GPR52;SSTR4;ADCY3;ADCY4;RGS1;CALCA;GPR37L1;TSHR;M…
GO_POSITIVE_REGULATION_OF_LYMPHOCYTE_MEDIATED_IMMUNITY	http://www.broadinstitute.org/gsea/msigdb/cards/GO_POSITIVE_REGULATION_OF_LYMPHOCYTE_MEDIATED_IMMUNITY	67	0.519273	1.91456	0	0.00780081	KLRK1;SH2D1B;VAV1;IL21;SH2D1A;GATA3;WHSC1;STAT5B;RASGRP1;TBX21;HPX;HLA-A;CD226;IL23R;PVRL2;TNFSF4;HSPD1;IL1B;CD28;ZP3;LAMP1;FADD;ZBTB1;STAT6;TNF;IL23A;FOXP3;TGFB1;B2M;TRAF6;HLA-B;CADM1;IL12A;PAXIP1;MSH6;LAG3;IL12B;MALT1;SLAMF6;FCER2;FZD5;CRTAM;P2RX7;IL2;KLRC4-KLRK1;STX7;TRAF2;IL4;SASH3;FCER1A;NCR3;AP1G1;IFNG;NLRP3;HLA-E;CLCF1;PVR;TNFSF13;C3;LTA;MAP3K7;FCER1G;RSAD2;XCL1;PRKCZ;IL12RB1;UNG;CD40;EXOS…
GO_MODULATION_OF_SYNAPTIC_TRANSMISSION	http://www.broadinstitute.org/gsea/msigdb/cards/GO_MODULATION_OF_SYNAPTIC_TRANSMISSION	294	0.423348	1.9101	0	0.00815688	S100B;NEUROD2;EIF2AK4;ADNP;GRIN1;SHANK1;EDN1;MTMR2;UCN;DMPK;SNCAIP;FLOT1;NRXN1;STX1B;AGT;PARK2;HRAS;CACNA1A;DAPK1;ACCN2;CSPG5;KCNJ10;GRM4;KCNC4;SLC18A1;CDK5;NR2E1;PER2;NLGN4X;MECP2;GRM6;BCAN;CNR1;KISS1R;DRD2;P2RX3;RGS14;KISS1;PTK2B;GNAI2;ATP2B2;HTR2A;UNC13A;PINK1;SPHK1;RAB3B;YWHAG;CLSTN1;ABAT;TNR;SNCA;ATP2A2;SLC8A3;CLSTN2;CACNG8;PLK2;CACNG7;CAMK2B;MAPK1;CACNG5;RIMS3;APOE;HNRNPK;DRD1;GNAI1;PTEN;CR…
GO_POSITIVE_REGULATION_OF_ENDOTHELIAL_CELL_DIFFERENTIATION	http://www.broadinstitute.org/gsea/msigdb/cards/GO_POSITIVE_REGULATION_OF_ENDOTHELIAL_CELL_DIFFERENTIATION	15	0.712752	1.90926	0.00172712	0.0081415	CDH5;S1PR2;ACVRL1;ALOX12;GDF2;ATOH8;TMEM100;NOTCH1;CLDN5;BTG1;BMP6;CTNNB1;PROC;ETV2;BMP4
GO_GLUCOCORTICOID_METABOLIC_PROCESS	http://www.broadinstitute.org/gsea/msigdb/cards/GO_GLUCOCORTICOID_METABOLIC_PROCESS	16	0.708704	1.90886	0.00170358	0.00808466	CYP17A1;APOA1;SERPINA6;STAR;CYP11A1;CYP21A2;HSD11B1;CACNA1H;YWHAH;CRH;CYP11B2;CYP11B1;MECP2;HSD3B2;HSD3B1;HSD11B2
GO_NEGATIVE_REGULATION_OF_CYTOKINE_PRODUCTION_INVOLVED_IN_IMMUNE_RESPONSE	http://www.broadinstitute.org/gsea/msigdb/cards/GO_NEGATIVE_REGULATION_OF_CYTOKINE_PRODUCTION_INVOLVED_IN_IMMUNE_RESPONSE	21	0.653289	1.90757	0	0.00813903	HMOX1;TGFB1;LILRB1;ANGPT1;IRAK3;TGFB2;TGFB3;XCL1;HFE;APOA1;SLAMF1;BCL6;IFNA2;BST2;APOA2;IL10;CUEDC2;IFNB1;FOXP3;JAK3;C10orf54;TNF
GO_MEMBRANE_DEPOLARIZATION	http://www.broadinstitute.org/gsea/msigdb/cards/GO_MEMBRANE_DEPOLARIZATION	58	0.527922	1.90756	0	0.00804328	SCN1A;PARK7;SCN8A;PRKCZ;CDKN2A;CACNA1F;SCN9A;ATPIF1;CASP1;NALCN;CACNA1A;CATSPER4;CHRNA4;JUN;CACNA1H;CHRNA6;SCN5A;YWHAH;CACNG2;CATSPER1;SCN2B;SCN11A;CACNB4;SLC8A1;TPCN1;CACNB2;ADIPOQ;EDN1;CACNA1D;CATSPER2;KCNJ2;SCN4B;CACNA1G;CACNG4;CACNB3;P2RX7;CHRNB2;CATSPER3;ABL1;CACNA1C;MLL;P2RX4;ATP1A2;SCN2A;SCN3A;ANK2;CAV1;C9orf7;CACNA1E;BEST2;CACNA2D1;SCN4A;CACNA1I;SCN3B;SCN1B;SCN10A;CACNA1B;CACNA1S;KCNH2;TP…
GO_T_CELL_SELECTION	http://www.broadinstitute.org/gsea/msigdb/cards/GO_T_CELL_SELECTION	36	0.587177	1.89989	0	0.00894878	STAT6;BATF;CARD11;JAG2;BRAF;ZFPM1;FOXP3;SYK;SHH;IL4;IL15;CD74;CD1D;BCL2;THEMIS;BCL11B;GLI3;SPN;IRF4;FAS;SLAMF6;SRF;STK11;CCR7;GATA3;LY9;CD28;DOCK2;ATG5;ZAP70;AIRE;IL6;ITPKB;CD3D;CD3E;CD4
GO_ADULT_BEHAVIOR	http://www.broadinstitute.org/gsea/msigdb/cards/GO_ADULT_BEHAVIOR	132	0.458795	1.89978	0	0.00885935	ARCN1;ADAM22;DRD2;GIP;GRIN2D;GDNF;KCNJ10;GBX1;CDK5;PAX5;OPRK1;MECP2;NLGN4X;DAB1;NRXN1;PARK7;PARK2;SNCG;GLRA1;CACNA1A;HOXD10;NTAN1;CACNB4;GHRL;MAFG;SHANK1;CNP;GRIN1;CHRNA5;HDAC2;PPT1;DRD1;SLC1A2;CRHBP;PTEN;GLRB;OPRM1;NOS1;ATP1A2;ZFHX2;EPS8;DRD4;LEP;HTRA2;SEZ6;DBH;SEZ6L;BBS4;GHSR;ABAT;FXN;ZIC1;CTNS;SNCA;SHANK3;CHRNA4;BTBD9;PPARA;EN1;NPY;NLGN3;SPTBN4;HOXB8;MAPT;HOXD9;RNF180;SPTBN2;HTR2A;NTF4;PBX3;NR…
GO_INFLAMMATORY_RESPONSE	http://www.broadinstitute.org/gsea/msigdb/cards/GO_INFLAMMATORY_RESPONSE	439	0.403101	1.89579	0	0.00924308	CCL5;KLKB1;HNRNPA0;RAC1;REG3A;TNFRSF21;CCL20;C4A;F12;NLRP3;TNFRSF11B;RIPK2;IL20RB;CALCA;CNR2;IL17RE;NCR3;LGALS9;FCER1G;INS;S100A12;NGFR;C3;CCL25;CHST2;NFRKB;HDAC4;CD40;PRKCZ;HLA-DRB5;STAT3;HFE;TSPAN2;CCL4L2;LYZ;ACVR1;TNFRSF10C;GPER;CYP4F11;SLC7A2;PLA2G4C;NOTCH1;HLA-DRB4;AHCY;NTRK2;CXCL3;PRKCQ;AGER;C5;S100A8;TLR7;ADORA2A;CX3CL1;LTA4H;NFKB1;CCL8;MS4A2;CD27;AOX1;IL31RA;CDO1;CCRL2;F3;NFKBIZ;KDM6B;LYN…
GO_POSITIVE_REGULATION_OF_ALPHA_BETA_T_CELL_ACTIVATION	http://www.broadinstitute.org/gsea/msigdb/cards/GO_POSITIVE_REGULATION_OF_ALPHA_BETA_T_CELL_ACTIVATION	51	0.535083	1.89457	0.00158228	0.00932134	CD86;ANXA1;CCR2;SYK;IL23A;IFNG;RIPK2;NLRP3;FOXP3;SHH;SASH3;CD83;CD244;NKAP;IL12A;CD55;XCL1;PRKCZ;IL12RB1;GLI3;HLA-E;AP3D1;CCL19;LGALS9;IL12B;PRKCQ;RASAL3;NCKAP1L;IL18;MYB;SOCS5;PNP;IL4R;CD80;HSPH1;TGFBR2;ZBTB16;EBI3;CD28;AP3B1;IHH;RARA;HLA-A;ITPKB;IL6;TNFSF4;ADA;ZAP70;IL23R;HLX;CD3E
GO_HOMOPHILIC_CELL_ADHESION_VIA_PLASMA_MEMBRANE_ADHESION_MOLECULES	http://www.broadinstitute.org/gsea/msigdb/cards/GO_HOMOPHILIC_CELL_ADHESION_VIA_PLASMA_MEMBRANE_ADHESION_MOLECULES	147	0.458122	1.89289	0	0.00948622	SMAGP;CDH15;MPZL2;PCDHB12;PCDH8;PCDH11Y;PCDHB3;FAT2;PCDHB1;DSCAML1;CDHR5;CEACAM1;PCDHA1;PCDHGC5;CD226;PVRL2;DCHS2;DSG2;PTPRM;PCDHA4;PCDHGA7;DCHS1;CDH3;PVRL4;CDH9;PCDHB11;PCDHGA5;CLSTN3;CADM1;PCDHB18;DSCAM;CDH8;PCDHGB6;CDH11;PCDHB16;TRO;PCDHA11;CDH13;PCDHGA6;AMIGO1;PCDHGB1;CDHR3;PCDH10;PCDHA13;PCDHB6;PCDHA12;SDK1;PCDHB15;CDH24;CDH22;PCDHB2;CELSR1;IGSF9;RET;CRTAM;NCR3;PCDHGA3;PCDHB5;PCDHGA11;DSG1;P…
GO_REGULATION_OF_ADENYLATE_CYCLASE_ACTIVITY	http://www.broadinstitute.org/gsea/msigdb/cards/GO_REGULATION_OF_ADENYLATE_CYCLASE_ACTIVITY	68	0.511232	1.89175	0	0.00954496	NPFFR2;CALM1;TSHR;ADCY5;EDNRA;CCR2;CALCA;GRM2;VIPR2;GNAI2;FSHR;ACR;GPR87;ADRA2A;CRHR1;P2RY11;ADORA2B;GLP1R;GABBR1;ADORA2A;ADCY1;DRD4;ADCY8;GRM7;GNAI3;GPER;PALM;RAF1;CALM2;GNAL;DRD1;GRM3;GALR3;LTB4R2;ADCY6;WFS1;OPRM1;ADCY3;ADCY4;CAP2;GALR2;ADCYAP1;ADRB1;AKAP5;GPR133;ADRB3;VIP;EDNRB;GALR1;GHRHR;GNAS;P2RY13;AVPR2;ADCY2;PRKCA;CAP1;CALM3;DRD5;ADRB2;LHCGR;TIMP2;GABBR2;ADCY7;GIPR;CALCR;NF1;HPCA;ADCY9;DR…
GO_REGULATION_OF_INFLAMMATORY_RESPONSE	http://www.broadinstitute.org/gsea/msigdb/cards/GO_REGULATION_OF_INFLAMMATORY_RESPONSE	284	0.418219	1.8892	0	0.00982771	APOA1;NOD2;MAS1;RORA;C9;C1QTNF3;CCL23;ACP5;APOD;KLF4;C5AR1;CYP19A1;BRD4;PLA2G7;IL23A;SMPDL3B;VTN;PGLYRP1;PTGER4;TLR9;CD28;AHSG;TLR2;ADAMTS12;NPY5R;CX3CR1;TBC1D23;SOCS3;ACE2;IL17A;FAM132A;WFDC1;TEK;CCL1;HGF;VAMP2;ADRB2;C8A;SOCS5;CASP12;ETS1;PYDC2;GATA3;FABP4;PLA2G2A;IL17RB;IL1RL1;CCL3L3;CD276;LBP;SERPINC1;CCL3L1;GPSM3;ADORA2B;GGT1;IL17F;ITGA2;C2;ANXA1;BCR;EDNRA;CASP4;PTGS2;IL1R1;ABR;FOXP1;IL1RL2;T…
GO_REGULATION_OF_ADAPTIVE_IMMUNE_RESPONSE	http://www.broadinstitute.org/gsea/msigdb/cards/GO_REGULATION_OF_ADAPTIVE_IMMUNE_RESPONSE	120	0.468227	1.88789	0	0.00988227	IL7R;PRKCZ;IL1RL1;HFE;XCL1;PPP3CB;ALOX15;EXOSC3;IRF7;IL12RB1;MEF2C;CD40;CLEC4G;SPN;UNG;PVR;TNFSF13;LTA;C3;HLA-E;CLCF1;FCER1G;IRF1;RIPK3;RSAD2;WAS;NLRP10;MAP3K7;ANXA1;JAK3;NCR3;NLRP3;IFNG;IL20RB;RIPK2;CCR2;TNFSF18;SUPT6H;IL4;C4BPB;TRAF2;STX7;IL27RA;IFNA2;SASH3;FCER1A;TRPM4;IL2;SLAMF1;P2RX7;ADA;LILRB1;APLF;FCER2;FZD5;TRIM27;NDFIP1;HLX;AGER;IL33;PRKCQ;IL12B;IFNB1;MALT1;TNFAIP3;IL4R;MSH6;SLC11A1;PYCA…
GO_INNERVATION	http://www.broadinstitute.org/gsea/msigdb/cards/GO_INNERVATION	23	0.633991	1.88715	0	0.00985012	SULF1;LRIG1;SEMA3A;ISL1;NRP1;LRIG2;UNC13B;NTF4;GABRA5;UNC13A;SULF2;SERPINE2;SLITRK6;NPTX1;NTRK1;FBXO45;GABRB2;GABRB3;POU4F1;RNF165;PRKCG;RET;COL25A1
GO_REGULATION_OF_AMINE_TRANSPORT	http://www.broadinstitute.org/gsea/msigdb/cards/GO_REGULATION_OF_AMINE_TRANSPORT	68	0.507231	1.88293	0	0.0103021	CXCL12;P2RY1;SNCG;OXT;AGT;PARK2;ADRA2B;CACNA1A;DTNBP1;CHRNA6;ADRBK1;GCK;ARL6IP5;PCP4;TOR1A;KCNA2;CNR1;STX1A;FFAR3;SLC6A1;NPY5R;CHRNB2;TMEM27;HRH3;DRD3;DRD2;ADRA2C;IL1B;HTR1B;GDNF;DPYSL2;SLC38A3;SLC18A1;ARL6IP1;P2RY12;PER2;OPRK1;CRHR2;TRH;ADRA2A;ABAT;SNCA;NPY2R;CCK;CHRNA4;CRH;AGTR2;CARTPT;AVPR1A;HTR2A;AVP;PINK1;CHGA;RAB3B;TACR2;KCNB1;DRD1;P2RX7;RAB3GAP1;PTGS1;NTSR1;SEPT2;ATP1A2;GRM7;DRD4;LEP;GABBR…
GO_POSITIVE_REGULATION_OF_INTERLEUKIN_12_PRODUCTION	http://www.broadinstitute.org/gsea/msigdb/cards/GO_POSITIVE_REGULATION_OF_INTERLEUKIN_12_PRODUCTION	33	0.591698	1.88285	0	0.0102069	PLCB1;TLR2;TNFSF9;CD36;IL23R;TNFSF4;HMGB1;TLR3;HSPD1;AGER;IL12B;ISL1;MAPK14;IDO1;CCR7;LTB;CD40LG;IRF5;TLR4;CD40;TIRAP;TRAF6;LGALS9;IRF1;IRF8;CCL19;RELA;RIPK2;IFNG;MAPK11;IL23A;HLA-G;TLR9
GO_POSITIVE_REGULATION_OF_CELL_ADHESION	http://www.broadinstitute.org/gsea/msigdb/cards/GO_POSITIVE_REGULATION_OF_CELL_ADHESION	363	0.413294	1.88165	0	0.0101726	EPHA1;SERPINF2;FBLN2;CD74;FLOT1;HLA-DRB1;MAP3K8;PYCARD;C1QBP;RHOD;FN1;TRIOBP;FOXC2;TGFB1;EGR3;RASAL3;EMID2;DUSP26;PIK3R6;VCAM1;TNFSF11;PTPN11;VAV1;ITGA4;TNFSF9;TNFRSF18;CD59;NID1;ZP3;CD63;LGALS1;EPO;PPM1F;IL1B;PYDC1;IL23R;CDC42;CCR2;NDNF;PTK2B;COL16A1;VWC2;MYADM;SKAP1;CD47;MYO10;TNFSF18;NCK1;PAK3;EPB41L5;ECM2;CD40LG;IL12RB1;KIFAP3;LDB1;SRC;NPNT;PODXL;ANGPT1;LEF1;PAK1;GRAP2;PTAFR;FOXF1;NCKAP1L;IL1…
GO_SYNAPSE_ORGANIZATION	http://www.broadinstitute.org/gsea/msigdb/cards/GO_SYNAPSE_ORGANIZATION	143	0.457519	1.88114	0	0.0101394	CDH2;FBXO45;WNT3A;PCDHB4;SNCB;RYK;PCDHB9;P2RX2;DRD2;RER1;PCDHGC3;GDNF;ETV5;PCDHB10;FNTA;FARP1;CDK5;PCDHB13;LRRC4;LRP4;NLGN4X;MECP2;NRXN1;FZD1;SNCG;CEL;CACNA1A;LPHN3;F2R;COL4A1;CACNB4;SHANK1;NFIA;BSN;UNC13B;APOE;AGRN;UTRN;GNPAT;SDK2;POU4F1;DRD1;ANK3;PTEN;FZD5;PCDHB14;GLRB;WNT7A;LAMB2;CACNA2D2;NRCAM;LRRK2;PDZRN3;SEZ6;LRRTM4;NLGN4Y;NLGN2;SEZ6L;KIRREL3;TNR;CTNNB1;SHANK3;DNAJA3;SNCA;DRP2;NLGN3;ACHE;CO…
GO_REGULATION_OF_CALCIUM_ION_TRANSPORT	http://www.broadinstitute.org/gsea/msigdb/cards/GO_REGULATION_OF_CALCIUM_ION_TRANSPORT	199	0.432965	1.87871	0	0.0103621	CXCL11;CXCR3;C19orf26;JPH4;SPINK1;TGFB1;JPH2;LILRB2;CREB3;AGT;CAV3;SLC9A1;CACNB4;F2R;S100A1;ATP1B1;GRIN3B;SLN;UCN;PIK3CG;PACSIN3;BCL2;TRPC4;CACNA1D;HSPA2;TRPC1;EPO;ZP3;JSRP1;P2RX4;CACNA1C;PDPK1;DRD2;P2RX2;PRKD1;CLDN16;KCNE3;AKAP6;CALM3;SEPN1;TRPC3;CAMK2A;FGF14;DMD;BDKRB1;CXCL9;TRPV2;HCRT;EFCAB4A;GRM6;NPSR1;CAMK2G;SNCA;BMP4;CTNNB1;CRHR1;XCL1;LACRT;ADRA2A;CCL3;PLN;P2RX5;CAMK2D;CCKAR;CASQ2;GSTM2;PDE…
GO_GLUTAMATE_RECEPTOR_SIGNALING_PATHWAY	http://www.broadinstitute.org/gsea/msigdb/cards/GO_GLUTAMATE_RECEPTOR_SIGNALING_PATHWAY	41	0.556723	1.87785	0	0.0104195	GRIN2D;CLN3;PLCB1;GRM8;HOMER1;GRIK2;GRM3;GRIA3;KCNB1;GRIA4;GRIK4;GRIK3;GRIA2;GRM6;GRID2;HOMER2;ATP1A3;GRM5;GRM7;GRM4;APP;GRM1;CPEB4;TRPM1;GRIN2C;GRIK1;GRIN3A;GRIA1;GRIN2B;GNAQ;GRIN2A;GRIK5;SSTR1;GRM2;HOMER3;GRIN3B;FMR1;GRID1;PTK2B;GRIN1;CDK5R1
GO_POSITIVE_REGULATION_OF_ACUTE_INFLAMMATORY_RESPONSE	http://www.broadinstitute.org/gsea/msigdb/cards/GO_POSITIVE_REGULATION_OF_ACUTE_INFLAMMATORY_RESPONSE	28	0.609707	1.87738	0	0.0103395	ZP3;NPY5R;CNR1;FFAR3;CREB3L3;PLA2G4A;IL6;C3;FCER1G;TAC1;IL1B;TNF;CCR2;F12;PTGER3;OSMR;PIK3CG;PTGS2;FFAR2;ADAM8;TNFSF11;OSM;IL6ST;CCR7;FCER1A;TNFRSF11A;KLKB1;CCL5
GO_REGULATION_OF_NEUROTRANSMITTER_LEVELS	http://www.broadinstitute.org/gsea/msigdb/cards/GO_REGULATION_OF_NEUROTRANSMITTER_LEVELS	182	0.438691	1.87665	0	0.0103172	STX11;KCNC4;CADPS;SLC18A1;CAMK2A;PPFIA1;SLC1A3;RAB5A;ACCN2;HCRT;GDNF;GRM4;SLC18A2;KCNJ10;SYT3;CDK5;PER2;STX19;HRH3;SYT10;ALDH9A1;GPM6B;DRD2;CLN3;SYT15;SYT8;SYT5;UNC13B;STX1B;SYT4;SLC5A7;NAALAD2;PARK7;NRXN1;SLC32A1;SYN2;PAH;SNCAIP;PLDN;SNAP23;GABRA2;GRIK5;PIP5K1C;LIN7C;CACNA1A;PARK2;SNCG;SLC6A2;PPFIA3;DRD4;LRRK2;RIMS3;DOC2A;SLC22A2;CADPS2;HSPA8;P2RX7;DRD1;PPT1;STX2;SYT14;DAGLB;SCRIB;NOS1;ATP1A2;CA…
GO_REGULATION_OF_SYNAPTIC_TRANSMISSION_GLUTAMATERGIC	http://www.broadinstitute.org/gsea/msigdb/cards/GO_REGULATION_OF_SYNAPTIC_TRANSMISSION_GLUTAMATERGIC	50	0.543207	1.8748	0	0.0104733	DRD2;PRKACA;HTR1B;ATP1A2;ATAD1;GRM3;PSEN1;GRIK2;CNR1;GRM8;NPS;DRD1;RAB3GAP1;PLA2G6;OXTR;OPHN1;GRM6;NLGN2;ADORA1;GRIK3;GRM4;NTRK2;LRRK2;GRM7;GRM5;MAPK8IP2;DGKI;GRIK1;DKK1;NGFR;RELN;GRM1;GLUL;MEF2C;NTRK1;NPY2R;SHANK3;TNR;NRXN1;UNC13A;HTR2A;SERPINE2;GRM2;PTGS2;ADCYAP1;UCN;NLGN3;SYT1;PTK2B;NLGN1
GO_REGULATION_OF_HUMORAL_IMMUNE_RESPONSE	http://www.broadinstitute.org/gsea/msigdb/cards/GO_REGULATION_OF_HUMORAL_IMMUNE_RESPONSE	50	0.530204	1.87271	0	0.0106599	SPNS2;CD46;C6;CCR7;C7;CFP;KLK5;ZP4;C5;PPP2R3C;PROS1;C8A;HPX;SUSD4;CFI;PHB2;A2M;FCER2;PHB;SPINK5;C8B;DEFB103B;ZP3;MASP1;PTPN6;CD59;C4BPA;C4A;C4BPB;GPR77;C8G;SERPING1;DEFB103A;PGC;CFB;C2;IRG1;C5AR1;TNF;C3AR1;FOXJ1;VTN;C9;CR1;LTA;C3;C4B;CD55;C1QBP;CXCL13;KLK7;CFH
GO_POSITIVE_REGULATION_OF_LYMPHOCYTE_DIFFERENTIATION	http://www.broadinstitute.org/gsea/msigdb/cards/GO_POSITIVE_REGULATION_OF_LYMPHOCYTE_DIFFERENTIATION	77	0.49565	1.86649	0	0.0114197	PPP2R3C;MYB;PNP;IL12B;KIAA0748;MMP14;NCKAP1L;IL4R;ADAM8;CD46;IHH;PRDM1;CD27;IL2;HLX;SART1;BAD;ITPKB;AXL;ADA;ZAP70;RIPK2;IFNG;PCID2;NLRP3;XBP1;ANXA1;IL1RL2;SASH3;HLA-G;IL4;IL12RB1;RAG1;ATP11C;GLI3;GAS6;PRKCZ;IL7R;IL36B;LGALS9;AP3D1;SOCS5;IL7;RASGRP1;STAT5B;EGR3;TGFBR2;GATA3;INPP5D;PIK3R6;ZBTB16;CD80;TNFSF9;GLI2;ZBTB1;RARA;AP3B1;VNN1;IL1B;IL6;IL2RA;TNFSF4;IL23R;SYK;IL23A;RLTPR;FOXP3;FLT3LG;BTK;CD86…
GO_POTASSIUM_ION_HOMEOSTASIS	http://www.broadinstitute.org/gsea/msigdb/cards/GO_POTASSIUM_ION_HOMEOSTASIS	18	0.673229	1.86586	0.0034662	0.0113882	ATP1B3;ATP1A2;ATP1B2;ATP1A1;ATP12A;TFAP2B;CAMK2D;UPK3A;KCNJ2;KCNMA1;ATP4A;KCNH2;ATP1B1;CYP11B2;KCNJ10;KCNA5;ATP1A4;ATP1A3
GO_NEURON_CELL_CELL_ADHESION	http://www.broadinstitute.org/gsea/msigdb/cards/GO_NEURON_CELL_CELL_ADHESION	16	0.693305	1.86138	0.00170648	0.0119795	NRXN3;TNR;NRXN1;CEL;RET;NCAM2;ASTN1;CDK5R1;NRXN2;NLGN3;CNTN4;NLGN1;NINJ2;NLGN2;NLGN4X;NLGN4Y
GO_REGULATION_OF_ALPHA_BETA_T_CELL_ACTIVATION	http://www.broadinstitute.org/gsea/msigdb/cards/GO_REGULATION_OF_ALPHA_BETA_T_CELL_ACTIVATION	67	0.509264	1.85935	0.0015674	0.0123483	CD55;NKAP;IL12A;IRF4;IL27;CCL19;C10orf54;CD86;FOXP3;RC3H1;SYK;IL23A;SHH;CD83;BCL6;AP3B1;CD28;RARA;IL23R;TNFSF4;ITCH;IL6;HMGB1;HLA-A;CD3E;RASAL3;SOCS5;IL18;CD80;EBI3;ZBTB16;GATA3;TGFBR2;PRKCZ;HFE;XCL1;CD244;GLI3;IL12RB1;AP3D1;HLA-E;IRF1;LGALS9;ANXA1;TNFRSF14;JAK3;NLRP3;IFNG;RIPK2;CCR2;TNFSF18;IL4;CD300A;SASH3;IHH;ZAP70;ADA;LILRB1;ITPKB;HLX;NCKAP1L;AGER;PRKCQ;IL12B;PNP;MYB;IL4R;HSPH1
GO_PROTEIN_LOCALIZATION_TO_SYNAPSE	http://www.broadinstitute.org/gsea/msigdb/cards/GO_PROTEIN_LOCALIZATION_TO_SYNAPSE	15	0.717549	1.85308	0	0.0134668	CEP112;NLGN2;CDK5;LRRTM1;ACCN1;DLG2;NLGN1;SHANK1;DLG3;NRXN2;RELN;NPHS1;NRXN1;NETO1;DLG1;DLG4
GO_BEHAVIOR	http://www.broadinstitute.org/gsea/msigdb/cards/GO_BEHAVIOR	500	0.391607	1.85294	0	0.0133653	VDAC1;PAX5;ITGA8;SLC1A3;HRH1;HCRT;GRIN2D;PRKAR2B;CCKBR;NAV2;MRAP2;ADCYAP1;HRH2;GABRA5;GM2A;CHRNA5;BCL2;GRID1;CACNB4;NPHP4;NPTN;SNCG;DACH1;STRA6;GRIA1;ATP8A2;BBS4;NLGN2;OXTR;C1orf51;DBH;BTG2;HCRTR2;VWA1;PJA2;BSX;LEP;ATP1A2;PTGS1;GLRB;ATP7A;NPS;SYNGAP1;SOBP;PRNP;POU4F1;TACR2;NEGR1;PBX3;FOS;SPTBN4;NLGN3;BRAF;PPARA;CHRNA4;AMFR;TAC1;SLC24A2;SHANK3;MEF2C;GHSR;TMOD1;CREB1;PTN;ATP1A3;DRD5;KLHL1;NAGLU;ACE…
GO_RECEPTOR_CLUSTERING	http://www.broadinstitute.org/gsea/msigdb/cards/GO_RECEPTOR_CLUSTERING	41	0.553105	1.85287	0	0.0132449	ITGB1BP1;MAGI2;GRIK5;NRXN1;PIGR;DLG1;ITGAL;SHANK3;DNAJA3;ITGB7;CACNA1A;MADCAM1;RELN;NRXN2;DLG3;FLNA;GPHN;COLQ;DLG2;DVL1;NLGN1;MUSK;APOE;GRIK2;DLG4;AGRN;CDH2;PICK1;SYNGAP1;RAPSN;GLRB;WDR19;RER1;ITGB2;ETV5;SSNA1;FNTA;CDK5;LRP4;ITGA4;IFT122
GO_REGULATION_OF_HEART_CONTRACTION	http://www.broadinstitute.org/gsea/msigdb/cards/GO_REGULATION_OF_HEART_CONTRACTION	217	0.421978	1.8517	0	0.0133924	KCNK6;GLRX3;CALCA;IFNG;RYR2;CALM1;MYH7;MEF2A;KCNJ2;TRPM4;PKP2;CXADR;UTS2;HDAC4;THRA;GATA4;CRHR2;ITPR2;CACNA1F;CLIC2;RGS2;TH;MYH6;HCN4;SUMO1;TGFB2;CACNG1;SLC8A2;GLP1R;NPFF;KCNA5;EDN2;SCN3B;ASPH;GSK3A;ATP1A4;CACNA2D1;SEMA3A;KCNK15;PDE4B;ATP2B1;FXYD1;TPM1;ADORA1;KCNIP1;CACNA1B;CACNA1S;KCNJ14;FXYD3;CALM2;CACNB3;NPPC;ANK2;EDN3;NKX2-5;KCND3;CSRP3;DSP;FOXN4;NPR2;FXYD2;MYL4;ADRBK1;RANGRF;CACNG2;SCN5A;KCN…
GO_THYMIC_T_CELL_SELECTION	http://www.broadinstitute.org/gsea/msigdb/cards/GO_THYMIC_T_CELL_SELECTION	19	0.646846	1.84931	0	0.0136888	CD28;DOCK2;GLI3;SPN;ZAP70;ATG5;ITPKB;AIRE;CD3E;CD3D;CARD11;FAS;JAG2;SHH;SRF;STK11;CD74;GATA3;CCR7
GO_REGULATION_OF_CELL_KILLING	http://www.broadinstitute.org/gsea/msigdb/cards/GO_REGULATION_OF_CELL_KILLING	62	0.506771	1.84759	0.00163399	0.0139212	RIPK3;HLA-B;PTPRC;LGALS9;TGFB2;PVR;HAVCR2;HLA-E;IL11;IL13;B2M;NOS2;IL12RB1;IL7R;IL12A;PPP3CB;CADM1;XCL1;SERPINB9;SERPINB4;IL10;IL4;STX7;CCR2;F2RL1;IL23A;IFNG;ICAM1;AP1G1;NCR3;IGF2;BAD;CRTAM;TAP1;FCER2;CCL2;PVRL2;ARRB2;IL23R;BCL2L11;HLA-A;CD226;LILRB1;FADD;KLRC4-KLRK1;NCR1;LAMP1;P2RX7;CEACAM1;PIK3R6;LAG3;SH2D1A;IL21;VAV1;KLRK1;MICA;SLAMF6;LEP;STAP1;STAT5B;RASGRP1;AGER;IL12B
GO_REGULATION_OF_CATION_TRANSMEMBRANE_TRANSPORT	http://www.broadinstitute.org/gsea/msigdb/cards/GO_REGULATION_OF_CATION_TRANSMEMBRANE_TRANSPORT	200	0.430062	1.84637	0	0.0140583	KCNQ1;CASQ2;GSTM2;PDE4D;FCRL5;DPP10;KCNIP4;CRHR1;XCL1;ADRA2A;STOM;LACRT;SNCA;BMP4;PLN;PPIF;CAMK2D;FXYD5;TMEM110;KCNE2;HTT;ACTN4;HAP1;GAL;PTK2B;TSPAN13;CHP;KCNN2;SLC8A1;ATP1A2;NOS1;ATG5;F2;KCNIP3;PRKACA;STIM1;DRD1;ANK3;UTRN;PRNP;SRI;ATP2B4;PTGER3;KCNE1L;WNK3;KCNJ11;KCNC2;CASQ1;PLA2G6;PLCG2;NOS1AP;DRD4;TRDN;SNTA1;SCN1B;TGFB1;JPH2;AGT;AKAP9;ARF1;CXCL11;CXCR3;DLG1;JPH4;C19orf26;PIK3CG;ATP1B1;SLN;CACN…
GO_REGULATION_OF_CYTOSOLIC_CALCIUM_ION_CONCENTRATION	http://www.broadinstitute.org/gsea/msigdb/cards/GO_REGULATION_OF_CYTOSOLIC_CALCIUM_ION_CONCENTRATION	199	0.430156	1.8463	0	0.0139669	TBXA2R;LPAR1;CD36;SCGN;ABL1;PKD2;UTS2R;CAV1;GNB1;CCR3;ADRA1D;BCAP31;CCR5;CALCR;TPCN2;HTR2B;SLC35G1;HRC;RYR1;GNA15;MCHR1;LPAR2;PRKCE;GNAT2;CD55;GJA1;PTPRC;CCL19;OXT;PDE6B;C3AR1;C5AR1;XCR1;TRPC7;TMEM64;NPY1R;CD38;ADRA1B;JPH3;LCK;DDIT3;FKBP1B;CXCR4;TRPC6;TRPA1;RXFP3;DLG4;CCR10;CACNB3;BBC3;CCR9;S1PR4;NPFF;KCNA5;P2RY2;EDN2;CHRNA9;CACNA2D1;CCR1;GPER;PTH1R;ITPR2;NPY2R;GNG3;RIC3;OPRL1;TRPM1;TRPV4;GRM1;GL…
GO_POSITIVE_REGULATION_OF_CELL_KILLING	http://www.broadinstitute.org/gsea/msigdb/cards/GO_POSITIVE_REGULATION_OF_CELL_KILLING	38	0.571575	1.8438	0.00341297	0.0143571	IFNG;F2RL1;CCR2;IL23A;NCR3;AP1G1;STX7;IL12RB1;XCL1;CADM1;IL12A;HLA-B;B2M;NOS2;HLA-E;PVR;STAP1;SLAMF6;IL12B;STAT5B;RASGRP1;SH2D1A;LAG3;VAV1;KLRK1;IL21;P2RX7;LAMP1;KLRC4-KLRK1;FADD;FCER2;CRTAM;BAD;HLA-A;CD226;IL23R;BCL2L11;PVRL2;CCL2
GO_PROTEOGLYCAN_METABOLIC_PROCESS	http://www.broadinstitute.org/gsea/msigdb/cards/GO_PROTEOGLYCAN_METABOLIC_PROCESS	80	0.482207	1.84135	0	0.0145558	B3GALT6;FOXL1;HPSE;ADAMTS12;COL11A1;BCAN;VCAN;DCN;XYLT1;ARSB;EXT1;IMPAD1;CHST3;CHST12;XYLT2;NDST4;CANT1;EGFLAM;BGN;CSPG4;CSPG5;B3GAT3;HS6ST2;HYAL1;BMPR2;CSGALNACT1;CHPF2;HEXA;HS3ST5;GPC1;EXTL1;NDST2;IDS;EXTL3;LIPC;CHST13;SGSH;B3GAT1;CHST14;EXTL2;B4GALT7;ACPL2;GLCE;HS6ST3;HEXB;CHPF;BMPR1B;SPOCK3;EXT2;HS3ST4;NCAN;PPARD;UST;HS6ST1;LECT1;IGF1;DSEL;CYTL1;IDUA;HYAL4;B3GAT2;SULF1;CHST9;DSE;NDST1;CSGALNA…
GO_T_HELPER_1_TYPE_IMMUNE_RESPONSE	http://www.broadinstitute.org/gsea/msigdb/cards/GO_T_HELPER_1_TYPE_IMMUNE_RESPONSE	19	0.64917	1.83969	0.00170358	0.0146831	EBI3;IL4;IL18R1;IL18;HLA-DRB4;HLA-DRB3;RELB;IL12B;STAT6;TLR6;HRAS;HMGB1;LEF1;TRAF6;IL18BP;TLR4;BCL3;HLA-DRB1;SEMA4A;HLA-DRB5;SLAMF1
GO_MYOTUBE_DIFFERENTIATION	http://www.broadinstitute.org/gsea/msigdb/cards/GO_MYOTUBE_DIFFERENTIATION	46	0.531497	1.83418	0	0.0155732	BIN3;GSK3B;TMEM8C;DYRK1B;MYOG;PPP3CA;SIX4;MYOD1;BEND2;CAPN2;SKI;SEPN1;C16orf89;XK;P2RX2;C11orf88;KIAA1161;SMO;WNT1;DNER;NOS1;NFATC2;PLEKHO1;IGF1;HOMER1;LOC375190;FER1L5;KCNH1;BAI3;AVPR1A;TANC1;ADAM12;GPX1;ACTA1;SMYD3;SHH;CDON;PITX2;SORT1;KEL;CAV3;FAM65B;CACNA1H;KBTBD5;NPHS1;WNT10B;C14orf165;STAC3;RYR1;MEF2C;CAST;MYH9;BARX2;CAV2;MYEF2;BCL9;KBTBD10
GO_STRIATED_MUSCLE_CONTRACTION	http://www.broadinstitute.org/gsea/msigdb/cards/GO_STRIATED_MUSCLE_CONTRACTION	96	0.463002	1.83032	0	0.0161649	MYL2;CASQ2;MYH6;KCNQ1;ATP1A1;TNNC1;CAMK2D;MYH8;DTNA;KBTBD10;MYL3;PKP2;KCNJ2;CHRND;KCNE2;ARG2;SLC8A1;ACTC1;RYR2;MYH7;ARHGEF11;PIK3CA;ANK2;CHRNB1;NOS1;SMPX;ATP1A2;SRSF1;NKX2-5;CSRP3;HOMER1;CXCR4;TNNT1;PPP1R13L;MAP2K6;FGF12;IKBKB;KCNE1L;PGAM2;MYH14;TPM1;CHUK;KCNA5;SCN3B;SCN1B;SNTA1;CCDC78;CACNA2D1;GAA;GJA1;NEDD4L;STAC3;MAP2K3;TTN;ATP8A2;DMPK;MYH3;TNNT3;GPD1L;TNNI2;HSP90AA1;CACNB2;ATP1B1;GJC1;SCN2B;S…
GO_REGULATION_OF_ION_HOMEOSTASIS	http://www.broadinstitute.org/gsea/msigdb/cards/GO_REGULATION_OF_ION_HOMEOSTASIS	195	0.419768	1.82811	0	0.0164933	LRRK2;TRDN;SCN1B;PLCG2;CCR7;CASQ1;WNK3;SRI;P2RX7;DRD1;CACNA1G;ERO1L;SLC30A2;GCLM;ANK3;F2;TACR1;PRKACA;NOL3;ATP1A2;NOS1;ATG5;SLC30A5;P2RX3;SLC8A1;AGTR2;BAK1;PTK2B;HTT;AVPR1A;HTR2A;HAP1;SMAD7;ANPEP;P2RX5;PLN;AGTR1;CAMK2D;CCL3;XCL1;LACRT;SNCA;SLC30A10;SLC25A23;BMP4;GSTM2;CASQ2;PDE4D;FCRL5;TAC1;COMT;SRC;GJA5;BDKRB1;DMD;WNK1;CXCL9;CALM3;TRPC3;SEPN1;NPSR1;CACNA1C;C12orf39;P2RX4;IBTK;EPO;RYR3;JSRP1;ITPR…
GO_SENSORY_PERCEPTION_OF_PAIN	http://www.broadinstitute.org/gsea/msigdb/cards/GO_SENSORY_PERCEPTION_OF_PAIN	72	0.48716	1.8279	0	0.0163869	ACCN3;NIPSNAP1;EDNRB;SCN9A;P2RY1;ADCYAP1;KCNA2;KCNA1;MMP24;EDN1;NPY1R;MME;GRIN1;GIP;SCN3A;ARRB2;FYN;CHRNB2;PROK2;ALOX5;CNR1;P2RX4;ALOXE3;NMU;EPHB1;MECP2;OPRK1;CDK5;MC1R;KCNK4;ANO1;NDN;KCND2;UCHL1;BDKRB1;SCN10A;GRM1;NGFR;HOXD1;CHRNA4;ITGA2;TAC1;OPRL1;LXN;OPRD1;NTRK1;CRHR2;MRGPRX2;GRIN2A;PTGS2;HTR2A;DLG2;CNR2;CALCA;EDNRA;HOXB8;MAPK3;TACR1;PTGS1;SGK196;NTSR1;OPRM1;FAM134B;P2RX7;IAPP;TRPA1;PENK;ADORA…
GO_POSITIVE_REGULATION_OF_B_CELL_MEDIATED_IMMUNITY	http://www.broadinstitute.org/gsea/msigdb/cards/GO_POSITIVE_REGULATION_OF_B_CELL_MEDIATED_IMMUNITY	24	0.619651	1.82729	0.00502513	0.0163738	MSH6;IL4;WHSC1;FCER1A;TNF;STAT6;IFNG;TBX21;HPX;CD226;CLCF1;TGFB1;C3;PVRL2;TNFSF4;LTA;TNFSF13;FCER2;FCER1G;CD28;XCL1;IL2;CD40;UNG;EXOSC3;PAXIP1
GO_NEGATIVE_REGULATION_OF_T_CELL_APOPTOTIC_PROCESS	http://www.broadinstitute.org/gsea/msigdb/cards/GO_NEGATIVE_REGULATION_OF_T_CELL_APOPTOTIC_PROCESS	16	0.677113	1.82668	0	0.0163618	DOCK8;JAK3;RORC;PRKCQ;HIF1A;PIP;IDO1;CCL5;RAG1;CD27;BMP4;FADD;GPAM;TSC22D3;ADA;SLC46A2
GO_REGULATION_OF_TRANSMEMBRANE_TRANSPORT	http://www.broadinstitute.org/gsea/msigdb/cards/GO_REGULATION_OF_TRANSMEMBRANE_TRANSPORT	412	0.393083	1.82544	0	0.0164952	KCNJ3;KCNE1;KCNJ9;EPO;JSRP1;ZP3;OAZ1;KCNJ5;KCNA7;COMMD1;CACNA1C;SCN3A;KCNRG;ATP1B2;PRKD1;DRD2;AKAP7;YWHAQ;AKAP6;CALM3;SEPN1;KCNC4;DMD;BDKRB1;KCNJ10;CXCL9;GJA5;GRM6;CTTNBP2NL;KCNMA1;OXSR1;KCNH2;DLG1;CLCA3P;NRXN1;KCND1;SCN9A;KCNV2;DAPK1;TRPM5;TGFB1;KCNK10;CACNA1A;VDAC3;JPH2;AKAP9;TWIST1;KCNJ8;AGT;CLCN6;GRIN1;SHANK1;CAV3;KCNK16;SLC9A1;GALR2;F2R;S100A1;UCN;PIK3CG;HSPA2;CACNA1D;ANK3;DRD1;P2RX7;SLC26A5…
GO_AXON_REGENERATION	http://www.broadinstitute.org/gsea/msigdb/cards/GO_AXON_REGENERATION	23	0.623999	1.8253	0	0.0163744	APOA1;JAM3;TSPO;RTN4RL1;APOD;RXRA;TNC;CHST3;JUN;DHFRP1;NEFL;LAMB2;NEFH;CALU;ISL1;DHFR;CHL1;C5orf13;BCL2;MTR;FOLR1;CTNNA1;RTN4RL2;JAK2
GO_POSITIVE_REGULATION_OF_RESPONSE_TO_WOUNDING	http://www.broadinstitute.org/gsea/msigdb/cards/GO_POSITIVE_REGULATION_OF_RESPONSE_TO_WOUNDING	159	0.429423	1.82243	0	0.0168661	NDEL1;NTRK3;CPB2;STAT5B;CCL18;IL18;IDO1;TNFSF11;TGFBR2;IL17RA;VEGFB;HPSE;CCL11;ZP3;FFAR3;CREB3L3;SCARF1;CNR1;ANO6;VAMP8;NFE2L2;IL6;HMGB1;LPL;CCL7;IL1B;CCL16;CCL24;MAPK13;F2R;PIK3CG;F7;IL17B;TNFRSF1A;IL6ST;SERPINF2;S100A9;PLA2G4A;CCL15;NLRP12;TLR4;SELP;FOXC2;HRAS;AGT;REG3G;IL12B;PLEK;CD6;SERPINE1;PTGER3;ADAM8;GBP5;CCR7;IL2;ARFGEF1;CLOCK;CCL14;F2;XCL2;BRAF;CDK19;CCR2;TNFSF18;JAK2;TLR10;OSM;CD47;FCE…
GO_STEROL_METABOLIC_PROCESS	http://www.broadinstitute.org/gsea/msigdb/cards/GO_STEROL_METABOLIC_PROCESS	119	0.449083	1.82124	0	0.0170115	TRERF1;CETP;LIPC;EBPL;CH25H;PRKAA2;CEL;CYP7B1;APOA5;LSS;MT3;PRKAA1;ARV1;CEBPA;SREBF2;ABCG1;CYP17A1;APOA1;CNBP;SNX17;C14orf1;DHCR24;MBTPS1;CYB5R1;APOB;APOA2;NSDHL;EBP;LRP5;CYP19A1;OSBPL5;ACAA2;HDLBP;CYP46A1;SOAT1;SCARB1;ERLIN2;SQLE;CYP39A1;CYP1B1;CELA3B;TNFSF4;CYP51A1;AKR1D1;LDLRAP1;PMVK;ABCA1;HMGCR;MBTPS2;CUBN;CYP21A2;CYB5R2;SOAT2;SC5DL;SCARF1;APOL1;CLN6;CAT;NR0B2;PTCHD2;CYP11B2;CYB5R3;DHCR7;NPC2…
GO_CYTOLYSIS	http://www.broadinstitute.org/gsea/msigdb/cards/GO_CYTOLYSIS	22	0.621797	1.82113	0.00173611	0.0168894	GZMH;ALB;C8B;P2RX7;MMD;HPRT1;APOL1;C9;PRF1;BAK1;GZMA;MICB;GZMM;C5;TSTA3;C8A;GZMB;LYZ;MICA;CAPN3;C8G;C6;C7
GO_POSITIVE_REGULATION_OF_SYNAPSE_ASSEMBLY	http://www.broadinstitute.org/gsea/msigdb/cards/GO_POSITIVE_REGULATION_OF_SYNAPSE_ASSEMBLY	55	0.510676	1.82045	0	0.0169086	CUX2;AMIGO3;LRRN1;EEF2K;FLRT2;LRTM1;FLRT3;WNT7A;EFNA5;SLITRK2;SLITRK5;NRXN3;TPBG;LRRTM3;CBLN1;AGRN;EPHB1;MECP2;LRRN3;NLGN2;EPHB3;AMIGO2;ACCN1;THBS2;LRRTM1;OXTR;NTRK3;LRRC4B;NTRK2;LRRTM2;AMIGO1;SRPX2;EPHB2;LRTM2;CLSTN2;BAI2;OXT;NTRK1;SLITRK3;LRRC24;NRXN1;SLITRK1;CBLN2;CLSTN3;BHLHB9;CLSTN1;LINGO2;LPHN1;BAI1;UBE2V2;BAI3;FLRT1;SLITRK6;SYNDIG1;BDNF;SLITRK4;ADNP;NLGN1;GHRL;LPHN3;NLGN3
GO_REGULATION_OF_RELEASE_OF_SEQUESTERED_CALCIUM_ION_INTO_CYTOSOL	http://www.broadinstitute.org/gsea/msigdb/cards/GO_REGULATION_OF_RELEASE_OF_SEQUESTERED_CALCIUM_ION_INTO_CYTOSOL	72	0.484556	1.82016	0	0.0168412	PRKCE;CXCL11;GSTO1;CXCR3;JPH4;MYO5A;TGFB1;IL13;JPH2;CXCL10;F2R;LYN;FKBP1B;KIAA1199;JPH3;CYBA;ABL1;TRPC1;PTPN6;JSRP1;CACNA1C;PDPK1;PRKD1;PKD2;AKAP6;CALM3;BAX;SEPN1;BDKRB1;DMD;CXCL9;HRC;CAPN3;NPSR1;SNCA;XCL1;CLIC2;LACRT;PLN;TEX101;CAMK2D;GSTM2;CASQ2;FCRL5;PDE4D;PTK2B;CALM1;RYR2;SLC8A1;EDNRA;HAP1;JPH1;HTT;CALM2;DRD1;SRI;PLCG1;ATG5;ATP1A2;NOS1;NTSR1;F2;PRKACA;ANK2;ASPH;DIAPH1;F2RL3;CORO1A;TRDN;UBASH3…
GO_REGULATION_OF_CIRCADIAN_SLEEP_WAKE_CYCLE	http://www.broadinstitute.org/gsea/msigdb/cards/GO_REGULATION_OF_CIRCADIAN_SLEEP_WAKE_CYCLE	25	0.60049	1.81804	0	0.0171636	PER3;PTGER4;KCNA2;PTGER3;ADORA1;UTS2;GHRL;CRH;NLGN1;MTNR1B;GHRH;HCRTR2;DRD2;UTS2R;DRD3;ADA;IL6;GHRHR;PTGDS;NPY2R;CHRNB2;ALB;NPS;DRD1;HCRTR1
GO_REGULATION_OF_MONOCYTE_CHEMOTAXIS	http://www.broadinstitute.org/gsea/msigdb/cards/GO_REGULATION_OF_MONOCYTE_CHEMOTAXIS	19	0.642924	1.81431	0.00166667	0.017928	PLA2G7;CCR2;TNFSF18;SERPINE1;LYN;CCL5;S100A7;CCR1;SLIT2;NBL1;CXCL12;ANO6;S100A14;CCL2;GREM1;HMGB1;CREB3;CXCL10;AIF1;NOV
GO_RESPONSE_TO_ISOQUINOLINE_ALKALOID	http://www.broadinstitute.org/gsea/msigdb/cards/GO_RESPONSE_TO_ISOQUINOLINE_ALKALOID	30	0.570186	1.81409	0.00170358	0.0178291	MDM2;DRD2;OPRM1;TAC1;IL1B;DRD3;AIF1;PEA15;TACR1;ADA;MTOR;PRKCG;CNR1;PRKCE;DRD1;CCL5;SRR;PPP5C;FGA;OPRK1;PENK;EDNRA;NPFF;FOSB;PPP1R9B;GNAO1;TACR3;RELA;GRIN1;PPP2R2A
GO_REGULATION_OF_T_CELL_APOPTOTIC_PROCESS	http://www.broadinstitute.org/gsea/msigdb/cards/GO_REGULATION_OF_T_CELL_APOPTOTIC_PROCESS	33	0.563697	1.81202	0	0.0181607	DOCK8;JAK3;RORC;HIF1A;LGALS13;LGALS16;CCL5;PRELID1;BMP4;GPAM;NFKBID;GIMAP8;RAG1;CD274;TGFB2;TSC22D3;ZC3H8;RIPK3;LGALS9;PRKCQ;LGALS3;LGALS14;ADAM8;PDCD1;PIP;IDO1;WNT5A;FADD;CD27;BBC3;ADA;SLC46A2;TP53
GO_REGULATION_OF_BLOOD_CIRCULATION	http://www.broadinstitute.org/gsea/msigdb/cards/GO_REGULATION_OF_BLOOD_CIRCULATION	288	0.402676	1.81036	0	0.0184138	ICAM1;RYR2;KCNMB4;GLRX3;PTGS2;CRP;CXADR;PKP2;TRPM4;ACE;AVP;RGS2;CLIC2;CACNA1F;ITPR2;CRHR2;THRA;GATA4;CACNG1;SLC8A2;SUMO1;HCN4;MYH6;PDE4B;SEMA3A;OR51E2;GSK3A;SCN3B;EDN2;P2RY2;NPFF;KCNJ14;CACNA1S;ADORA1;KCNIP1;CACNA1B;TPM1;FXYD1;CALM2;DOCK5;PPARD;NKX2-5;NPPC;RANGRF;CACNG2;KCNIP2;HSP90AA1;KCNJ12;CACNB2;CORIN;YWHAE;CD38;HOPX;CHRM3;DOCK4;CACNA2D3;KCNMB2;KCNG2;CACNA1H;ECE1;NOS3;ADRA1D;ATP1A3;CHRM2;ADRB…
GO_HORMONE_BIOSYNTHETIC_PROCESS	http://www.broadinstitute.org/gsea/msigdb/cards/GO_HORMONE_BIOSYNTHETIC_PROCESS	48	0.52872	1.80985	0.00330033	0.0183637	CYP11B1;CYP11B2;HSD17B1;FDX1L;CHST9;FSHB;FDXR;CYP21A2;LHB;AKR1C3;ADM;ASMT;CYP11A1;DIO2;HSD17B7;HSD17B6;SRD5A1;HSD17B12;DUOX1;DIO3;AKR1B1;HSD17B3;AKR1B15;HSD3B1;HSD17B11;RDH8;HSD3B2;SCARB1;STARD5;FDX1;CYP19A1;CHST8;STARD3;TPO;SRD5A2;SRD5A3;CACNA1H;HSD17B8;TG;STAR;WNT4;AANAT;DIO1;DUOX2;HFE;MED1;HSD17B14;CYP17A1;SCP2
GO_DETECTION_OF_BIOTIC_STIMULUS	http://www.broadinstitute.org/gsea/msigdb/cards/GO_DETECTION_OF_BIOTIC_STIMULUS	25	0.599426	1.8078	0.00348432	0.0186442	PGLYRP1;TLR1;CD1D;NOD1;SSC5D;SCARB1;PGLYRP4;NLRP3;HLA-DRB4;PGLYRP3;HLA-DRB3;TREM2;HLA-A;C4B;TLR6;SMO;LY96;HLA-B;CRTAM;TLR2;LBP;NOD2;PGLYRP2;NLRC4;HLA-DRB5;TLR4;HLA-DRB1
GO_BLOOD_COAGULATION_INTRINSIC_PATHWAY	http://www.broadinstitute.org/gsea/msigdb/cards/GO_BLOOD_COAGULATION_INTRINSIC_PATHWAY	18	0.648139	1.80667	0.00672269	0.0187576	GP9;F12;F9;SERPING1;KLKB1;F10;GP1BA;GP1BB;KNG1;F11;APOH;PRCP;A2M;F2;VWF;C1QBP;F8;GP5
GO_POSITIVE_REGULATION_OF_ADAPTIVE_IMMUNE_RESPONSE	http://www.broadinstitute.org/gsea/msigdb/cards/GO_POSITIVE_REGULATION_OF_ADAPTIVE_IMMUNE_RESPONSE	71	0.482474	1.80626	0	0.018665	IL23A;FOXP3;EIF2AK4;STAT6;TNF;IL6ST;PAXIP1;IL12A;PYCARD;CCL19;HLA-B;B2M;TGFB1;TRAF6;TBX21;HPX;SOCS5;TNFRSF13C;GATA3;WHSC1;CD80;ZBTB1;CD28;ZP3;SIRT1;FADD;HSPD1;CD4;IL1B;HLA-A;CD226;IL23R;TNFSF4;PVRL2;IFNG;RIPK2;CCR2;NLRP3;NCR3;ANXA1;SASH3;FCER1A;IL27RA;TRAF2;STX7;IL4;IL12RB1;UNG;CD40;EXOSC3;XCL1;PRKCZ;NLRP10;MAP3K7;FCER1G;RSAD2;HLA-E;CLCF1;TNFSF13;PVR;LTA;C3;MALT1;IL12B;PRKCQ;SLC11A1;MSH6;P2RX7;IL…
GO_CARDIAC_MUSCLE_CELL_ACTION_POTENTIAL	http://www.broadinstitute.org/gsea/msigdb/cards/GO_CARDIAC_MUSCLE_CELL_ACTION_POTENTIAL	36	0.548939	1.80447	0.00154799	0.0188898	HCN4;ATP1A1;KCNQ1;NEDD4L;GJA1;GPD1L;CACNB2;KCNE2;ATP1B1;GJC1;YWHAE;KCNJ2;CACNA1D;PKP2;CAV3;SCN5A;RYR2;SLC8A1;SCN2B;ATP1A2;ANK2;KCNE1;SCN4B;CACNA1G;CACNA1C;NUP155;KCNE1L;FGF12;KCNH2;CACNA2D1;SCN1B;SCN10A;SNTA1;DMD;KCNA5;SCN3B;GJA5
GO_NEUROMUSCULAR_PROCESS_CONTROLLING_BALANCE	http://www.broadinstitute.org/gsea/msigdb/cards/GO_NEUROMUSCULAR_PROCESS_CONTROLLING_BALANCE	49	0.523045	1.8011	0	0.0194955	TNR;NRXN1;PAFAH1B1;RAC3;JPH4;GPR88;CACNA1A;NEFL;GRIN2C;ALDH1A3;AARS;GAA;GIGYF2;SHANK1;POU4F3;POU4F2;BCR;HERC1;ADCY5;NKX6-2;ABR;PCDH15;HEXB;JPH3;HMX3;IGDCC3;RBFOX2;GM2A;ATP2B2;USH1G;CNO;ABL1;DLG4;POU4F1;CNTNAP1;MYO7A;NR4A3;CAMTA1;FOXS1;USH1C;TPP1;CLN8;CLN3;SLC1A3;APP;CLIC5;CLRN1;MYH10;NLGN2;CDH23;NBN
GO_NEGATIVE_REGULATION_OF_T_CELL_MEDIATED_IMMUNITY	http://www.broadinstitute.org/gsea/msigdb/cards/GO_NEGATIVE_REGULATION_OF_T_CELL_MEDIATED_IMMUNITY	15	0.67666	1.79879	0.00173611	0.0199334	CLEC4G;SPN;IL7R;SLAMF1;HFE;XCL1;PPP3CB;PTPRC;LILRB1;IFNB1;FOXP3;IL20RB;C10orf54;DUSP22;CEACAM1;IFNA2
GO_REGULATION_OF_NEUROTRANSMITTER_SECRETION	http://www.broadinstitute.org/gsea/msigdb/cards/GO_REGULATION_OF_NEUROTRANSMITTER_SECRETION	47	0.520361	1.79822	0	0.0199549	CHRNA3;NAPA;PFN2;GPER;RIMS3;DRD4;RAB5A;HCRT;ACCN2;NTRK2;LRRK2;CPLX3;KCNC4;CPLX4;CAMK2A;CHRNB4;SYT12;SEPT5;NF1;RAP1BL;STX1A;RAB3GAP1;SLC30A1;FMR1;RAB3A;PTGER4;UNC13A;PPP1R9A;SPHK1;RIMS4;UNC13B;TACR2;SYN1;KCNMB4;BRAF;NLGN1;PARK2;SNCG;RAP1A;CACNA1A;STXBP1;DTNBP1;SNCAIP;SYT11;MEF2C;GRIK5;RIMS1;STX1B;PNKD;ATP2A2;SNCA
GO_POSITIVE_REGULATION_OF_CHEMOTAXIS	http://www.broadinstitute.org/gsea/msigdb/cards/GO_POSITIVE_REGULATION_OF_CHEMOTAXIS	118	0.442247	1.79633	0	0.0203682	VEGFC;TIAM1;ZNF580;PDGFRB;NCKAP1L;CXCL3;EDN2;CXCL6;NRP1;CCR6;KDR;FIGF;PPBP;SERPINE1;FGF18;CCR1;CCR7;FGF10;S100A7;THBS4;WNT5A;ADAM17;F3;TMEM102;IL8;CALR;CXCL2;AKT2;CSF1;SMAD3;EDN3;CX3CL1;STX3;ARTN;PTK2B;CCR2;F2RL1;TNFSF14;EDNRA;PDGFB;TNFSF18;IL4;VEGFA;RAC1;S1PR1;ADAM10;CCL21;CCL5;LBP;CAMK1D;XCL1;GAS6;CXCL13;TIRAP;CXCL14;PDGFD;SLIT2;CCL3;GPSM3;TRPV4;AIF1;ITGA2;THBS1;LGALS9;RAC2;NTRK3;CXCL9;PRKD2;BM…
GO_RESPONSE_TO_ETHANOL	http://www.broadinstitute.org/gsea/msigdb/cards/GO_RESPONSE_TO_ETHANOL	135	0.435732	1.79627	0	0.0202454	DBH;KCNC2;SLC2A4;BIRC2;PENK;LEP;NKX2-1;DRD4;EPS8;DNMT3A;ESR2;INSR;EP300;SETD7;OPRM1;PTEN;SETDB1;CRHBP;TACR1;SPI1;DNMT1;NOS1;HTR3A;EIF4EBP1;IL2;DRD1;SPTBN2;SOD1;PTK2B;BAK1;LCT;GSTP1;ATP5G3;PTH;ABAT;ADCY7;SDF4;VCAM1;OPRK1;POLB;GK;CA3;STAT5B;NTRK3;GGH;HMGCR;IL1B;RPS6KB1;DRD2;UGT1A1;CCL7;ADH6;RARA;EEF2;CNR1;CTSB;HDAC2;MAOB;ADCYAP1;OXCT1;CASP8;GSN;GRIN1;ST6GAL1;GLRA1;GRIN2B;DMAP1;NEU2;CHAT;TP53INP1;HM…
GO_REGULATION_OF_CYCLIC_NUCLEOTIDE_METABOLIC_PROCESS	http://www.broadinstitute.org/gsea/msigdb/cards/GO_REGULATION_OF_CYCLIC_NUCLEOTIDE_METABOLIC_PROCESS	151	0.42583	1.79595	0	0.0202091	ECE1;NOS3;DRD5;ADRB2;TBL1XR1;LHCGR;CALCR;OXER1;GRM8;MC3R;PTGIR;LPAR1;NF1;OSTN;MRAP;PF4;HTR1B;HPCA;ABCA1;DRD3;PKD2;EGLN1;PDE2A;FZD2;GCG;PTGER4;GPR133;AKAP5;RAPGEF3;VIP;NPR1;GUCY1A3;INSL3;GPR65;ADCYAP1R1;AVPR2;NOS2;P2RY13;CXCL10;ADCY2;PRKCA;GABBR1;ADORA2A;AIPL1;GSK3A;ADCY1;ADCY8;GRM7;GUCA1B;GPER;PALM;AKAP12;GUCA2A;RAMP1;WNT5A;GNB2L1;CALM2;GALR3;GRM3;NPPC;SSTR4;ADCY3;ADCY4;CALM1;TSHR;MTNR1B;RUNDC3A;…
GO_CELL_CELL_ADHESION_VIA_PLASMA_MEMBRANE_ADHESION_MOLECULES	http://www.broadinstitute.org/gsea/msigdb/cards/GO_CELL_CELL_ADHESION_VIA_PLASMA_MEMBRANE_ADHESION_MOLECULES	194	0.418602	1.79438	0	0.020451	PCDH7;PTPRD;CLDN6;ARVCF;PCDHA10;CLDN12;CDH4;PCDH9;PCDH17;CLDN1;IL1RAPL1;IGSF9B;REG3A;CDH12;PCDH12;CD84;PKD1;PCDHGA4;PCDHGC4;CXADR;PCDH15;DSG1;ICAM1;PCDHGA3;NCR3;PCDHB5;PCDHGA11;RET;CRTAM;IGSF9;CDH24;CDH22;CELSR1;PCDHB2;PCDHB15;PCDHA12;CLDN17;SDK1;PCDHA13;PCDHB6;PCDH10;CLDN23;AMIGO1;UMOD;ATP2C1;PCDHGB1;CDHR3;LGALS7B;TRO;CDH13;PCDHA11;PCDHGA6;CDH11;CLDN7;PCDHB16;CDH8;DSCAM;PCDHGB6;CADM1;CLSTN3;ITGA…
GO_MUSCLE_ORGAN_DEVELOPMENT	http://www.broadinstitute.org/gsea/msigdb/cards/GO_MUSCLE_ORGAN_DEVELOPMENT	257	0.40224	1.79024	0	0.0212392	C17orf79;GPCPD1;UNC45A;NGFR;TNNC1;PTCD2;NEURL;SOX6;KLF5;MYH7;DISP1;MSC;XBP1;TBX1;CDON;MEF2A;CENPF;TGFBR3;ANKRD1;VAX1;HOMER1;MYH15;SGCZ;DSP;CSRP3;EGR1;BCL9L;LAMA5;EID2;LIF;MYOD1;NOTCH1;MYLK;MYOG;ANKRD33;GSC;RYR1;ZFHX3;ZNF238;MURC;KEL;PAX7;CFLAR;ZFPM1;ITGA11;NRG1;TCF21;FGFRL1;EGR2;ID3;TEAD4;DNER;CHODL;DCN;KCNAB1;CAV1;TAZ;FOXC1;HBEGF;FGFR2;BEND2;PPP3CA;SUV420H1;COL3A1;CAPN3;ZBTB42;SPEG;BASP1;SOX11;A…
GO_REGULATION_OF_T_CELL_MIGRATION	http://www.broadinstitute.org/gsea/msigdb/cards/GO_REGULATION_OF_T_CELL_MIGRATION	24	0.598292	1.78524	0.00334448	0.0223009	XCL1;WNT5A;ADAM17;CXCL13;TMEM102;FADD;PYCARD;CXCL12;PYDC1;AIF1;APOD;CXCL10;RIPK3;TNFRSF14;ECM1;TNFSF14;CCR2;ITGA4;ADAM8;CCL20;S100A7;CCL5;CCL21;ADAM10
GO_REGULATION_OF_ALPHA_BETA_T_CELL_PROLIFERATION	http://www.broadinstitute.org/gsea/msigdb/cards/GO_REGULATION_OF_ALPHA_BETA_T_CELL_PROLIFERATION	22	0.613277	1.782	0.00682594	0.0231586	HLA-A;HLA-E;ZAP70;ITCH;TNFSF4;CD3E;IRF1;LGALS9;XCL1;CD55;CD28;CD244;CD80;EBI3;IL12B;TNFRSF14;C10orf54;RASAL3;RIPK2;IL23A;CCR2;IL18;SYK
GO_POSITIVE_T_CELL_SELECTION	http://www.broadinstitute.org/gsea/msigdb/cards/GO_POSITIVE_T_CELL_SELECTION	21	0.615168	1.78175	0	0.0230596	STAT6;BATF;FOXP3;ZFPM1;SLAMF6;BRAF;IL4;SRF;SHH;STK11;CD74;BCL2;LY9;THEMIS;DOCK2;BCL11B;ZAP70;ITPKB;IL6;CD3D;IRF4
GO_REGULATION_OF_CALCIUM_MEDIATED_SIGNALING	http://www.broadinstitute.org/gsea/msigdb/cards/GO_REGULATION_OF_CALCIUM_MEDIATED_SIGNALING	74	0.472371	1.77818	0	0.023961	CD8A;TRAT1;GSTO1;CMKLR1;CHP2;JPH4;MYO5A;JPH2;CDH13;LMCD1;CCL4;SLC9A1;NEUROD2;SYK;TMBIM4;RCAN2;FKBP1B;NRG1;JPH3;ITPR1;JSRP1;RGN;P2RX4;PKD2;CD3E;P2RX2;AKAP6;CD4;SEPN1;CALM3;SLA2;DMD;RCAN1;GBP1;HRC;HINT1;SPPL3;CLIC2;NFAT5;CCL3;CAMK2D;PLN;P2RX5;PDE4D;GSTM2;CASQ2;PTK2B;CALM1;CHP;ACTN3;P2RX3;HAP1;JPH1;FCER1A;HTT;CALM2;RCAN3;ATP2B4;SRI;IGF1;PRNP;ADA;CIB1;ZAP70;NOS1;TREM2;PRKACA;ASPH;ERBB3;LRRK2;TRDN;PLE…
GO_SINGLE_ORGANISM_BEHAVIOR	http://www.broadinstitute.org/gsea/msigdb/cards/GO_SINGLE_ORGANISM_BEHAVIOR	374	0.38506	1.77715	0	0.024132	MAPT;HOXB8;BRAF;SPTBN4;NPY;NLGN3;AGTR2;HOXD9;CASP3;SORCS3;FOS;ZNF385A;QRFP;PBX3;TACR2;PAIP2;NTF4;GHSR;MEF2C;SHANK3;SLC24A2;ZIC1;THBS1;MAPK8IP2;TAC1;CHRNA4;AMFR;EN1;PPARA;COMT;LRRK2;LEP;PJA2;DRD4;ESR2;VWA1;BTG2;C1orf51;DBH;PLA2G6;OXTR;BBS4;SEZ6L;NLGN2;NTS;PENK;NLGN4Y;PRNP;PPT1;NPS;SYNGAP1;OPRM1;GLRB;TACR1;PTGS1;ATP1A2;MTA1;NOS1;GHRL;CACNB4;CLDN5;MAFG;EIF4G1;BCL2;CHRNA5;GABRA5;GM2A;C12orf10;HRH2;DY…
GO_REGULATION_OF_CALCIUM_ION_TRANSMEMBRANE_TRANSPORT	http://www.broadinstitute.org/gsea/msigdb/cards/GO_REGULATION_OF_CALCIUM_ION_TRANSMEMBRANE_TRANSPORT	110	0.438697	1.77397	0	0.0248453	SRI;PLCG1;CALM2;DRD1;CACNB3;NTSR1;F2;PRKACA;STIM1;ANK2;ATG5;ATP1A2;NOS1;TRDN;F2RL3;CORO1A;DHRS7C;UBASH3B;FKBP1A;DRD4;ASPH;NOS1AP;DIAPH1;PLCG2;PDE4B;CACNA2D1;CASQ1;UBQLN1;PLA2G6;THY1;PTGER3;GPER;PLN;CAMK2D;GNB5;TEX101;SNCA;BMP4;CRHR1;XCL1;LACRT;ADRA2A;CLIC2;OPRL1;CASQ2;GSTM2;PDE4D;FCRL5;SUMO1;SLC8A1;EDNRA;TSPAN13;PTK2B;CALM1;RYR2;JPH1;HAP1;HTT;KCNE2;TMEM110;RGN;CACNA1C;CYBA;ABL1;PTPN6;STIM2;TRPC1;…
GO_REGULATION_OF_SEQUESTERING_OF_CALCIUM_ION	http://www.broadinstitute.org/gsea/msigdb/cards/GO_REGULATION_OF_SEQUESTERING_OF_CALCIUM_ION	103	0.448243	1.77335	0	0.0248625	PDPK1;PKD2;PRKD1;DRD2;AKAP6;FGF2;PTPN6;TRPC1;CYBA;ABL1;JSRP1;ITPR1;RYR3;IBTK;CACNA1C;HTR2B;NPSR1;CAPN3;HRC;CCR5;TPCN2;SEPN1;BAX;CALM3;CXCL9;BDKRB1;DMD;MYO5A;JPH2;TGFB1;ITPR3;IL13;CXCL10;PTPRC;CCL19;PRKCE;CXCR3;GSTO1;CXCL11;RYR1;JPH4;DDIT3;LYN;KIAA1199;FKBP1B;JPH3;LCK;RASA3;F2R;BBC3;ATG5;NOS1;ATP1A2;NOL3;NTSR1;ANK2;PRKACA;F2;CALM2;ERO1L;DRD1;P2RX7;SRI;PLCG1;TRPA1;GPER;CASQ1;THY1;CCR7;DIAPH1;ASPH;P…
GO_POTASSIUM_ION_TRANSPORT	http://www.broadinstitute.org/gsea/msigdb/cards/GO_POTASSIUM_ION_TRANSPORT	152	0.41876	1.77325	0	0.0247267	SLC24A2;SLC12A1;KCNV1;KCNQ1;ATP1A1;KCNIP4;CHP;KCNN2;PKD2L1;KCNJ6;KCNE2;KCNS3;HCN2;KCNH1;KCNK3;SLC24A5;KCNN3;HTR3A;KCNJ1;TMEM175;SLC12A2;ATP1A2;KCNIP3;SCN4A;TMEM38B;KCNJ4;KCNE1L;KCNJ11;KCNC2;KCND1;ABCC9;TRPM5;KCNK10;KCNV2;REST;KCNJ8;CNGB3;KCNA4;KCNH3;KCNK9;KCNK16;KCNMB3;KCNN1;ATP1B1;KCNK13;KCNK18;KCNF1;SLC12A4;SLC12A6;KCNJ5;KCNJ3;KCNE1;KCNJ9;KCNA7;ATP1B2;CNGA2;KCNE3;KCNQ3;CNGB1;KCNA10;KCNC4;GJA5;K…
GO_PRESYNAPTIC_PROCESS_INVOLVED_IN_SYNAPTIC_TRANSMISSION	http://www.broadinstitute.org/gsea/msigdb/cards/GO_PRESYNAPTIC_PROCESS_INVOLVED_IN_SYNAPTIC_TRANSMISSION	110	0.442323	1.77128	0	0.0251839	LPHN1;UNC13B;SYT5;CPLX1;SYT17;RAB3A;SYT15;LIN7A;NLGN1;DVL1;SYNJ1;SYT8;STXBP1;SYT16;C2CD4A;PIP5K1C;CACNA1A;LIN7C;C2CD4D;PARK2;SYN2;SLC32A1;PARK7;NRXN1;SYT4;STX1B;SLC5A7;SNAP23;GAD2;PLDN;SYT3;SYT9;STX19;PCLO;CDK5;BAIAP3;SNAP47;CADPS;STX11;VAMP2;GRM4;SLC18A2;PPFIA2;PPFIA1;SYTL1;C2CD4C;STX4;RIMS2;HRH3;PSEN1;NF1;STX1A;SYT10;CPLX2;PDZD11;SYTL4;LIN7B;SNAP29;UNC13A;SYTL3;BZRAP1;TC2N;PTPRN2;SYT1;BRSK1;NRX…
GO_PURINERGIC_RECEPTOR_SIGNALING_PATHWAY	http://www.broadinstitute.org/gsea/msigdb/cards/GO_PURINERGIC_RECEPTOR_SIGNALING_PATHWAY	27	0.589421	1.77109	0.00164474	0.0251054	ADCY5;P2RY4;PTAFR;P2RY2;P2RX3;ADORA2A;P2RY8;P2RY6;GNAI2;P2RY12;ADORA1;P2RY10;P2RX4;P2RY1;P2RX6;ANO6;P2RX5;GPR34;GPR87;P2RX7;P2RX1;P2RX2;ADORA3;P2RY11;P2RY13;ADORA2B;GPR171;P2RY14
GO_NEGATIVE_REGULATION_OF_ION_TRANSPORT	http://www.broadinstitute.org/gsea/msigdb/cards/GO_NEGATIVE_REGULATION_OF_ION_TRANSPORT	122	0.435409	1.77105	0	0.0249495	SUMO1;ANO9;KCNQ1;THBS1;OPRL1;CASQ2;GSTM2;FCRL5;SNCA;CRHR1;ADRA2A;CLIC2;ABAT;TRH;CRHR2;PLN;GNB5;PPIF;CAMK2D;STK39;KCNE2;PTGS2;HTR2A;BEST3;AGTR2;PTK2B;ICAM1;CALM1;MTNR1B;PLCB4;GNAO1;CALCA;ACSL4;INPP5K;AKT2;LILRB1;ATP1A2;NOS1;SFRP4;M1;NTSR1;TRIM27;CALM2;ANK3;SLC26A5;SRI;APOE;IRS2;PTGER3;ADORA1;KCNE1L;FGF12;UBQLN1;GABBR1;TRDN;LEP;GRM7;PAWR;FKBP1A;KCNA5;DRD4;SPINK1;TGFB1;FAM115C;NEDD4L;LILRB2;SEMG1;TW…
GO_REGULATION_OF_B_CELL_DIFFERENTIATION	http://www.broadinstitute.org/gsea/msigdb/cards/GO_REGULATION_OF_B_CELL_DIFFERENTIATION	22	0.599568	1.77046	0	0.024965	INPP5D;XBP1;PCID2;SYK;PPP2R3C;NCKAP1L;NFAM1;STAT5B;INHBA;INHA;CARD11;BTK;MMP14;IKZF3;ID2;BAD;SFRP1;ZAP70;PRDM1;CD27;ATP11C;PTPN6
GO_AMINOGLYCAN_METABOLIC_PROCESS	http://www.broadinstitute.org/gsea/msigdb/cards/GO_AMINOGLYCAN_METABOLIC_PROCESS	161	0.417489	1.77002	0	0.0249533	GALNT5;B4GALT7;ST3GAL1;GLCE;ACPL2;PGLYRP1;CD44;HEXB;KIAA1199;IL15;CHPF;EXT2;HYAL2;CHPF2;SPACA3;NDST2;GPC2;EXTL3;B3GNT8;IDS;SLC35D2;CHST13;SGSH;B3GNT2;FMOD;HGF;FOXC1;EGFLAM;GLB1;ABCC5;ITIH2;HYAL1;HS6ST2;CSGALNACT1;OVGP1;ITIH3;AKT1;VCAN;UGDH;STAB2;DCN;ST3GAL2;NAGLU;XYLT1;EXT1;CHST12;XYLT2;IMPAD1;B4GALT4;SDC4;B3GNT7;B4GALT2;CHST7;PGLYRP4;SPOCK2;ITIH5;B4GALT6;GPC3;B4GALT3;GAL3ST3;CHST2;CHSY3;OMD;PDGF…
GO_CALCIUM_DEPENDENT_CELL_CELL_ADHESION_VIA_PLASMA_MEMBRANE_CELL_ADHESION_MOLECULES	http://www.broadinstitute.org/gsea/msigdb/cards/GO_CALCIUM_DEPENDENT_CELL_CELL_ADHESION_VIA_PLASMA_MEMBRANE_CELL_ADHESION_MOLECULES	26	0.581858	1.7692	0.0033557	0.0249902	PCDHB9;CDH13;ARVCF;PCDHB4;PCDHB14;PCDHB16;PCDHB2;CDH22;CDH2;PCDHGB4;CDH16;NRXN1;PCDH12;PCDHB6;CDH23;PCDHB13;PCDHB11;ATP2C1;PCDHB3;DSG1;PCDHB10;CDH17;JUB;PCDHGC3;DCHS1;PCDHB5;NLGN1
GO_POSITIVE_REGULATION_OF_MONOCYTE_CHEMOTAXIS	http://www.broadinstitute.org/gsea/msigdb/cards/GO_POSITIVE_REGULATION_OF_MONOCYTE_CHEMOTAXIS	15	0.663716	1.76874	0.00359712	0.024964	HMGB1;TNFSF18;S100A14;CCL2;SERPINE1;AIF1;S100A7;CCR1;CCL5;CXCL10;CREB3;PLA2G7;CXCL12;CCR2;ANO6
GO_REGULATION_OF_LEUKOCYTE_MEDIATED_CYTOTOXICITY	http://www.broadinstitute.org/gsea/msigdb/cards/GO_REGULATION_OF_LEUKOCYTE_MEDIATED_CYTOTOXICITY	52	0.502488	1.76841	0.00156495	0.0249382	IL12RB1;CADM1;SERPINB9;XCL1;IL12A;PPP3CB;IL7R;LGALS9;HLA-B;PTPRC;RIPK3;B2M;NOS2;HAVCR2;HLA-E;PVR;IL23A;F2RL1;NCR3;IGF2;AP1G1;ICAM1;SERPINB4;STX7;P2RX7;LAMP1;KLRC4-KLRK1;NCR1;FADD;CRTAM;TAP1;LILRB1;HLA-A;CD226;IL23R;CCL2;PVRL2;ARRB2;STAP1;SLAMF6;LEP;IL12B;AGER;STAT5B;RASGRP1;SH2D1A;LAG3;PIK3R6;CEACAM1;MICA;KLRK1;VAV1;IL21
GO_POSITIVE_REGULATION_OF_RESPONSE_TO_EXTERNAL_STIMULUS	http://www.broadinstitute.org/gsea/msigdb/cards/GO_POSITIVE_REGULATION_OF_RESPONSE_TO_EXTERNAL_STIMULUS	291	0.388601	1.76756	0	0.0249888	PF4V1;RPS19;FFAR2;IL21;SUPT5H;SQSTM1;CALCOCO2;HRG;TLR3;BNIP3;DCN;TNFSF4;CCL2;ATG7;PF4;CYBA;PLG;FKBP1B;IL15;PDE2A;SPTLC2;EPM2A;CCL13;CCL4;CXCL1;IRG1;AZU1;HIF1A;TNF;C3AR1;PRKCA;CDH13;TRAF6;CXCL12;DSCAM;CMKLR1;HYAL2;CCL4L2;CXCL3;KDR;USP17L2;S100A8;TLR7;TIAM1;VEGFC;AGER;PDGFRB;IL33;EDN3;CX3CL1;CCL8;THBD;SCOC;F3;LARP1;RAC1;KLKB1;VEGFA;DEFB103A;CCL5;PIP4K2C;F12;OSMR;SNX4;IL4;RIPK2;TNFSF14;VAMP7;PUM1;GP…
GO_REGULATION_OF_SYNAPSE_STRUCTURE_OR_ACTIVITY	http://www.broadinstitute.org/gsea/msigdb/cards/GO_REGULATION_OF_SYNAPSE_STRUCTURE_OR_ACTIVITY	222	0.404571	1.7656	0	0.0254124	APP;NTRK2;LRRTM2;AMIGO1;GRM5;SHISA8;LZTS1;SNAP25;ANAPC2;GSK3B;CRIPT;SRF;RASGRF1;ARC;ADORA1;KCNB1;TPBG;DLG4;MLL;NETO1;NRXN3;RAPSN;RAB3GAP1;SYP;WNT5A;IGSF9;ZMYND8;LRTM1;SLITRK2;CUX2;ITPKA;EEF2K;SYNGR1;VGF;CRH;CALB1;CDC20;STAU1;RAB8A;SYNDIG1;SLITRK6;PTGS2;CRTC1;FRMPD4;GRIN2A;STAR;PCDH17;CRHR2;PRKCZ;CNTN2;NTRK1;SLITRK1;RIMS1;PPP3CB;DGKI;DKK1;NEURL;EPHB2;SLC8A2;VAMP2;SIX4;SRPX2;KRAS;SNAP47;DRD5;PTN;CR…
GO_POSITIVE_REGULATION_OF_CAMP_METABOLIC_PROCESS	http://www.broadinstitute.org/gsea/msigdb/cards/GO_POSITIVE_REGULATION_OF_CAMP_METABOLIC_PROCESS	86	0.460277	1.76528	0	0.0253974	ADCY1;ADCY8;GSK3A;ADORA2A;RAMP1;RAF1;AKAP12;GPER;PTGER3;CALM2;GNAL;GNB2L1;DRD1;ADCY3;ADCY4;ADCY6;WFS1;GPR161;ADCY5;CRH;EDNRA;CALCA;TSHR;CALM1;VIPR2;CALCRL;AVP;PTHLH;FSHR;CHGA;CRHR2;PTH;MC2R;ACR;CRHR1;P2RY11;GLP1R;ADORA2B;MC4R;RLN2;CXCL9;ADRB2;CAP1;MC5R;CALM3;DRD5;ECE1;GIPR;ADCY7;MC1R;CALCR;LHCGR;TIMP2;PTGIR;MRAP2;NF1;PF4;MRAP;MC3R;ADCY9;RXFP2;SCT;ADM;HPCA;ABCA1;GHRH;CAP2;ADRB1;AKAP5;PTGER4;GPR133…
GO_POSITIVE_REGULATION_OF_LEUKOCYTE_MEDIATED_IMMUNITY	http://www.broadinstitute.org/gsea/msigdb/cards/GO_POSITIVE_REGULATION_OF_LEUKOCYTE_MEDIATED_IMMUNITY	83	0.46208	1.76493	0	0.0253632	EXOSC3;UNG;CD40;IL12RB1;PRKCZ;XCL1;RSAD2;FCER1G;MAP3K7;C3;LTA;PVR;TNFSF13;ADORA2B;CLCF1;HLA-E;NLRP3;F2RL1;VAMP7;IFNG;AP1G1;NCR3;FCER1A;SASH3;IL4;SNX4;STX7;TRAF2;IL2;KLRC4-KLRK1;P2RX7;CRTAM;FZD5;FCER2;ZAP70;SLAMF6;MALT1;PTAFR;STAP1;IL12B;LAG3;MSH6;IL4R;PAXIP1;IL12A;CADM1;HLA-B;TRAF6;NOS2;IL13;TGFB1;B2M;FOXP3;SYK;IL23A;TNF;STAT6;ZBTB1;GAB2;FADD;LAMP1;ZP3;CD28;IL1B;FGR;STX4;HSPD1;TNFSF4;CCL2;PVRL2;V…
GO_REGULATION_OF_SYNAPSE_ORGANIZATION	http://www.broadinstitute.org/gsea/msigdb/cards/GO_REGULATION_OF_SYNAPSE_ORGANIZATION	105	0.444048	1.76313	0	0.025644	AGRN;APOE;HNRNPK;TPBG;RAPSN;WNT5A;NRXN3;SLITRK2;PTEN;WNT7A;ZMYND8;IGSF9;LRTM1;EEF2K;CUX2;AMIGO1;CAMK2B;NTRK2;LRRTM2;ARHGEF15;OXTR;RAB17;ANAPC2;THBS2;NLGN2;CRIPT;MEF2C;PCDH17;CLSTN1;LINGO2;FRMPD4;GHSR;SLITRK1;SHANK3;NTRK1;LRRC24;DAB2IP;DKK1;NEURL;C1QL3;SLIT1;NFATC4;CLSTN2;LRTM2;EPHB2;NLGN3;CDC42;CDC20;ROBO2;CAMK1;PVRL1;SLITRK4;EPHA7;BDNF;SYNDIG1;SLITRK6;PPP1R9A;BAI1;NEDD4;CBLN1;LRRTM3;CDH2;SLITRK5…
GO_REGULATION_OF_APPETITE	http://www.broadinstitute.org/gsea/msigdb/cards/GO_REGULATION_OF_APPETITE	24	0.593094	1.7613	0.00172414	0.0259938	NPY;PPY;NPFF;GHRL;HTR4;LEP;PYY;UCN;BBS4;GCG;HTR2C;PYY2;CARTPT;NENF;GALP;C12orf39;MKKS;BBS2;GHSR;POMC;SLC22A3;PPARA;CCK;PYY3;OPRM1
GO_REGULATION_OF_LYMPHOCYTE_DIFFERENTIATION	http://www.broadinstitute.org/gsea/msigdb/cards/GO_REGULATION_OF_LYMPHOCYTE_DIFFERENTIATION	127	0.430776	1.75904	0	0.0265132	CCL19;ZC3H8;ID2;NFKBID;NKAP;FBXO7;CYP26B1;CDKN2A;CD83;IL15;SHH;PGLYRP1;SYK;IL23A;RLTPR;RC3H1;FOXP3;FLT3LG;BTK;CARD11;CD2;FOXJ1;HLA-DOA;IL2RA;TNFSF4;SLC46A2;CTLA4;ZBTB1;GLI2;CD28;AP3B1;PTPN6;GATA3;INPP5D;CD80;IL29;SOCS5;IL7;FAS;RASGRP1;IRF1;LGALS9;AP3D1;SFRP1;ATP11C;RAG1;GLI3;PRELID1;GAS6;PRKCZ;IL7R;ERBB2;IL1RL2;SASH3;RNF41;HLA-G;IL4;IFNG;RIPK2;XBP1;NLRP3;ANXA1;SART1;NDFIP1;SPINK5;BAD;AXL;ZAP70;IH…
GO_REGULATION_OF_ANTIGEN_PROCESSING_AND_PRESENTATION	http://www.broadinstitute.org/gsea/msigdb/cards/GO_REGULATION_OF_ANTIGEN_PROCESSING_AND_PRESENTATION	23	0.601077	1.75826	0.00344234	0.0265851	ABCB9;HLA-DOA;NOD1;HLA-DOB;TAPBPL;CCL21;ABCB4;SLC11A1;CCR7;CD74;ABCB1;NOD2;PYCARD;HFE;THBS1;ABCB5;TAP1;TAP2;PYDC1;WAS;CCL19;LILRB2;TREM2
GO_POSITIVE_REGULATION_OF_LEUKOCYTE_CHEMOTAXIS	http://www.broadinstitute.org/gsea/msigdb/cards/GO_POSITIVE_REGULATION_OF_LEUKOCYTE_CHEMOTAXIS	79	0.462758	1.75676	0	0.026912	CXCL9;RAC2;RARRES2;VEGFB;PF4V1;PF4;ANO6;IL1B;CCL2;DAPK2;CCL7;HMGB1;IL6;IL23A;PLA2G7;C3AR1;C5AR1;CCL4;CXCL1;IL6R;CD74;F7;SWAP70;CXCL12;C1QBP;IL12A;CXCL11;CMKLR1;CREB3;CXCL10;CCL19;S100A14;CXCL5;CCR6;FIGF;CXCL3;EDN2;CXCL6;NCKAP1L;ZNF580;VEGFC;THBS4;CCR1;CCR7;S100A7;SERPINE1;PPBP;CALR;IL8;TMEM102;ADAM17;WNT5A;EDN3;CX3CL1;CXCL2;CSF1;EDNRA;CCR2;F2RL1;TNFSF14;PTK2B;ADAM10;CCL21;CCL5;VEGFA;RAC1;TNFSF18;…
GO_NEGATIVE_REGULATION_OF_LEUKOCYTE_MEDIATED_IMMUNITY	http://www.broadinstitute.org/gsea/msigdb/cards/GO_NEGATIVE_REGULATION_OF_LEUKOCYTE_MEDIATED_IMMUNITY	46	0.50782	1.75672	0.00164204	0.026785	SUSD4;ARRB2;LILRB1;HLA-A;TAP1;NDFIP1;HMOX1;PTPN6;SLAMF1;MICA;CEACAM1;RABGEF1;BST2;FOXF1;IFNB1;CR1;HLA-E;HAVCR2;PTPRC;LGALS9;HLA-B;IL7R;THOC1;SERPINB9;XCL1;HFE;PPP3CB;IL13RA2;SPN;CLEC4G;C4BPB;C4BPA;CD300A;CD84;ABR;SERPINB4;BCL6;IFNA2;C10orf54;FOXJ1;IGF2;JAK3;DUSP22;FOXP3;IL20RB;BCR;CCR2
GO_POSITIVE_REGULATION_OF_LYMPHOCYTE_MIGRATION	http://www.broadinstitute.org/gsea/msigdb/cards/GO_POSITIVE_REGULATION_OF_LYMPHOCYTE_MIGRATION	26	0.580661	1.75648	0.0016835	0.0267047	WNT5A;ADAM17;XCL1;FADD;PYCARD;TMEM102;CXCL13;CXCL14;CXCL12;CCL3;CCL7;PYDC1;AIF1;CXCL10;CCL4;TNFRSF14;PTK2B;CCR2;TNFSF14;ITGA4;ADAM8;CCL20;S100A7;CCL21;ADAM10;CCL5
GO_POSITIVE_REGULATION_OF_CATION_TRANSMEMBRANE_TRANSPORT	http://www.broadinstitute.org/gsea/msigdb/cards/GO_POSITIVE_REGULATION_OF_CATION_TRANSMEMBRANE_TRANSPORT	91	0.456684	1.75462	0	0.0270981	HAP1;KCNJ2;HTT;ACTN4;KCNE2;TMEM110;EDNRA;KCNC1;CHP;GAL;RYR2;CALM1;GSTM2;SUMO1;KCNQ1;TEX101;BMP4;SNCA;LACRT;TESC;XCL1;KCNC2;THY1;CTSS;FXYD1;KCNJ11;WNK3;KCNE1L;GPER;TRDN;F2RL3;DRD4;AMIGO1;ASPH;NOS1AP;AGER;CACNA2D1;PLCG2;NTSR1;STIM1;ANK2;F2;EDN3;NOS1;DNM2;SRI;PLCG1;GLRX;ANK3;CALM2;DRD1;WNK2;HSPA2;CACNB2;ATP1B1;ACTN2;KIAA1199;GALR2;S100A1;F2R;SLC9A1;CXCL10;ARF1;AKAP9;JPH2;IL13;GSTO1;RAPGEF3;CXCR3;CXC…
GO_MYOBLAST_FUSION	http://www.broadinstitute.org/gsea/msigdb/cards/GO_MYOBLAST_FUSION	18	0.636522	1.75402	0.00178891	0.0270874	ADAM12;KCNH1;BAI3;TANC1;CDON;DYRK1B;PITX2;TMEM8C;GSK3B;MYOD1;CAPN2;CAV3;CACNA1H;NPHS1;NOS1;WNT1;CAST;PLEKHO1;FER1L5;MYH9
GO_RESPIRATORY_GASEOUS_EXCHANGE	http://www.broadinstitute.org/gsea/msigdb/cards/GO_RESPIRATORY_GASEOUS_EXCHANGE	47	0.504506	1.75106	0.00165289	0.0279698	PBX3;CFTR;HNMT;RAB3A;EDN1;MAN1A2;GRIN1;HOXA5;EDNRA;JAG2;MAN2A1;ZFAND5;BPGM;SFTPA2;TRAF4;TNNC1;COX15;SFTPB;GAA;CHRNA4;TAS2R4;TCF15;CYSLTR1;SFTPA1;MAPK8IP3;ADH5;DACH1;SFTPD;COX5B;MAFB;MECP2;NDST1;COX11;STK40;TLX3;ECEL1;CHST11;TMPRSS11D;NDUFA12;SEPN1;NDN;ADRB2;ELN;UCP3;SFTPC;FUT8;KDM6A;CSF2RB
GO_REGULATION_OF_LEUKOCYTE_APOPTOTIC_PROCESS	http://www.broadinstitute.org/gsea/msigdb/cards/GO_REGULATION_OF_LEUKOCYTE_APOPTOTIC_PROCESS	78	0.460135	1.74992	0	0.0281447	LGALS16;BCL6;FNIP1;CD74;LYN;IL10;LGALS13;MIF;BTK;HIF1A;CCL19;TSC22D3;ST6GAL1;ZC3H8;CD274;CXCL12;NFKBID;MERTK;CDKN2A;NOD2;PIP;IDO1;HCAR2;SELS;PDCD1;TCP1;FAS;CD3G;BAX;LGALS3;LGALS14;RAPGEF2;SLC46A2;NR4A3;FADD;SIRT1;HSH2D;CCL21;CCL5;FOXP1;KITLG;HCLS1;DOCK8;RORC;JAK3;BIRC7;ANXA1;RIPK3;SLC39A10;FCER1G;LGALS9;TGFB2;GIMAP8;MEF2C;RAG1;IRF7;PRELID1;GAS6;BMP4;GPAM;CCR7;ADAM8;IRS2;PRKCQ;NOC2L;PTEN;TP53;ITPK…
GO_REGULATION_OF_CALCIUM_ION_IMPORT	http://www.broadinstitute.org/gsea/msigdb/cards/GO_REGULATION_OF_CALCIUM_ION_IMPORT	98	0.442799	1.74654	0	0.0290278	ASPH;PDGFRB;DIAPH1;PAWR;FKBP1A;CORO1A;F2RL3;TRDN;DHRS7C;UBASH3B;GPER;THY1;CASQ1;DRD1;CALM2;HOMER1;PLCG1;SRI;ATP1A2;NOS1;ATG5;F2;CASK;PRKACA;TRIM27;ANK2;M1;NTSR1;CALM1;RYR2;PTK2B;SLC8A1;EDNRA;CRH;PDGFB;HTT;JPH1;HAP1;XCL1;CTNNB1;LACRT;CLIC2;SNCA;CRHR2;PLN;CAMK2D;TEX101;CCL3;GSTM2;CASQ2;PDE4D;FCRL5;CALM3;EGF;BAX;SEPN1;LGALS3;BDKRB1;DMD;CXCL9;TRPV2;HRC;NPSR1;CAPN3;GRM6;STC1;ZP3;JSRP1;SLC30A1;CYBA;ABL…
GO_POSITIVE_REGULATION_OF_TYROSINE_PHOSPHORYLATION_OF_STAT5_PROTEIN	http://www.broadinstitute.org/gsea/msigdb/cards/GO_POSITIVE_REGULATION_OF_TYROSINE_PHOSPHORYLATION_OF_STAT5_PROTEIN	16	0.630309	1.74621	0.00886525	0.0289635	IL23R;GHR;FYN;ERBB4;IL2;EPO;IGF1;IL31RA;IL4;JAK2;KIT;GH1;IL12B;CSF2;IL23A;IL3
GO_REGULATION_OF_LONG_TERM_SYNAPTIC_POTENTIATION	http://www.broadinstitute.org/gsea/msigdb/cards/GO_REGULATION_OF_LONG_TERM_SYNAPTIC_POTENTIATION	19	0.610534	1.74457	0	0.0294489	PAIP2;PPP1R9A;PTPN5;STAU1;EIF2AK4;CREB1;NLGN3;RELN;NOS1;DRD2;NPTN;NRGN;SHANK3;DRD1;GRIN2A;HNRNPK;CRTC1;NF1;CX3CR1
GO_CHONDROITIN_SULFATE_PROTEOGLYCAN_METABOLIC_PROCESS	http://www.broadinstitute.org/gsea/msigdb/cards/GO_CHONDROITIN_SULFATE_PROTEOGLYCAN_METABOLIC_PROCESS	41	0.529443	1.74433	0.00156986	0.029389	CHSY3;B3GAT1;IDS;CHSY1;CHST13;CHPF2;SLC35D1;CHST15;HEXA;NCAN;SPOCK2;HEXB;CHPF;SPOCK3;ACPL2;CHST7;NDNF;ARSB;IMPAD1;CHST3;B3GAT2;CHST12;XYLT2;DCN;IDUA;XYLT1;CYTL1;HYAL4;DSEL;BCAN;VCAN;B3GALT6;CHST11;CSGALNACT1;DSE;HYAL1;CSGALNACT2;BGN;CHST9;CSPG4;CSPG5;B3GAT3;EGFLAM
GO_REGULATION_OF_SYSTEM_PROCESS	http://www.broadinstitute.org/gsea/msigdb/cards/GO_REGULATION_OF_SYSTEM_PROCESS	490	0.37265	1.74326	0	0.0295213	HRC;FGB;HCAR2;HSPB6;STC1;HAMP;SRL;DES;CACNB1;SCN10A;PPP3CA;HBEGF;EPHX2;KCND2;CAV1;DICER1;FAM19A4;ATP1B3;ATP2A3;KDM5B;FXYD4;EPAS1;ERRFI1;NEDD4;TBXA2R;ISX;AKT1;CTNNA3;CYBA;ADRA1B;PARP1;NRG1;NPY1R;FKBP1B;APOA2;ADIPOQ;FXYD2;NPR2;PTPRM;RNF10;FOXN4;NLGN1;HIF1A;ADRBK1;MYL4;SCN5A;OXT;GAA;PRKCA;TRIM63;GJA1;NOS2;PIN1;AVPR2;KLK8;MLIP;RYR1;MYL9;NPR1;GSTO1;VIP;ANXA6;GPD1L;CHRNA3;ATP2B1;MYOG;GPER;KAT2B;PAWR;KC…
GO_COGNITION	http://www.broadinstitute.org/gsea/msigdb/cards/GO_COGNITION	243	0.389966	1.73915	0	0.030784	IL1B;HMGCR;CLN3;DRD2;RPS6KB1;PRKAR2B;MEIS2;GIP;UBA6;CNR1;SHROOM4;PLCB1;HRH3;FZD9;CDK5;SERPINF1;OPRK1;ITGA8;MECP2;NLGN4X;VDAC1;EIF4A3;HRH1;DEAF1;ACCN2;CAMK4;FOXP2;SGK1;NPTN;PARK2;GNAS;TMPRSS11E;PRKCG;KCNK10;ITPR3;GPR155;JPH4;SLC1A4;GRIN2B;GRIA1;STRA6;NRXN1;GABRA5;GM2A;HRH2;LINS;ATP8A1;LHX8;MDK;UCN;NEUROD2;NTAN1;S100B;CLDN5;GALR2;RP9;SHANK1;GRIN1;ADNP;EIF2AK4;DOPEY2;PTGS1;CRHBP;PTEN;TACR1;ATP1A2;RI…
GO_POSITIVE_REGULATION_OF_CELL_ADHESION_MEDIATED_BY_INTEGRIN	http://www.broadinstitute.org/gsea/msigdb/cards/GO_POSITIVE_REGULATION_OF_CELL_ADHESION_MEDIATED_BY_INTEGRIN	17	0.634487	1.73902	0.00865052	0.0306871	PIEZO1;SYK;NCKAP1L;CCL5;IFT74;CCL21;RAC3;ADAM9;CXCL13;PTPN6;SFRP2;RET;TGFB2;ZAP70;FOXC2;CIB1;PODXL
GO_POSITIVE_REGULATION_OF_CYTOKINE_PRODUCTION	http://www.broadinstitute.org/gsea/msigdb/cards/GO_POSITIVE_REGULATION_OF_CYTOKINE_PRODUCTION	360	0.380873	1.73868	0	0.0306156	CASP1;FLOT1;TLR4;CEBPG;PYCARD;HRAS;TRIM16;TWIST1;IRF8;ZBTB20;AGT;LY96;EREG;DDX3X;HSPB1;TGFB1;TRIM6;POLR1C;F2R;CYP1B1;TICAM1;MAPK13;PRKDC;MYD88;SERPINF2;IL10;HDAC2;C7orf68;UCN;CD74;FFAR3;TNFSF9;IFNAR1;HPSE;PLCB1;ZP3;DRD2;IL1B;PYDC1;TBK1;IL23R;TNFRSF8;DDX41;IRF3;CSF2;POLR3H;AFAP1L2;NFAM1;AGPAT2;IDO1;TIGIT;CLEC5A;CD40LG;IL12RB1;NLRP10;SRC;EIF2AK2;POLR3C;ATF2;TLR5;SOD1;CCR2;F2RL1;FCER1A;HMGB2;CSF1R;F…
GO_POSITIVE_REGULATION_OF_G_PROTEIN_COUPLED_RECEPTOR_PROTEIN_SIGNALING_PATHWAY	http://www.broadinstitute.org/gsea/msigdb/cards/GO_POSITIVE_REGULATION_OF_G_PROTEIN_COUPLED_RECEPTOR_PROTEIN_SIGNALING_PATHWAY	22	0.596604	1.73844	0.00831947	0.0305449	CAV2;CNTN2;KLK14;GPR44;TMOD2;ACPP;PDE6H;NOS1;C3;DRD3;F2;PHB;PRMT5;KLK6;DRD2;KLK5;ECE1;UBQLN2;GSK3A;GPR27;LRRK2;CHGA;GPER;PDE6G;ARRDC3
GO_REGULATION_OF_CATECHOLAMINE_SECRETION	http://www.broadinstitute.org/gsea/msigdb/cards/GO_REGULATION_OF_CATECHOLAMINE_SECRETION	41	0.515208	1.73514	0	0.0317241	DRD2;ADRA2C;DRD3;PTGS1;HTR1B;STX1A;FFAR3;KCNB1;CNR1;HRH3;CHRNB2;OXTR;P2RY12;OPRK1;PTGER3;GDNF;SLC18A1;GABBR1;ADRA2B;OXT;SNCG;AGT;CHRNA4;PARK2;DTNBP1;P2RY1;CRHR2;CXCL12;SNCA;NPY2R;ADRA2A;ABAT;HTR2A;GCK;CARTPT;PCP4;KCNA2;PINK1;CHGA;CRH;ADRBK1;AGTR2;CHRNA6
GO_DIVALENT_INORGANIC_CATION_HOMEOSTASIS	http://www.broadinstitute.org/gsea/msigdb/cards/GO_DIVALENT_INORGANIC_CATION_HOMEOSTASIS	332	0.380742	1.73369	0	0.0321277	DRD2;CLN3;SLC30A7;IL1B;ADM;CCL7;ATP2A1;CACNA1C;TFAP2B;RYR3;ITPR1;CALB2;CCL11;PRKCB;TNFSF11;C1QTNF1;LRP6;CDH23;FAM82A2;GPR6;ATP2B3;P2RY4;BDKRB1;TNNI3;SEPN1;SLC39A7;PARK2;CCR4;PIK3CB;TGFB1;CACNA1A;JPH2;TMTC2;DMPK;CCL15;P2RY1;EDNRB;CIB2;EDN1;PIK3CG;F2R;GALR2;CD52;GRIN1;CAV3;EPOR;SLC39A12;ADRA1A;C22orf32;CCL14;APOE;ITGB1;CALR;DRD1;P2RX7;SLC24A5;IL2;ANK3;SLC11A1;PLCE1;CCR7;HERPUD1;PTGER3;ELANE;TRDN;XK…
GO_ADENYLATE_CYCLASE_ACTIVATING_G_PROTEIN_COUPLED_RECEPTOR_SIGNALING_PATHWAY	http://www.broadinstitute.org/gsea/msigdb/cards/GO_ADENYLATE_CYCLASE_ACTIVATING_G_PROTEIN_COUPLED_RECEPTOR_SIGNALING_PATHWAY	71	0.465496	1.73236	0.00154799	0.0324185	GPER;GNG2;S1PR4;ADCY1;ADCY8;GPR21;ADORA2A;ADCY4;OPRM1;ADCY3;ADCY6;ADRA1A;GPR52;DRD1;GNAL;PTHLH;CALCRL;FSHR;GPR3;GNA13;OR56A4;GPR78;CHGA;ADCY5;CALCA;TSHR;ADM2;PDE4D;UCN3;ADORA2B;PTH1R;GNAQ;PTH;CRHR1;ADRA2A;ADCY7;CALCR;LHCGR;OR56A5;ADRB2;DRD5;ADRA1D;DRD2;RAPGEF2;ADCY9;ADRA2C;NPR3;DRD3;RXFP2;OR56A1;GNB1;PTGIR;GPR101;ADRB1;GPR133;ADRA1B;ADCYAP1;SLC9A3R1;GALR2;GCGR;GHRH;ADRA2B;ADCY2;GNAS;OR13F1;PTGER2…
GO_MULTICELLULAR_ORGANISMAL_RESPONSE_TO_STRESS	http://www.broadinstitute.org/gsea/msigdb/cards/GO_MULTICELLULAR_ORGANISMAL_RESPONSE_TO_STRESS	67	0.476311	1.73077	0	0.032801	SEPN1;GIT2;PPP3CA;DEAF1;PIRT;MECP2;VDAC1;IDO1;NR2E1;LGALS1;GRIK2;ALS2;RPS6KB1;P2RX2;NEUROD2;MDK;ADCYAP1;UCN;GABRA5;ADRB1;BCL2;EIF4G1;EDNRB;USP46;LRP11;HTR1A;SCN9A;RELN;CACNA1A;ADCYAP1R1;PRKCG;GJA4;ACP5;VWA1;ESR2;SLC6A2;DRD4;GRM7;NR4A2;CACNA1B;HMGCS2;PENK;THBS4;DBH;DRD1;EIF4E;TRPA1;NOS1;DPP4;TSPO;RET;PTEN;TACR1;CRH;NMUR2;CALCA;P2RX3;HTR2C;GCH1;OSM;NTRK1;NPY2R;FBXL20;COMT;MAPK8IP2;TAC1;THBS1;CCK
GO_REGULATION_OF_SYNAPSE_ASSEMBLY	http://www.broadinstitute.org/gsea/msigdb/cards/GO_REGULATION_OF_SYNAPSE_ASSEMBLY	72	0.458223	1.7304	0.00306279	0.03282	FLRT1;BAI3;UBE2V2;PTK2;LPHN1;LPHN3;GHRL;COLQ;ADNP;MUSK;NLGN1;PDLIM5;GRIN1;BAI2;OXT;SIX1;BHLHB9;CLSTN3;NRXN1;CBLN2;SLITRK3;LRRTM1;ACCN1;EPHB3;AMIGO2;EPHB1;LRRN3;MECP2;SRPX2;LRRC4B;SIX4;NTRK3;EFNA5;FLRT3;FLRT2;LRRN1;AMIGO3;LRRTM3;CBLN1;SLITRK5;CHRNB2;SLITRK6;SYNDIG1;PPP1R9A;BAI1;NLGN3;ROBO2;PVRL1;SLITRK4;BDNF;EPHA7;DKK1;SLIT1;CLSTN2;LRTM2;EPHB2;CLSTN1;LINGO2;MEF2C;GHSR;SLITRK1;LRRC24;NTRK1;OXTR;RAB…
GO_CYTOKINE_MEDIATED_SIGNALING_PATHWAY	http://www.broadinstitute.org/gsea/msigdb/cards/GO_CYTOKINE_MEDIATED_SIGNALING_PATHWAY	441	0.37078	1.73038	0	0.0326525	CCL25;NGFR;RQCD1;IRF1;PSMC1;RSAD2;HLA-DPA1;PSMD3;SOCS2;MT2A;IL7R;STAT3;HLA-DRB5;HLA-F;IL17RC;TRIM34;PSMB2;CD40;IRF5;OSMR;CCL20;PSMD9;IL18R1;TNFRSF21;PSMC4;CCL5;IFI35;IL17RE;PSMD11;FER;IFNG;TNFSF14;IL20RB;TNFRSF11B;KRT8;COMMD7;CCL8;SAMHD1;CX3CL1;PSMB9;UBC;LRTM1;CCRL2;F3;IL2RB;CHAD;CISH;IL31RA;RPS27A;CD27;IL1RAPL2;PSMC2;IL17RD;TNFRSF10C;PSMF1;HLA-DQA2;IFITM2;CCL4L2;IFNA8;PSMD13;EGR1;HLA-C;TRIM38;PS…
GO_NEUROMUSCULAR_PROCESS	http://www.broadinstitute.org/gsea/msigdb/cards/GO_NEUROMUSCULAR_PROCESS	92	0.445274	1.73009	0	0.032551	FXN;SCN1A;SLC6A3;TNR;GRIN2A;NEFL;GRIN3A;GIGYF2;NPAS1;ADCY5;BCR;HERC1;PCDH15;ABR;CHRND;ATP2B2;KCNH1;GCH1;HOXA1;RBFOX2;SLITRK6;HMX3;DRD1;POU4F1;CAMTA1;MYO7A;DLG4;SGK196;CLN8;GLRB;PTEN;APP;PRRT2;CLIC5;OPA3;NLGN2;PENK;KCNAB2;NBN;FGF12;TCF15;PAFAH1B1;PNKD;NRXN1;SLURP1;STRA6;FABP7;JPH4;RAC3;ATP8A2;GRIN2C;SPG20;HOXD10;CACNA1A;GLRA1;GPR88;AARS;PARK2;GAA;ALDH1A3;GRIN1;HOXC10;SHANK1;DVL1;NKX6-2;POU4F3;POU4…
GO_REGULATION_OF_CD4_POSITIVE_ALPHA_BETA_T_CELL_ACTIVATION	http://www.broadinstitute.org/gsea/msigdb/cards/GO_REGULATION_OF_CD4_POSITIVE_ALPHA_BETA_T_CELL_ACTIVATION	37	0.525839	1.7295	0.00328407	0.0326011	IL27;CCL19;IRF4;LGALS9;CD55;XCL1;PRKCZ;IL12RB1;TNFSF18;IL4;BCL6;SASH3;CD83;JAK3;CD86;C10orf54;ANXA1;IL23A;RIPK2;IFNG;RC3H1;FOXP3;NLRP3;IL6;HMGB1;TNFSF4;IL23R;HLX;RARA;IL4R;CD80;GATA3;IL12B;PRKCQ;AGER;NCKAP1L;MYB;SOCS5
GO_REGULATION_OF_INTERLEUKIN_4_PRODUCTION	http://www.broadinstitute.org/gsea/msigdb/cards/GO_REGULATION_OF_INTERLEUKIN_4_PRODUCTION	29	0.553288	1.72857	0.00166945	0.0328174	IL20RB;FOXP3;ZFPM1;HLA-DRB4;NLRP3;HLA-DRB3;IL33;CD86;PRKCQ;SASH3;EPX;GATA3;CD83;SCGB1A1;CD40LG;RARA;HLA-DRB1;CD28;ZP3;PRKCZ;HLA-DRB5;IRF4;NDFIP1;CD3E;LGALS9;LEF1;PRG2;HAVCR2;HLA-E;TNFSF4;CEBPB
GO_CELL_CELL_SIGNALING_INVOLVED_IN_CARDIAC_CONDUCTION	http://www.broadinstitute.org/gsea/msigdb/cards/GO_CELL_CELL_SIGNALING_INVOLVED_IN_CARDIAC_CONDUCTION	21	0.590576	1.72628	0	0.033572	SCN5A;RYR2;SCN1B;SCN10A;KCNA5;SCN3B;GJA5;CACNB2;GJC1;RNF207;NUP155;KCNE1L;CACNA1D;PKP2;SCN4B;CACNA1G;CACNA1C;HCN4;KCNQ1;GJA1;ANK2;CASQ2
GO_FOREBRAIN_CELL_MIGRATION	http://www.broadinstitute.org/gsea/msigdb/cards/GO_FOREBRAIN_CELL_MIGRATION	59	0.478734	1.72563	0	0.0336443	DIXDC1;DRD2;DCX;POU3F2;AXL;SRGAP2P1;PSEN1;FUT10;ROBO1;CXCR4;CX3CR1;OGDH;ARL13B;LHX6;DRD1;FBXO45;CDK5;NR2E1;HTR6;GPR56;SRGAP2;SRF;DISC1;NKX2-1;LRRK2;ARX;NRP1;NDEL1;POU3F3;CCDC141;SEMA3A;TYRO3;SLIT1;EFHC1;DAB2IP;SLIT3;RELN;FGF13;SLIT2;MBOAT7;GLI3;DAB1;CXCL12;PEX13;EMX2;CNTN2;PAFAH1B1;CTNNB1;TNR;EGFR;RAC1;CDK5R2;NRG1;FGFR1;FEZF2;SOCS7;RTN4;CDK5R1;FOXB1;LAMB1;NRG3;C16orf45
GO_REGULATION_OF_INTERLEUKIN_2_PRODUCTION	http://www.broadinstitute.org/gsea/msigdb/cards/GO_REGULATION_OF_INTERLEUKIN_2_PRODUCTION	47	0.499097	1.72415	0	0.033983	PRKCQ;STAT5B;IL1A;PDE4B;RUNX1;MALT1;PRKD2;TNFAIP3;CD80;GBP1;LAG3;VTCN1;GATA3;ABL1;CD28;GLMN;HDAC7;PRNP;CD34;TNFSF4;CD3E;CARD9;IL1B;TRIM27;CD4;ANXA1;CD86;CARD11;FOXP3;RLTPR;IL20RB;RIPK2;CCR2;TRAF2;CD83;SASH3;XCL1;CD276;SFTPD;EZR;KAT5;TRAF6;HAVCR2;IRF4;IL17F;PDE4D;MAP3K7;SPTBN1
GO_NEGATIVE_REGULATION_OF_INFLAMMATORY_RESPONSE	http://www.broadinstitute.org/gsea/msigdb/cards/GO_NEGATIVE_REGULATION_OF_INFLAMMATORY_RESPONSE	92	0.440911	1.72324	0	0.0341658	PGLYRP1;IL10;ADIPOQ;ADCYAP1;PTGER4;TNFRSF1A;CYP19A1;IRG1;FOXP3;GHRL;SMPDL3B;PTPN2;ASH1L;APCS;C1QTNF3;ACP5;KLF4;APOD;APOA1;RORA;NLRP12;O3FAR1;SELS;TNFRSF1B;PTGIS;RPS19;ETS1;PYDC2;SHARPIN;NLRX1;GATA3;SERPINF1;HGF;CHID1;ADRB2;SOCS5;MEFV;MVK;FAM132A;TNFAIP6;IL2RA;IL22RA2;WFDC1;TEK;METRNL;FAM105B;SOCS3;DUSP10;CX3CR1;GPX1;IL4;ZC3H12A;ABR;PBK;CALCRL;SAA1;PRKCD;CNR2;NLRP3;FEM1A;NR1H3;IL20RB;BCR;PPARA;TYR…
GO_CELLULAR_DEFENSE_RESPONSE	http://www.broadinstitute.org/gsea/msigdb/cards/GO_CELLULAR_DEFENSE_RESPONSE	56	0.479272	1.72282	0.00166945	0.034122	CCR9;MNDA;DCDC2;ITK;NCF2;CD160;KIR3DL2;NCR1;GAGE2D;FOSL1;BCL10;BECN1;FAIM3;CX3CR1;KLRG1;ITGB1;VEZF1;SH2D1A;CLEC5A;CCR5;GNLY;ADORA2A;CCR3;CXCR2;RAB23;CCR6;KIR2DS3;CXCL9;UMOD;LILRB2;ADORA2B;TYROBP;KIR2DL4;LY96;NCF1;GAGE1;CD300C;GAGE8;LBP;TRAT1;CD19;SPN;KLRC2;LGALS3BP;ZNF148;IL4;CD5L;HLA-G;PAGE1;KLRC4;IL1RL2;KLRC3;LSP1;TCIRG1;PRF1;RELA;C5AR1;PTK2B;NCR2;CCR2
GO_POSITIVE_REGULATION_OF_LEUKOCYTE_DIFFERENTIATION	http://www.broadinstitute.org/gsea/msigdb/cards/GO_POSITIVE_REGULATION_OF_LEUKOCYTE_DIFFERENTIATION	125	0.422336	1.72128	0	0.0345318	IL34;NKAP;ID2;SLC9B2;PRKCA;CCL19;JUN;TRAF6;FLT3LG;C20orf123;FOXP3;SYK;IL23A;HAX1;MLL5;RLTPR;TNF;TMEM64;BTK;CD83;SHH;IL15;RIPK1;GLI2;ZBTB1;PF4;AP3B1;FADD;IL17A;TNFSF4;IL2RA;RUNX1;SOCS5;IL7;RASGRP1;LGALS3;CREB1;INPP5D;GPR68;GATA3;CD80;ATP11C;RAG1;GLI3;PRKCZ;GAS6;IL7R;TESC;LGALS9;AP3D1;KITLG;XBP1;NLRP3;IFNG;RIPK2;CALCA;ANXA1;CCL5;IL1RL2;SASH3;HLA-G;ATP6AP1;IL4;CD27;IHH;BAD;SART1;AXL;ZAP70;LIF;PNP;PP…
GO_PURINERGIC_NUCLEOTIDE_RECEPTOR_SIGNALING_PATHWAY	http://www.broadinstitute.org/gsea/msigdb/cards/GO_PURINERGIC_NUCLEOTIDE_RECEPTOR_SIGNALING_PATHWAY	22	0.580241	1.72067	0.00666667	0.0345868	P2RX2;GPR171;P2RY14;P2RY13;P2RY11;P2RX5;ANO6;P2RY1;P2RX6;P2RX4;P2RX7;P2RX1;GPR87;GPR34;P2RY12;P2RY8;P2RY6;P2RY10;P2RX3;P2RY2;PTAFR;P2RY4
GO_LOCOMOTORY_BEHAVIOR	http://www.broadinstitute.org/gsea/msigdb/cards/GO_LOCOMOTORY_BEHAVIOR	174	0.400419	1.7202	0	0.0345754	GAA;CSTB;FZD4;ID2;DMBX1;GPR88;MYO5A;CXCL12;HPRT1;DSCAM;EPHA4;SLURP1;PRKCE;PAFAH1B1;TAL1;NRG1;NPY1R;HEXB;FEZF2;PDE1B;SEPP1;GMFB;DRD3;DMRT3;PITX3;NAGLU;ARRB2;ALS2;MC3R;NMS;CHRNB2;LRRTM1;TMOD1;PREX2;OXR1;UCHL1;OTOG;MYO15A;KCND2;ABHD12;KLHL1;ATP1A3;GIGYF2;TBCE;GRM1;NCOA2;TRH;NOVA1;TH;SCN1A;SLC6A3;PPP3CB;HIPK2;FOXA2;OPRD1;CNTN2;NPY2R;ANKH;SLITRK6;AVP;TSC1;LSAMP;NPC1;HTR2C;PAK7;CALB1;CRH;PUM1;CEND1;GPR…
GO_REGULATION_OF_NEUTROPHIL_CHEMOTAXIS	http://www.broadinstitute.org/gsea/msigdb/cards/GO_REGULATION_OF_NEUTROPHIL_CHEMOTAXIS	25	0.567009	1.71982	0.010274	0.0345854	C3AR1;C5AR1;NCKAP1L;CXCL1;RAC2;EDNRA;MPP1;CXCL3;IL23A;CD74;THBS4;CCL21;CCR7;RAC1;GPR77;IL8;C1QBP;CAMK1D;LBP;JAM3;XCL1;SLIT2;TIRAP;CXCL2;DAPK2;IL1B;CCL19
GO_HEART_PROCESS	http://www.broadinstitute.org/gsea/msigdb/cards/GO_HEART_PROCESS	83	0.448055	1.71542	0.00152905	0.0360093	CACNA2D1;KCNA5;SCN3B;SCN1B;TRDN;SNTA1;KCNE1L;TPM1;MAP2K6;FGF12;PPP1R13L;SGCZ;CXCR4;ATP1A2;NKX2-5;SRSF1;RPS6KA2;CSRP3;ATG5;ANK2;RYR2;ACTC1;MYH7;PIK3CA;CDC42;SOD1;SLC8A1;CHGA;KCNE2;GPX1;PKP2;AKAP13;RAMP3;ACE;KCNJ2;MYL3;CAMK2D;PLN;ATP1A1;KCNQ1;SRC;TNNC1;MYL2;PDE4D;CASQ2;MYH6;ATP1A3;TNNI3;GJA5;DMD;NUP155;MYLK2;KCNH2;MYBPC3;VEGFB;MYL1;TNNT2;SCN4B;KCNE1;CACNA1C;MTOR;TNNI1;CAV1;TCAP;TAZ;SLC9A1;CAV3;MYL4…
GO_RESPONSE_TO_NITRIC_OXIDE	http://www.broadinstitute.org/gsea/msigdb/cards/GO_RESPONSE_TO_NITRIC_OXIDE	20	0.593101	1.71524	0.00851789	0.0359088	HNRNPD;MMP3;EGLN1;AQP1;KCNC2;GUCY1B3;MTR;FOXO1;CCR7;CCNA2;AIFM1;IL1R1;TRAF2;DNM2;BMP4;TPO;CCL19;MT3;DPEP1;CDK2;NOS1
GO_IMMUNE_EFFECTOR_PROCESS	http://www.broadinstitute.org/gsea/msigdb/cards/GO_IMMUNE_EFFECTOR_PROCESS	471	0.365813	1.7135	0	0.0364185	TMEM173;IGHG1;BTN3A2;STAT2;TUBB4B;NCKAP1;CCL3;CD244;IL13RA2;SERPINB9;MASP2;LOC440786;ABI1;IFNA14;CHGA;ZC3H12A;POLR3G;C1R;IFNA1;CTSH;HLA-DRB3;IGHV2-70;C1QB;AIMP1;PIK3CA;RELA;ADAR;ADA;UNC13D;ISG15;BAIAP2;IFI16;TRIM22;ATP7A;TLR8;SEMA4A;VAV2;BCL10;MASP1;C7;PLA2G6;DBH;NBN;HLA-DQB1;APOBEC3G;CD46;TUSC2;CXCL6;ACTR3;EXOSC4;PLSCR1;IRF4;C1QA;IFITM3;PIK3R2;HAVCR2;KLRF2;JAG1;EMP2;ABCC9;POLR3B;CFHR1;IGLC1;FCN3…
GO_NEGATIVE_REGULATION_OF_TUMOR_NECROSIS_FACTOR_SUPERFAMILY_CYTOKINE_PRODUCTION	http://www.broadinstitute.org/gsea/msigdb/cards/GO_NEGATIVE_REGULATION_OF_TUMOR_NECROSIS_FACTOR_SUPERFAMILY_CYTOKINE_PRODUCTION	41	0.507671	1.71285	0.00648298	0.0364095	BPI;SLAMF1;NLRC3;ERRFI1;RARA;HSF1;LILRB1;IRAK3;POMC;CD34;C19orf29;ARRB2;AXL;TRIM27;TSPO;TNFAIP3;SELS;MC1R;LBP;NR1H4;LTF;GAS6;TLR4;BCL3;GSTP1;GHSR;PTPN22;HAVCR2;CD274;ACP5;LGALS9;TWIST1;GPNMB;CIDEA;GHRL;FOXP3;ORM1;ZC3H12A;ADIPOQ;IL10;GPR77;PTGER4;NFKBIL1;CHRNA7
GO_REGULATION_OF_POTASSIUM_ION_TRANSPORT	http://www.broadinstitute.org/gsea/msigdb/cards/GO_REGULATION_OF_POTASSIUM_ION_TRANSPORT	82	0.451851	1.71273	0	0.0362763	KCNH2;OXSR1;ATF4;KCNS1;OPRK1;RNF207;CAB39;HCRT;VAMP2;ADRB2;NOS3;DPP6;AKAP6;KCNE3;CAV1;ATP1B3;AKAP7;DRD2;ATP1B2;KCNRG;KCNAB1;NEDD4;ANO6;NPPA;KCNG1;KCNE1;CACNA1D;GCK;AKAP5;YWHAE;ADCYAP1;ACTN2;ATP1B1;GALR2;WWP2;CAV3;KEL;KCNIP2;AKAP9;ABCC8;NEDD4L;KCNS2;VIP;RAPGEF3;DLG1;HBP1;KCNC2;ADORA1;KCNIP1;KCNE1L;PTGER3;KCNAB2;KCNA5;AMIGO1;AGER;NOS1AP;ANK2;KCNIP3;EDN3;NOS1;FHL1;PRNP;DNM2;DRD1;ANK3;HTR2A;KCNJ2;KCN…
GO_POSITIVE_REGULATION_OF_SYNAPTIC_TRANSMISSION	http://www.broadinstitute.org/gsea/msigdb/cards/GO_POSITIVE_REGULATION_OF_SYNAPTIC_TRANSMISSION	108	0.424966	1.71269	0	0.0361177	SLC1A3;CA7;VAMP2;PTN;SNAP47;NR2E1;LRRTM1;MECP2;GRIK2;NMU;STX1A;CHRNB2;STX4;RIMS2;KISS1R;DRD2;SHANK2;GIP;GFAP;CCL2;ARRB2;SYNJ1;S100B;NLGN1;RETN;SHANK1;GRIN1;FMR1;SERPINE2;PTGER4;LGI1;TOR1A;ADCYAP1;UNC13B;FLOT1;STX1B;NRXN1;CLSTN3;PRKCE;NPTN;PARK2;OXT;ITPR3;DTNBP1;RELN;DRD4;LRRTM2;NTRK2;DNM1;SNAP25;MAPK1;OXTR;CA2;ADORA1;GPER;ARC;GSK3B;NLGN2;DLG4;HNRNPK;NPS;RAB3GAP1;RAPSN;DRD1;NETO1;PTEN;STX3;TACR1;S…
GO_POSITIVE_REGULATION_OF_CYTOKINE_BIOSYNTHETIC_PROCESS	http://www.broadinstitute.org/gsea/msigdb/cards/GO_POSITIVE_REGULATION_OF_CYTOKINE_BIOSYNTHETIC_PROCESS	58	0.466547	1.71243	0.0015873	0.036051	CD80;ELANE;IL21;EBI3;MAPKAPK2;IL1A;TNFRSF13C;IL12B;TLR7;PRKCQ;STAT5B;PTAFR;TBK1;TNFRSF8;TLR3;TLR6;HMOX1;CD4;CD3E;IL1B;CD28;GLMN;PRG3;TLR8;WNT5A;BCL10;APOA2;IL4;TLR1;CCL20;FCER1A;IL9;TLR9;CARD11;RELA;AZU1;TNF;TICAM1;CD86;IFNG;CCR2;SYK;ZFPM1;HSPB1;TRAF6;EREG;IRF4;IL27;THBS1;IRF1;CD276;LBP;LTB;CEBPG;BCL3;TLR4;TIRAP;SPN
GO_UNSATURATED_FATTY_ACID_BIOSYNTHETIC_PROCESS	http://www.broadinstitute.org/gsea/msigdb/cards/GO_UNSATURATED_FATTY_ACID_BIOSYNTHETIC_PROCESS	54	0.489096	1.7093	0	0.0370831	TBXAS1;PRG3;GGT3P;HPGDS;GGTA1P;CBR1;GGT2;ALOX5;PTGDS;GGTLC1;ALOXE3;GGTLC3;PTGES3;PTGS1;PTGES2;GGTLC2;LTA4H;DEGS1;RNPEP;AKR1C3;FADS3;PLA2G1B;ALOX12B;EDN2;PNPLA8;ALOX5AP;ALOX15B;PTGIS;PLA2G5;DECR2;PTGES;ALOX15;ELOVL2;ELOVL3;ELOVL5;GGT1;C1orf93;MGST2;MIF;LTC4S;GGT5;SYK;RNPEPL1;C9orf3;SCD5;FADS1;CD74;GGT6;PTGS2;SPHK1;LOC643181;ALOX12;SCD;GGT7;FCER1A;FADS2;PLA2G4F;EDN1
GO_POSITIVE_REGULATION_OF_CALCIUM_ION_TRANSPORT	http://www.broadinstitute.org/gsea/msigdb/cards/GO_POSITIVE_REGULATION_OF_CALCIUM_ION_TRANSPORT	102	0.431657	1.70861	0	0.0372041	TMEM110;PDGFB;KCNE2;HTT;ATP2B2;CCL5;HAP1;JAK3;CALM1;RYR2;BAK1;P2RX3;EDNRA;CRH;SUMO1;GSTM2;XCL1;LACRT;SNCA;BMP4;P2RX5;TEX101;CCL3;GPER;MYLK;WNK3;THY1;CCR1;PLCG2;PLA2G1B;CACNA2D1;PDGFRB;ASPH;TRDN;F2RL3;WFS1;LPAR3;CASK;F2;ANK2;STIM1;NTSR1;TSPO;P2RX7;DRD1;CALM2;HOMER1;PLCG1;SRI;TRPC6;UCN;KIAA1199;ATP1B1;GCG;CACNB2;AKAP5;CACNA1D;HSPA2;ORAI1;CCL4;SLC9A1;F2R;S100A1;IL13;ADCYAP1R1;JPH2;FFAR1;CXCL10;CREB3…
GO_NEGATIVE_REGULATION_OF_CALCIUM_ION_TRANSPORT	http://www.broadinstitute.org/gsea/msigdb/cards/GO_NEGATIVE_REGULATION_OF_CALCIUM_ION_TRANSPORT	48	0.489593	1.7035	0.00161551	0.0390867	TRIM27;PKD2;NTSR1;M1;DRD2;NOS1;ATP1A2;LILRB1;INPP5K;SRI;EPO;CALM2;SLC30A1;UBQLN1;PTGER3;STC1;DRD4;FKBP1A;PAWR;TRDN;NOS3;CALM3;FCRL5;CASQ2;GSTM2;OPRL1;SEMG1;LILRB2;TGFB1;SPINK1;GNB5;PLN;CRHR2;C19orf26;CLIC2;GSTO1;ADRA2A;CRHR1;FMR1;TLR9;SPINLW1;PACSIN3;BCL2;PTGS2;FKBP1B;SLN;GNAO1;CALCA;CALM1;ICAM1;CAV3
GO_PROTEOGLYCAN_BIOSYNTHETIC_PROCESS	http://www.broadinstitute.org/gsea/msigdb/cards/GO_PROTEOGLYCAN_BIOSYNTHETIC_PROCESS	57	0.471355	1.7025	0.00306748	0.0393214	IGF1;DSEL;BCAN;VCAN;UST;B3GALT6;FOXL1;HS6ST1;EXT1;CHST3;CHST12;B3GAT2;XYLT2;DCN;CYTL1;XYLT1;BGN;CHST9;CSPG4;B3GAT3;CSPG5;CANT1;NDST4;BMPR2;CHST11;CSGALNACT1;DSE;NDST1;HS6ST2;CSGALNACT2;NDST2;EXTL1;GAL3ST3;SLC35D1;CHPF2;CHST15;HS3ST5;NDST3;CHSY3;B3GAT1;CHST8;CHSY1;EXTL3;LIPC;CHST13;VANGL2;ACPL2;GLCE;CHST7;CHST14;EXTL2;HS3ST3B1;EXT2;NCAN;HS6ST3;GAL3ST4;CHPF;BMPR1B
GO_POSITIVE_REGULATION_OF_SYNAPTIC_TRANSMISSION_GLUTAMATERGIC	http://www.broadinstitute.org/gsea/msigdb/cards/GO_POSITIVE_REGULATION_OF_SYNAPTIC_TRANSMISSION_GLUTAMATERGIC	18	0.601287	1.70202	0.00853242	0.0393249	OXTR;PTGS2;ADCYAP1;NLGN2;NLGN3;NTRK2;NLGN1;PTK2B;NGFR;RELN;GLUL;TNR;RAB3GAP1;NRXN1;DRD1;NPS;NTRK1;SHANK3
GO_MUCOPOLYSACCHARIDE_METABOLIC_PROCESS	http://www.broadinstitute.org/gsea/msigdb/cards/GO_MUCOPOLYSACCHARIDE_METABOLIC_PROCESS	104	0.428527	1.70176	0	0.0392196	GLCE;ST3GAL1;SLC9A1;CHST14;LYVE1;NCAN;MKI67;CHPF;IL15;SPOCK3;KIAA1199;HYAL3;CD44;HEXB;B3GNT4;NDST2;HEXA;HYAL2;CHPF2;B3GNT2;B3GAT1;FMOD;SLC35D2;ITIH4;TGFB1;CHST13;IDS;PIM1;B3GAT3;ITIH2;CSPG5;CSPG4;BGN;ABCC5;GLB1;EGFLAM;NDST4;HGF;ITIH3;CSGALNACT1;HYAL1;CHST1;VCAN;BCAN;AKT1;B3GALT6;FGF2;CHST12;XYLT2;IMPAD1;CHST3;ARSB;ITIH6;IL1B;XYLT1;DCN;STAB2;ST3GAL2;HAS3;B4GALT2;CHP;CHST7;NDNF;LUM;B3GNT7;OGN;B4GAL…
GO_REGULATION_OF_LEUKOCYTE_DIFFERENTIATION	http://www.broadinstitute.org/gsea/msigdb/cards/GO_REGULATION_OF_LEUKOCYTE_DIFFERENTIATION	222	0.3874	1.70175	0	0.039048	CCL3;ZBTB7A;IL12RB1;MAFB;LTF;BMP4;CTNNB1;TRIB1;KLF10;IL36B;LILRB4;OGT;LEF1;PCID2;SOD1;SOS1;JAK3;IKZF3;HCLS1;FOS;IFNA2;TNFSF18;CSF1R;CUL4A;PRDM1;IL2;CLPTM1;ACIN1;PIK3R1;HLX;NME1;CSF1;ADA;ITPKB;IFNB1;IL3;NCKAP1L;TOB2;IL12B;KIAA0922;TJP2;CD46;FOXN1;ADAM8;TLR4;RB1;PPARGC1B;CTNNBIP1;PGLYRP2;IL12A;IRF4;DTX1;IL27;C1orf177;GNAS;TGFB1;LILRB2;PTPN2;APCS;CASP8;CD86;INHBA;TFE3;LILRB3;ZNF675;GPR55;BCL6;SIGLEC…
GO_AMINOGLYCAN_BIOSYNTHETIC_PROCESS	http://www.broadinstitute.org/gsea/msigdb/cards/GO_AMINOGLYCAN_BIOSYNTHETIC_PROCESS	104	0.424847	1.70143	0	0.0389864	HS3ST1;NDST4;CSPG4;CSPG5;B3GAT3;BGN;ABCC5;CHST1;HYAL1;HS6ST2;CSGALNACT1;B3GALT6;HS3ST3A1;UGDH;HS3ST2;VCAN;BCAN;XYLT1;HAS3;ST3GAL2;DCN;CHST3;CHST12;XYLT2;IL1B;EXT1;CHST14;GALNT5;EXTL2;GLCE;ACPL2;ST3GAL1;SDC3;B4GALT7;CHPF;KIAA1199;EXT2;NCAN;HEXA;HS3ST6;HS3ST5;CHPF2;B3GNT4;NDST2;GPC2;GPC1;EXTL1;CHST13;SLC35D2;B3GNT8;EXTL3;SDC2;FMOD;B3GNT2;B3GAT1;ST3GAL3;B4GALT5;PDGFRB;CHST9;HAS1;CSGALNACT2;DSE;GCNT2…
GO_POSITIVE_REGULATION_OF_LEUKOCYTE_MIGRATION	http://www.broadinstitute.org/gsea/msigdb/cards/GO_POSITIVE_REGULATION_OF_LEUKOCYTE_MIGRATION	107	0.425594	1.70122	0	0.0388943	ZP3;FADD;TNFRSF18;ANO6;PF4;HMGB1;IL6;CCL7;DAPK2;CCL2;CCL24;PYDC1;PLVAP;IL1B;RAC2;LGALS3;BDKRB1;CXCL9;ITGA4;VEGFB;PF4V1;RARRES2;CXCL11;CMKLR1;IL12A;C1QBP;PYCARD;MIA3;CXCL12;SELP;CXCL5;S100A14;CCL19;CREB3;CXCL10;CCL4;CXCL1;C5AR1;TNF;C3AR1;PLA2G7;IL23A;SWAP70;F7;CD74;PTGER4;IL6R;WNT5A;ADAM17;TMEM102;ITGA2B;IL8;CALR;CCL8;CSF1;CXCL2;TACR1;CX3CL1;EDN3;ZNF580;VEGFC;NCKAP1L;EDN2;CXCL6;CXCL3;PTAFR;PAWR;CC…
GO_NEURON_RECOGNITION	http://www.broadinstitute.org/gsea/msigdb/cards/GO_NEURON_RECOGNITION	33	0.533088	1.69931	0.00657895	0.0393737	CDK5R1;ROBO2;CRTAC1;RTN4;FEZF2;MEGF8;NTM;PCDH12;EPHA4;SEMA5A;CNTN2;DSCAM;PTPRZ1;EPHB2;ROBO3;NDN;SEMA3A;CNTN4;NRP1;AMIGO1;APP;NRCAM;DYNLL2;EPHB3;OPCML;EPHA3;CNR1;ROBO1;CXCR4;GAP43;CNTNAP2;CELSR3;EFNB3
GO_REGULATION_OF_PROTEIN_MATURATION	http://www.broadinstitute.org/gsea/msigdb/cards/GO_REGULATION_OF_PROTEIN_MATURATION	78	0.451393	1.69871	0	0.0395028	NOL3;CCBE1;PRKACA;A2M;RPS6KA2;PHB2;SNX12;MASP1;C7;SERPINE1;CD46;BIRC2;ADAM8;LRRK2;HPN;XIAP;NKD2;USP17L2;C5;THBS1;MDM2;C3;MFI2;CFH;LDLRAD3;CNTN2;PRKACB;C9orf46;KLKB1;C8G;GPR77;C4BPB;C4A;F12;CLEC3B;C2;BIRC7;TFR2;PHB;BIRC5;CFI;SUSD4;GAS1;CD59;C8B;CFP;RFX4;BIRC8;C6;BIRC3;SIRT4;C8A;PROS1;CPB2;C4B;MAGEA3;TMEM59;CR1;C9;BCL2L12;RNF139;GLG1;NLRC4;MYH9;C1QBP;INPP5B;CD55;CFB;IFT52;ASTL;SERPINF2;RHBDD1;PPP1R…
GO_POSITIVE_REGULATION_OF_ION_TRANSPORT	http://www.broadinstitute.org/gsea/msigdb/cards/GO_POSITIVE_REGULATION_OF_ION_TRANSPORT	226	0.388401	1.69827	0	0.0395154	MIF;ORAI1;CCL4;SCN5A;FAM115A;MAPK9;KIAA1199;FAM132B;CACNB2;GCG;ACTN2;AKAP5;WNK2;GSTO1;RAPGEF3;GPD1L;CXCL12;TRPV3;ADCYAP1R1;IL13;B2M;RELN;FFAR1;OXT;CXCL10;ABCC8;DPP6;SLC38A3;LGALS3;BAX;EFCAB4B;ADRB2;CAPN3;STC1;PIRT;RNF207;P2RY12;ARL6IP1;NPPA;AKT1;SLC6A1;CHRM1;SCN4B;CHRNB2;STIM2;ABL1;RGN;CCL2;C8orf44-SGK3;ARRB2;CD4;CAV1;PKD2;ATP1B3;RYR2;CALM1;KCNC1;VAMP7;CRH;EDNRA;KIF5B;SNX4;CFTR;STK39;PDGFB;TNFRSF…
GO_POSITIVE_REGULATION_OF_T_CELL_MEDIATED_CYTOTOXICITY	http://www.broadinstitute.org/gsea/msigdb/cards/GO_POSITIVE_REGULATION_OF_T_CELL_MEDIATED_CYTOTOXICITY	15	0.647409	1.69487	0.0088968	0.0408391	FADD;IL12A;P2RX7;XCL1;IL12RB1;PVRL2;IL23R;PVR;HLA-A;HLA-E;B2M;HLA-B;NCR3;IL12B;IL23A;STX7
GO_LEARNING	http://www.broadinstitute.org/gsea/msigdb/cards/GO_LEARNING	127	0.411708	1.69414	0	0.0410422	SLC8A2;EPHB2;DKK1;DGKI;PPP3CB;TH;CNTN2;TBR1;GRIN2A;SLC12A5;PTGS2;PAK7;NRXN2;CRH;FOXB1;BCHE;NTSR1;CLN8;ADCY3;NRXN3;GPR52;NETO1;NPTX2;MLL;DLG4;ARC;SRF;PPP1R1B;SNAP25;GPR21;GRM5;GRM7;APP;NTRK2;FGF13;RELN;NRGN;JUN;PTPRZ1;ADAM2;PDE1B;JPH3;TANC1;KIT;HIF1A;SYNJ1;GMFB;EPM2A;CNTNAP2;MTOR;AAAS;DRD3;SHANK2;FYN;SLC6A1;RIN1;FOSL1;CHRNB2;ATAD1;NF1;IFT20;CREB1;LRRN4;PTN;ATP1A3;DRD5;KRAS;NDRG4;ADRB2;COMT;EN1;SLC…
GO_NEGATIVE_REGULATION_OF_CALCIUM_ION_TRANSPORT_INTO_CYTOSOL	http://www.broadinstitute.org/gsea/msigdb/cards/GO_NEGATIVE_REGULATION_OF_CALCIUM_ION_TRANSPORT_INTO_CYTOSOL	19	0.599819	1.69403	0.00886525	0.0408937	FKBP1B;BCL2;CALM1;CALM3;FKBP1A;CALCA;TRDN;NOS1;TGFB1;FCRL5;GSTM2;CASQ2;NTSR1;PKD2;CLIC2;GSTO1;EPO;CALM2;SRI
GO_POSITIVE_REGULATION_OF_STAT_CASCADE	http://www.broadinstitute.org/gsea/msigdb/cards/GO_POSITIVE_REGULATION_OF_STAT_CASCADE	72	0.452268	1.69363	0.0015625	0.0408456	JAK2;IL4;TNFSF18;CSF1R;PRL;IFNA2;OSM;PIBF1;VEGFA;CCL5;IL22;ARL2BP;HCLS1;PRLR;PTK2B;IFNG;IL26;PTK6;CLCF1;STAT3;CD40;IL12B;ADIPOR1;ISL1;FGFR3;IL3;NOTCH1;LEP;LIF;IL24;ERBB4;IL2;HES1;IL31RA;IGF1;STAP2;IL15;HDAC2;IL10;LYN;IL6ST;TNFRSF1A;PTGER4;IL6R;CTF1;GH1;KIT;IL19;CYP1B1;F2R;IL23A;IL13;IL12A;FLT3;IL29;IL21;IL20;CRLF1;CRLF3;CSF2;IL18;HPX;GHR;IL6;IL23R;FYN;HES5;CNTF;EPO;AKR1B1;IL5;TNFRSF18;SOCS3
GO_NEGATIVE_REGULATION_OF_PRODUCTION_OF_MOLECULAR_MEDIATOR_OF_IMMUNE_RESPONSE	http://www.broadinstitute.org/gsea/msigdb/cards/GO_NEGATIVE_REGULATION_OF_PRODUCTION_OF_MOLECULAR_MEDIATOR_OF_IMMUNE_RESPONSE	28	0.540477	1.69098	0.00165837	0.0419505	SPINK5;NDFIP1;HMOX1;IRAK3;ANGPT1;LILRB1;TGFB1;TGFB2;TMBIM6;TGFB3;IL13RA2;APOA1;HFE;XCL1;THOC1;SLAMF1;BST2;IFNA2;BCL6;PRKDC;APOA2;IL10;FOXP3;CUEDC2;IFNB1;JAK3;TNF;IL33;C10orf54
GO_REGULATION_OF_LEUKOCYTE_CHEMOTAXIS	http://www.broadinstitute.org/gsea/msigdb/cards/GO_REGULATION_OF_LEUKOCYTE_CHEMOTAXIS	92	0.430242	1.69017	0	0.0421043	CYP19A1;C3AR1;C5AR1;CCL4;CXCL1;IL23A;PADI2;PLA2G7;LYN;F7;SWAP70;CD74;IL6R;IL12A;C1QBP;CXCL11;CMKLR1;NBL1;CXCL12;S100A14;CXCL5;CXCL10;CREB3;CCL19;RAC2;CXCL9;KLRK1;RARRES2;PF4V1;VEGFB;JAM3;PF4;ANO6;CCL2;DAPK2;CCL7;HMGB1;MMP28;IL6;IL1B;PTK2B;EDNRA;MPP1;F2RL1;CCR2;TNFSF14;IL4;TNFSF18;CCL21;ADAM10;CCL5;VEGFA;GPR77;RAC1;GAS6;CXCL13;CAMK1D;LBP;XCL1;SLIT2;CCL3;CXCL14;TIRAP;TRPV4;GPSM3;THBS1;LGALS9;NOV;AI…
GO_REGULATION_OF_HYDROGEN_PEROXIDE_METABOLIC_PROCESS	http://www.broadinstitute.org/gsea/msigdb/cards/GO_REGULATION_OF_HYDROGEN_PEROXIDE_METABOLIC_PROCESS	15	0.636596	1.68981	0.0122164	0.0420373	STAT3;HDAC6;SNCA;MMP3;INSR;RAC2;NOXO1;MPV17L;PINK1;NOXA1;ZNF205;PTGER4;HP;MT3;RAC1
GO_REGULATION_OF_T_CELL_DIFFERENTIATION	http://www.broadinstitute.org/gsea/msigdb/cards/GO_REGULATION_OF_T_CELL_DIFFERENTIATION	102	0.429141	1.68789	0.00149477	0.0427421	IHH;IL2;CLPTM1;BAD;HLX;SART1;SPINK5;ZAP70;ADA;ITPKB;PNP;NRARP;IFNB1;MYB;NCKAP1L;KIAA0922;KIAA0748;IL12B;ZEB1;CD46;FOXN1;IL4R;ADAM8;GLI3;RAG1;IL12RB1;ERBB2;IL7R;BMP4;PRKCZ;PRELID1;LGALS9;IRF1;IL36B;AP3D1;NLRP3;XBP1;SOD1;RIPK2;IFNG;ANXA1;SOS1;JAK3;SASH3;IFNA2;IL1RL2;IL4;TNFSF18;HLA-G;RARA;GLI2;TNFSF9;ZBTB1;CTLA4;CYLD;AP3B1;CD28;IL1B;VNN1;SLC46A2;IL23R;TNFSF4;IL6;IL2RA;HMGB1;IL7;SOCS5;EGR3;STAT5B;RA…
GO_REFLEX	http://www.broadinstitute.org/gsea/msigdb/cards/GO_REFLEX	20	0.586826	1.68491	0.0147541	0.0438774	DRD3;ALDH1A3;GJA1;GLRB;ADRA1A;GLRA1;CACNA1A;NPNT;TMC1;USP46;NR4A3;SATB1;TMC2;SLITRK6;AFG3L2;HPN;AUTS2;FOXP2;ASCL1;SHANK1
GO_NEUROTRANSMITTER_TRANSPORT	http://www.broadinstitute.org/gsea/msigdb/cards/GO_NEUROTRANSMITTER_TRANSPORT	149	0.40295	1.68263	0	0.0448288	GAD2;STXBP1;SYT16;C2CD4A;SV2A;C2CD4D;SLC17A8;SLC6A12;LIN7A;NLGN1;DVL1;SYNJ1;LPHN1;CPLX1;SLC38A1;RAB3A;SYT17;SLC6A1;SLC17A7;STX1A;NF1;PSEN1;GABRQ;CPLX2;SV2B;SLC6A17;SLC6A4;SYTL1;C2CD4C;STX4;RIMS2;SNAP47;BAIAP3;VAMP2;PPFIA2;SYT9;PCLO;SYN3;SLC6A16;TH;SLC6A3;RIMS1;GAD1;GLUL;DOC2B;SLC22A3;SYT2;DGKI;SLC6A11;SLC6A18;BRSK1;SYN1;NRXN2;SYTL4;PDZD11;LIN7B;RIMS4;SLC17A6;SNAP29;BZRAP1;NRXN3;SLC18A3;SYT7;SEPT5…
GO_EXTRACELLULAR_MATRIX_ASSEMBLY	http://www.broadinstitute.org/gsea/msigdb/cards/GO_EXTRACELLULAR_MATRIX_ASSEMBLY	16	0.624313	1.68158	0.0111524	0.0450987	MYH11;FBLN5;HAPLN2;HAS1;PLOD3;RAMP2;ATP7A;LOX;MFAP4;GAS6;TNXB;THSD4;TGFB1;HAS3;GPM6B;HAS2
GO_POSITIVE_REGULATION_OF_T_HELPER_1_TYPE_IMMUNE_RESPONSE	http://www.broadinstitute.org/gsea/msigdb/cards/GO_POSITIVE_REGULATION_OF_T_HELPER_1_TYPE_IMMUNE_RESPONSE	15	0.6379	1.6805	0.00707965	0.0453708	IL23R;CD80;IL27RA;NLRP10;CCL19;HLX;SLC11A1;ANXA1;IL12B;XCL1;SOCS5;IL23A;CCR2;IL12RB1;RIPK2
GO_MUSCLE_STRUCTURE_DEVELOPMENT	http://www.broadinstitute.org/gsea/msigdb/cards/GO_MUSCLE_STRUCTURE_DEVELOPMENT	409	0.36009	1.68035	0	0.0452536	RXRA;MYH6;TMEM204;SKIL;SGCA;GATA4;CRHR2;VAMP5;CHD2;FHL2;FLNC;BMP2;KBTBD10;LEMD2;FKTN;SMYD1;PKP2;TSC1;JPH1;CHRND;MSTN;CXADR;HLF;ACTG1;VANGL2;MYF5;RYR2;ACTC1;FLNB;MYLPF;CHRNB1;SOX15;FHL1;NKX2-5;EVC;MAFF;VGLL2;CDK1;ETV1;FXR1;PLEKHO1;SCXB;SVIL;WNT5A;MBNL1;TCF23;CSRP2;HES1;FGF6;LMNA;MAPK14;EPC1;PPP2R3A;SRF;AFG3L2;GSK3B;TMEM8C;TPM1;MYOZ1;CHUK;FKBP1A;ISL1;NR2F2;CBY1;MYH11;CXCL10;MTPN;CACNA1H;STAC3;C14or…
GO_TOLL_LIKE_RECEPTOR_4_SIGNALING_PATHWAY	http://www.broadinstitute.org/gsea/msigdb/cards/GO_TOLL_LIKE_RECEPTOR_4_SIGNALING_PATHWAY	18	0.609006	1.67961	0.0177936	0.0453703	S100A14;LGALS9;LY96;PRKCE;NR1H4;LBP;TIRAP;TLR4;ITGAM;PIK3AP1;TRIL;IRAK1;TICAM2;CD14;ITGB2;NFKBIA;RIPK2;TNIP3
GO_REGULATION_OF_IMMUNE_EFFECTOR_PROCESS	http://www.broadinstitute.org/gsea/msigdb/cards/GO_REGULATION_OF_IMMUNE_EFFECTOR_PROCESS	397	0.362288	1.67803	0	0.0459411	TRIM15;MUL1;PNPO;P2RX7;DOCK2;IL2;HMOX1;MRPS2;APLF;HIST1H3D;ATG5;PTAFR;STAP1;IFNB1;DPF3;PEX3;IL12B;TRIL;FOXF1;HCK;AP1S2;SNTG1;KLK7;CFH;CLEC4G;PEX13;IL12RB1;CD40LG;PHYHIP;ELMO1;AP1B1;ANGPT1;MDH1;EIF2AK2;HIST1H3E;F2RL1;CCR2;DAK;AP1G1;ASB2;AP1S3;FCER1A;IFNA2;C8G;GPR77;C4BPB;SUPT3H;TNFSF18;GAB2;MBD5;FFAR3;ZP3;HTRA1;C8B;CD59;IL5;CHST3;PYDC1;IL1B;TAP1;VAMP8;IL23R;SERPINB10;CSPG5;TBX21;HPX;PROS1;RAC2;SH2…
GO_REGULATION_OF_NUCLEOTIDE_METABOLIC_PROCESS	http://www.broadinstitute.org/gsea/msigdb/cards/GO_REGULATION_OF_NUCLEOTIDE_METABOLIC_PROCESS	203	0.383294	1.67491	0	0.0471444	ADCY4;PRKAG1;TSPO;SSTR4;ADCY3;CDA;NPPC;ECD;MLXIPL;GRM3;GALR3;CALM2;GNB2L1;DDIT4;WNT5A;RAMP1;GUCA2A;AKAP12;MYOG;PALM;PGAM2;GPER;GUCA1B;GRM7;ADCY1;ADCY8;GSK3A;AIPL1;ADORA2A;GABBR1;OPRL1;INS;SLC25A33;GUCY1A2;P2RY11;RLN2;MC4R;APLP1;GLP1R;ADORA2B;HDAC4;CRHR2;PDZD3;RCVRN;STAT3;C6orf125;NPY2R;PTHLH;CALCRL;AVP;FSHR;VEGFA;GRM2;EDNRA;ARNT;PRKAG2;CRH;ACTN3;CALCA;NPFFR2;RUNDC3A;MTNR1B;FBP1;TSHR;CALM1;PKD2;DR…
GO_REGULATION_OF_LYMPHOCYTE_MIGRATION	http://www.broadinstitute.org/gsea/msigdb/cards/GO_REGULATION_OF_LYMPHOCYTE_MIGRATION	36	0.519003	1.67456	0.00163666	0.047092	CCL21;ADAM10;CCL5;CCL20;CCR2;TNFSF14;PADI2;PTK2B;ECM1;WASL;CCL4;TNFRSF14;RIPK3;CXCL10;APOD;AIF1;GCET2;CCL3;CXCL14;CXCL12;PYCARD;CXCL13;XCL1;S100A7;KLRK1;ADAM8;ITGA4;STK10;MSN;PYDC1;C1orf150;CCL2;CCL7;FADD;TMEM102;KLRC4-KLRK1;ADAM17;WNT5A
GO_LEUKOCYTE_ACTIVATION	http://www.broadinstitute.org/gsea/msigdb/cards/GO_LEUKOCYTE_ACTIVATION	405	0.35994	1.6743	0	0.04704	LEF1;GAPT;TCF3;BTN3A1;CD40LG;SNCA;IFNA2;ADAM10;NCK1;TNFSF18;F2RL1;CDH17;IKZF3;IMPDH2;PTK2B;PRKCD;BAK1;SPI1;PIK3R1;IFNA4;DPP4;PKNOX1;MLH1;CSF1;SMAD3;ATG5;TCF7;ATM;ITGB1;ADAM17;P2RX7;DOCK2;IL8;IL2;CCR7;SLC11A1;IL21R;CDK6;STK11;IFNE;CD6;IFNA13;TPD52;DLL1;CLEC4D;ITGB2;IFNB1;LCP1;PLCG2;EP300;IL12B;CD79A;POU2F2;SKAP2;TGFB1;TLR4;AICDA;EOMES;SNAP23;FLT3;BCL11B;POU1F1;CEBPG;PYCARD;DLG1;EDN1;PRKDC;CD74;TM7…
GO_LEUKOCYTE_CHEMOTAXIS	http://www.broadinstitute.org/gsea/msigdb/cards/GO_LEUKOCYTE_CHEMOTAXIS	113	0.420985	1.67393	0	0.0471479	VAV1;FFAR2;RPS19;CCR5;PF4V1;IL17RA;TNFSF11;LGALS3;CXCR2;CCL1;HRH1;CCL18;CCL2;CSF3R;CCL7;IL6;HMGB1;IL1B;VAV3;CCL24;CCL16;CCL11;IL16;PF4;CX3CR1;ANO6;AMICA1;SCG2;IL10;PIK3CG;IL6R;EDN1;CXCL16;KIT;C5AR1;AZU1;CCL4;CCL22;CCL13;SYK;CCL23;PIP5K1C;ITGA1;CXCL10;ITGA9;SBDS;CCL19;NUP85;EMR2;S100A9;EDNRB;CXCR3;CXCL11;PREX1;CCL15;ADAM8;PPBP;FOLR2;CCR1;CCR7;CCL4L2;LYST;NCKAP1L;S100A8;PLA2G1B;PDE4B;ARHGEF5;CCR6;C…
GO_REGULATION_OF_LYASE_ACTIVITY	http://www.broadinstitute.org/gsea/msigdb/cards/GO_REGULATION_OF_LYASE_ACTIVITY	84	0.441364	1.67377	0	0.0470447	ADCY4;OPRM1;ADCY3;NOS1;WFS1;ADCY6;GALR3;LTB4R2;GRM3;DRD1;GNAL;CALM2;GUCA1A;RAF1;GUCA2A;PALM;GPER;GNAI3;GRM7;ADCY8;DRD4;ADCY1;GUCA1B;ADORA2A;GABBR1;GLP1R;ADORA2B;P2RY11;PDZD3;RCVRN;CRHR1;FXN;ADRA2A;GPR87;ACR;FSHR;GNAI2;VIPR2;GRM2;CALCA;CCR2;PHPT1;EDNRA;ADCY5;TSHR;CALM1;NPFFR2;RUNDC3A;DRD3;DRD2;ADCY9;HPCA;NF1;CALCR;ADCY7;GIPR;GABBR2;TIMP2;LHCGR;GUCA2B;ADRB2;NOS3;DRD5;CALM3;CAP1;PRKCA;ADCY2;AVPR2;NO…
GO_POSITIVE_REGULATION_OF_CD4_POSITIVE_ALPHA_BETA_T_CELL_ACTIVATION	http://www.broadinstitute.org/gsea/msigdb/cards/GO_POSITIVE_REGULATION_OF_CD4_POSITIVE_ALPHA_BETA_T_CELL_ACTIVATION	27	0.549517	1.67363	0.00837521	0.0469246	CD83;SASH3;IL4R;CD80;SOCS5;NLRP3;FOXP3;IL23A;RIPK2;IFNG;MYB;CD86;PRKCQ;NCKAP1L;ANXA1;IL12B;LGALS9;HLX;CCL19;TNFSF4;IL23R;IL6;RARA;IL12RB1;PRKCZ;XCL1;CD55
GO_REGULATION_OF_INTERLEUKIN_2_BIOSYNTHETIC_PROCESS	http://www.broadinstitute.org/gsea/msigdb/cards/GO_REGULATION_OF_INTERLEUKIN_2_BIOSYNTHETIC_PROCESS	18	0.606388	1.67353	0.00875657	0.046782	SFTPD;CD28;CD276;GLMN;IL1B;CD3E;CARD9;CD4;IL17F;IRF4;PRKCQ;CD86;STAT5B;CARD11;IL1A;FOXP3;CD80;LAG3
GO_RESPONSE_TO_PAIN	http://www.broadinstitute.org/gsea/msigdb/cards/GO_RESPONSE_TO_PAIN	29	0.5333	1.66981	0.00834725	0.0482885	SCN9A;TRPA1;NTRK1;EDNRB;P2RX2;RET;THBS1;TSPO;TAC1;TACR1;GJA4;RELN;PRKCG;COMT;CACNA1A;CRH;CALCA;P2RX3;NMUR2;GIT2;VWA1;SLC6A2;THBS4;DBH;GCH1;OSM;PIRT;UCN;CACNA1B
GO_POSITIVE_REGULATION_OF_CYCLIC_NUCLEOTIDE_METABOLIC_PROCESS	http://www.broadinstitute.org/gsea/msigdb/cards/GO_POSITIVE_REGULATION_OF_CYCLIC_NUCLEOTIDE_METABOLIC_PROCESS	105	0.420573	1.66912	0.00144718	0.0484251	RLN2;MC4R;GLP1R;ADORA2B;GUCY1A2;P2RY11;CRHR2;RCVRN;CRHR1;ACR;MC2R;PTH;FSHR;PTHLH;CALCRL;AVP;VIPR2;CHGA;CALCA;EDNRA;ADCY5;CRH;TSHR;CALM1;RUNDC3A;NPPC;ADCY4;ADCY3;GPR161;NOS1;WFS1;ADCY6;APOE;DRD1;GNB2L1;GNAL;WNT5A;CALM2;GUCA1A;RAMP1;RAF1;GUCA2A;MTNR1A;PTGER3;GPER;AKAP12;ADCY8;ADCY1;GUCA1B;ADORA2A;GSK3A;PRKCA;ADCY2;CXCL10;NOS2;AVPR2;ADCYAP1R1;GNAS;GPR65;GHRHR;GUCA1C;CXCL11;GUCY1A3;NPR1;RAPGEF3;CXCR3…
GO_RESPONSE_TO_AXON_INJURY	http://www.broadinstitute.org/gsea/msigdb/cards/GO_RESPONSE_TO_AXON_INJURY	47	0.4843	1.66899	0.00314961	0.0482922	NTS;GIPR;TXN2;MTR;NAIP;BAX;CHL1;ARG1;NTRK3;NEFH;CALU;DHFR;ISL1;DHFRP1;MAX;GIP;LAMB2;TSPO;RANGAP1;FLRT3;DRD2;CHST3;LGALS1;JAM3;EPO;CDK1;LYN;CTNNA1;RTN4RL2;JAK2;BCL2;FOLR1;ARF4;C5orf13;LTC4S;SOD1;DPYSL3;NEFL;RTN4RL1;MATN2;RXRA;APOD;TNC;AIF1;JUN;NTRK1;APOA1;KCNK2
GO_PLATELET_DEGRANULATION	http://www.broadinstitute.org/gsea/msigdb/cards/GO_PLATELET_DEGRANULATION	104	0.419344	1.66863	0.00146628	0.048278	RARRES2;VEGFB;ITIH3;FGA;LEFTY2;FGB;SERPINA1;PROS1;HRG;EGF;CFD;FAM3C;HGF;CALM3;TLN1;ACTN1;VWF;CLU;CD36;TGFB3;PF4;TIMP3;SCG3;ALB;F8;ALDOA;PLG;SERPINA3;CD63;AHSG;TIMP1;LAMP2;TMX3;SERPINF2;SERPING1;LYN;ACTN2;CYB5R1;ORM1;CD9;KNG1;SYK;SEPP1;EPB49;ECM1;IGF2;FN1;APOH;TTN;STXBP1;ITIH4;TGFB1;QSOX1;SELP;BRPF3;SERPINA4;APOA1;SRGN;SERPINE1;PPBP;FIGF;APP;PLEK;FGG;CTSW;VEGFC;ITGB3;PHACTR2;HABP4;ABCC4;PDGFA;A2M;…
GO_LYMPHOCYTE_ACTIVATION	http://www.broadinstitute.org/gsea/msigdb/cards/GO_LYMPHOCYTE_ACTIVATION	336	0.364882	1.66859	0	0.048097	TCF3;BTN3A1;CD40LG;GAPT;LEF1;CDH17;F2RL1;PRKCD;PTK2B;BAK1;IKZF3;IMPDH2;IFNA2;TNFSF18;NCK1;ATM;ITGB1;TCF7;IL2;ADAM17;P2RX7;DOCK2;PIK3R1;IFNA4;SPI1;MLH1;ATG5;SMAD3;DPP4;PKNOX1;IFNB1;TPD52;IFNA13;CLEC4D;ITGB2;DLL1;CD79A;LCP1;PLCG2;IL12B;EP300;CCR7;IL21R;SLC11A1;IFNE;STK11;CD6;CDK6;AICDA;EOMES;FLT3;TLR4;CEBPG;DLG1;POU1F1;BCL11B;POU2F2;SKAP2;TGFB1;PTPN2;RELB;AZI2;HELLS;PRF1;EIF2AK4;PRKDC;PLA2G2D;IL10;…
GO_TAXIS	http://www.broadinstitute.org/gsea/msigdb/cards/GO_TAXIS	444	0.358018	1.66816	0	0.0480971	TYMP;CCL5;VEGFA;ZNF280C;RAC1;CCL20;IL4;PTPRJ;PLXNC1;CALCA;IFNG;FER;GBF1;LGALS9;ISL2;FCER1G;NOV;S100A12;SEMA6D;NGFR;TGFB2;CCL25;TREM1;SLIT2;SPN;IL17RC;NTRK1;PARVA;GAS6;FPR1;SFTPD;CCL4L2;OPHN1;DCC;FGF7;APP;CORO1A;CXCL3;PRKCQ;CHL1;PDGFRB;VEGFC;PLA2G1B;S100A8;C5;ITGB3;RALA;CX3CL1;EDN3;CCL8;GPR44;ATOH1;VAX1;EFNA3;CCRL2;NRG1;CCL13;GRB2;POU4F3;PTPRM;HOXA2;C3AR1;AZU1;CCL4;XCR1;CXCL1;RAB13;PLXNA1;PLXNA2;I…
GO_REGULATION_OF_MYOBLAST_FUSION	http://www.broadinstitute.org/gsea/msigdb/cards/GO_REGULATION_OF_MYOBLAST_FUSION	19	0.579764	1.6681	0.0145719	0.0479538	CXCL10;NFATC2;EHD1;FLOT1;SCGB3A1;GDF15;EHD2;CD53;IL4;IL4R;MAPK14;MYOG;CXCL9;MYF5;MYOD1;FLT3LG;CFLAR;TNFSF14;MYF6
GO_OLIGOSACCHARIDE_METABOLIC_PROCESS	http://www.broadinstitute.org/gsea/msigdb/cards/GO_OLIGOSACCHARIDE_METABOLIC_PROCESS	63	0.458909	1.66736	0.00633914	0.0480536	ST6GALNAC6;B4GALT1;PRKCSH;B3GALNT1;GAL3ST3;GLA;NEU1;GAL3ST4;MGAM;MAN2A1;ST8SIA6;KIAA2018;MAN1A2;C20orf173;MAN2C1;MANBA;EDEM1;ST6GALNAC1;ST6GALNAC2;B3GALT1;IDUA;LALBA;ST3GAL4;ST6GALNAC5;SLC2A1;ST3GAL6;ST3GAL5;MGAT2;NEU2;MPDU1;ST8SIA3;ST3GAL3;MAN1A1;GANC;GAA;CTBS;ST6GAL1;ST8SIA4;ST6GALNAC4;TREH;GM2A;MAN2B2;GNPTG;HEXB;ST3GAL1;MAN2A2;ST3GAL2;MAN1C1;MGAT4B;EDEM3;NEU3;EDEM2;FUT8;GNPTAB;ST6GALNAC3;MAN2B…
GO_POSITIVE_REGULATION_OF_ADENYLATE_CYCLASE_ACTIVITY	http://www.broadinstitute.org/gsea/msigdb/cards/GO_POSITIVE_REGULATION_OF_ADENYLATE_CYCLASE_ACTIVITY	46	0.48634	1.6669	0.00494234	0.0481527	NF1;CALM2;GNAL;DRD1;ADCY3;ADCY9;ADCY4;ADCY6;WFS1;HPCA;ADRB2;ADCY8;ADCY1;CAP1;CALM3;DRD5;ADORA2A;GIPR;ADCY7;CALCR;RAF1;LHCGR;GPER;TIMP2;GHRHR;ADRB3;ACR;VIP;CRHR1;ADCY2;PRKCA;GNAS;P2RY11;GLP1R;ADORA2B;AVPR2;ADCY5;EDNRA;CALCA;CALM1;TSHR;CAP2;VIPR2;ADRB1;GPR133;AKAP5;FSHR;ADCYAP1
GO_CELL_CHEMOTAXIS	http://www.broadinstitute.org/gsea/msigdb/cards/GO_CELL_CHEMOTAXIS	157	0.395	1.66589	0	0.0484013	SAA1;XCL2;PRKCD;CCR2;CHGA;PTPRO;PIP5K1A;HMGB2;ARHGEF16;BCAR1;CKLF;XCL1;CXCL13;AGTR1;CXCL14;CCL3;LEF1;ENG;PDGFRA;FLT1;CCL26;PDE4D;NCKAP1L;EPHA2;LYST;ITGB2;CXCL6;NRP1;CCR6;ARHGEF5;ADAM8;HOXB9;CCR7;IL8;CCL14;CXCL2;CCL28;SAA2;PIK3CG;IL10;CXCL16;PLXNB3;EDN1;CXCL11;SAA4;EDNRB;CXCR3;S100A9;CCL15;BIN2;CXCL5;PIP5K1C;NUP85;EMR2;SBDS;EGR3;CCL18;HRH1;CXCL9;VAV1;VCAM1;TNFSF11;IL17RA;RHOG;CCL11;AMICA1;ANO6;IL1…
GO_REGULATION_OF_OSTEOCLAST_DIFFERENTIATION	http://www.broadinstitute.org/gsea/msigdb/cards/GO_REGULATION_OF_OSTEOCLAST_DIFFERENTIATION	60	0.456708	1.66577	0	0.0482811	TMEM178;NF1;MTOR;LILRB1;IL17A;CSF1;IL23R;TLR3;C10orf58;PIK3R1;FSHB;CREB1;ESRRA;IL12B;TOB2;CAMK4;UBASH3B;LRRC17;MITF;RASSF2;CCR1;IL20;CA2;TNFSF11;INPP5D;TJP2;GPR68;KLF10;CTNNB1;LTF;MAFB;PPARGC1B;ZBTB7A;TLR4;CCL3;TYROBP;GNAS;CEBPB;SFRP1;TRAF6;BGLAP;LILRB4;SLC9B2;LILRB3;TMEM64;TFE3;TNF;IL23A;CALCA;IFNG;C20orf123;CLDN18;CSF1R;FSTL3;ATP6AP1;IL4;CARTPT;SIGLEC15;GPR55;FSHR;FOS;CCL5;ZNF675
GO_RECEPTOR_MEDIATED_ENDOCYTOSIS	http://www.broadinstitute.org/gsea/msigdb/cards/GO_RECEPTOR_MEDIATED_ENDOCYTOSIS	220	0.382182	1.66531	0	0.0483114	CNTN2;SCGB3A2;SFTPD;LGALS3BP;LDLRAD3;EZR;DAB2;GTF2H2;SYT2;AP2M1;HPR;FCER1G;FNBP1L;PACSIN2;PI4KB;SPARC;CALCA;GPR107;MLC1;CALCRL;PRG4;DMBT1;GRN;CLTB;DNM2;MSR1;HBA1;IGLC3;PGBD1;MAPK3;LRP2;CXCR1;LILRB1;IGKV3D-20;ENDOU;TFRC;FCHO1;CANX;DNM1;OPHN1;LRP1B;FOLR2;RAMP1;IGKV4-1;HSPH1;AP2A2;APOA1;IGHA1;DBNL;CCRL1;ITSN1;IGKV3D-11;IGKV1-5;LOXL4;AP1S1;CETP;AP2A1;FCGR1B;ADRBK1;SH3GL2;MRC1;SRCRB4D;CD9;SYNJ1;GRB2;C…
GO_REGULATION_OF_CATION_CHANNEL_ACTIVITY	http://www.broadinstitute.org/gsea/msigdb/cards/GO_REGULATION_OF_CATION_CHANNEL_ACTIVITY	83	0.434312	1.66494	0	0.0482543	KCNAB1;KCNRG;KCNE3;CAV1;AKAP6;AKAP7;DRD2;PKD2;EPO;NPPA;JSRP1;KCNG1;STIM2;KCNE1;HRC;RNF207;HAMP;PIRT;AHNAK;KCNS1;EFCAB4B;CALM3;SEPN1;FGF14;CACNB1;DMD;VAMP2;JPH2;MYO5A;GSTO1;MMP9;JPH4;KCNS2;C19orf26;FKBP1B;ACTN2;CACNB2;FMR1;JPH3;KCNIP2;S100A1;GALR2;CACNB4;NOS1;ANK2;PRKACA;STIM1;NTSR1;CACNB3;CALM2;ANK3;HOMER1;SRI;KCNE1L;KCNJ11;CTSS;FGF12;UBQLN1;PLA2G6;PDE4B;PLCG2;CACNA2D1;ASPH;NOS1AP;FKBP1A;DRD4;TRD…
GO_NEGATIVE_REGULATION_OF_ANION_TRANSPORT	http://www.broadinstitute.org/gsea/msigdb/cards/GO_NEGATIVE_REGULATION_OF_ANION_TRANSPORT	32	0.517571	1.66437	0.00340136	0.0483239	TRH;GRK6;SNCA;CYP4F2;ABAT;THBS1;ANO9;FAM115C;ACSL4;AGTR2;ARL6IP5;MAOB;CNR1;APOE;HRH3;AKT1;NPY5R;DRD2;IL1B;GPM6B;PLA2R1;AKT2;MTOR;LILRB1;NOS1;SFRP4;HTR1B;LEP;GRM7;SLC18A1;GABBR1;IRS2;ADORA1
GO_REGULATION_OF_TRANSPORTER_ACTIVITY	http://www.broadinstitute.org/gsea/msigdb/cards/GO_REGULATION_OF_TRANSPORTER_ACTIVITY	188	0.388092	1.66294	0	0.0487916	KCNS2;GRK6;GPD1L;PRKCE;RAPGEF3;MMP9;GSTO1;RELN;MYO5A;NEDD4L;FAM115C;FXYD2;FAM115A;RANGRF;YWHAH;CACNG2;KCNIP2;WWP2;NLGN1;YWHAE;WNK2;TLR9;JPH3;FMR1;CACNB2;ACTN2;APOA2;FKBP1B;RIPK1;RGN;NEDD4;STIM2;NPPA;SCN4B;KCNG1;FXYD4;PKD2;ATP1B3;CAV1;DRD3;C8orf44-SGK3;KCNAB1;VAMP2;CACNB1;PCSK9;EFCAB4B;KCNS1;AHNAK;MINK1;HAMP;PIRT;CAB39;RNF207;HRC;GNB5;CNIH3;CLIC2;TESC;OPRL1;INS;SUMO1;CRH;MTNR1B;RYR2;CALM1;JPH1;CFT…
GO_NEGATIVE_REGULATION_OF_SMOOTH_MUSCLE_CELL_PROLIFERATION	http://www.broadinstitute.org/gsea/msigdb/cards/GO_NEGATIVE_REGULATION_OF_SMOOTH_MUSCLE_CELL_PROLIFERATION	35	0.503959	1.66141	0.00324149	0.0493391	ADIPOQ;IL15;VIPR2;NDRG2;OGN;IFNG;COMT;APOD;KLF4;AIF1;ESR1;CTNNBIP1;IL12A;CDKN1B;TRIB1;VIP;NPR1;ILK;TPM1;GPER;IGFBP3;ESR2;IL12B;IGFBP5;NDRG4;TNFAIP3;PPARG;HMOX1;NPR3;CAV1;PPARGC1A;PPARD;SF1;PTGIR;MFN2;ANG
GO_REGULATION_OF_ALPHA_BETA_T_CELL_DIFFERENTIATION	http://www.broadinstitute.org/gsea/msigdb/cards/GO_REGULATION_OF_ALPHA_BETA_T_CELL_DIFFERENTIATION	46	0.484767	1.65953	0.00159744	0.0499907	IL6;HMGB1;ITPKB;IL23R;ZAP70;ADA;TNFSF4;HLX;AP3B1;IHH;RARA;CD80;IL4R;GATA3;TGFBR2;ZBTB16;IL12B;NCKAP1L;MYB;PNP;SOCS5;AP3D1;IRF4;CCL19;IL27;LGALS9;NKAP;PRKCZ;IL12RB1;GLI3;IL4;TNFSF18;SHH;SASH3;BCL6;CD83;JAK3;ANXA1;CD86;RIPK2;IFNG;IL23A;SYK;FOXP3;NLRP3;RC3H1
GO_SULFUR_COMPOUND_CATABOLIC_PROCESS	http://www.broadinstitute.org/gsea/msigdb/cards/GO_SULFUR_COMPOUND_CATABOLIC_PROCESS	39	0.489878	1.65943	0	0.0498467	CSPG4;CSPG5;NUDT7;AHCY;ADO;GLB1;BGN;HYAL1;PCYOX1L;ACAN;CDO1;PCYOX1;GALNS;HPSE;BCAN;VCAN;IDUA;CTH;HYAL4;GNS;DCN;KERA;CBS;ARSB;ACOT7;OGN;MTRR;LUM;HEXB;NCAN;HEXA;MLYCD;PRELP;AGXT;GPC1;GGT1;IDS;FMOD;OMD
GO_SYNAPTIC_TRANSMISSION_GLUTAMATERGIC	http://www.broadinstitute.org/gsea/msigdb/cards/GO_SYNAPTIC_TRANSMISSION_GLUTAMATERGIC	21	0.574799	1.65929	0.0115132	0.0496991	ADRB2;CACNB4;SHC3;GRIN1;CDK5;GRID2;NAPA;UNC13A;UNC13B;SLC1A4;CDH8;GRIK2;NF1;GRIK5;CLSTN3;P2RX1;SLC17A7;CNIH3;PARK2;CNIH2;CACNA1A;ALS2
GO_REGULATION_OF_CARDIAC_CONDUCTION	http://www.broadinstitute.org/gsea/msigdb/cards/GO_REGULATION_OF_CARDIAC_CONDUCTION	66	0.445848	1.65864	0.00153139	0.0498047	SRI;ATP2B4;FXYD3;CALM2;NPPC;ANK2;STIM1;PRKACA;TMEM65;ATP1A2;NOS1;NKX2-5;TRDN;FXYD7;ATP1A4;ASPH;CASQ1;ATP2B1;KCNJ11;FXYD1;PLN;CAMK2D;AHCYL1;ATP2A2;ITPR2;CASQ2;SLC8A3;PDE4D;SLC8A2;ATP1A1;SLC8A1;CALM1;RYR2;TRPM4;ATP2B2;ATP2A1;RYR3;ITPR1;NPPA;TRPC1;CAV1;ATP1B3;ATP2A3;FXYD4;ATP1B2;ACE2;GJA5;ATP2B3;FXYD6;CALM3;TNNI3;ATP1A3;HRC;RNF207;DMPK;ABCC9;RYR1;NPR1;AGT;ITPR3;FXYD2;NPR2;TNNI3K;CORIN;FKBP1B;ATP1B1
GO_NEGATIVE_REGULATION_OF_CELL_GROWTH	http://www.broadinstitute.org/gsea/msigdb/cards/GO_NEGATIVE_REGULATION_OF_CELL_GROWTH	163	0.392219	1.65832	0.00140056	0.0498285	NPR1;PML;SEMA3G;CDKN2A;HYAL2;SEMA5A;GDF2;SCGB3A1;SERTAD3;SPP1;FGF13;PRDM4;MT3;TRO;EAF2;GJA1;WNT11;NME6;FSTL4;EI24;RERG;RBBP7;DNAJC2;SH3BP4;TSPYL2;SERPINE2;SEMA4G;NPPA;ARHGAP4;PPP2CA;WFDC1;SEMA4D;HRG;CRLF3;CDKN2AIP;HYAL1;CRYAB;PHF17;SMARCA2;BST2;SFRP2;SMAD4;CDKN1B;KIAA1967;NDRG3;SIPA1;GNG4;ADAM15;SLIT2;TP53TG5;SFRP1;TGFB2;CAPRIN2;SEMA6D;NOV;TRIM40;FBP1;PPP1R9B;SEMA3E;PTPRJ;NPPB;CDKN2C;ACVRL1;GNB2L…
GO_SPINAL_CORD_DEVELOPMENT	http://www.broadinstitute.org/gsea/msigdb/cards/GO_SPINAL_CORD_DEVELOPMENT	104	0.418517	1.65784	0.00146843	0.0499501	ISL2;SOX11;INTU;GIGYF2;PTBP2;GSX2;SOX12;NEFL;NOVA1;GSX1;GLI3;SLIT2;GDPD5;NEUROG3;ZIC1;TULP3;PAX6;SUFU;PROX1;PBX3;PKD1;PHGDH;GLRA2;HOXB8;FOXB1;LMO4;TCTN1;NKX6-1;CLN8;DYNC2H1;TBX20;PTPRS;CHRD;PHOX2A;MED12;SRD5A1;VLDLR;NKX2-2;SOX1;OLIG3;DCC;NOTCH1;NPFF;EED;DLL1;ISL1;ASCL1;ERCC2;ABT1;LHX5;ACTL6A;IFT172;RELN;MNX1;CACNA1A;HOXD10;DAB1;NOG;LHX4;DRGX;DBX1;RAPGEF3;LHX1;TAL1;AKAP5;SHH;MDGA1;FOXN4;DLL4;NKX6-…
GO_POSITIVE_REGULATION_OF_STEROL_TRANSPORT	http://www.broadinstitute.org/gsea/msigdb/cards/GO_POSITIVE_REGULATION_OF_STEROL_TRANSPORT	17	0.598948	1.65626	0.0168634	0.0506993	NFKBIA;NR1H3;LRP1;PLTP;ABCB4;PTCH1;ADIPOQ;PON1;LIPG;APOE;ABCA12;SCP2;ABCG1;SIRT1;NR1H2;ABCA1;ABCA7
GO_ASPARTATE_FAMILY_AMINO_ACID_CATABOLIC_PROCESS	http://www.broadinstitute.org/gsea/msigdb/cards/GO_ASPARTATE_FAMILY_AMINO_ACID_CATABOLIC_PROCESS	17	0.606362	1.65616	0.0103627	0.0505888	PIPOX;GOT1;AADAT;AGXT2L2;GOT2;ALDH7A1;ASPA;CRYM;GCDH;SLC25A21;AASS;DLST;OGDH;DLD;ASRGL1;GCAT;DDO;AGPHD1;TDH
GO_AXONAL_FASCICULATION	http://www.broadinstitute.org/gsea/msigdb/cards/GO_AXONAL_FASCICULATION	20	0.567423	1.65542	0.00857633	0.0507844	CNTN4;SEMA3A;NDN;NRCAM;CDK5R1;CRTAC1;AMIGO1;NRP1;FEZF2;EPHB3;RTN4;MEGF8;SEMA5A;CNTN2;EPHA3;EPHA4;PTPRZ1;CNR1;EPHB2;CELSR3
GO_REGULATION_OF_GLUTAMATE_SECRETION	http://www.broadinstitute.org/gsea/msigdb/cards/GO_REGULATION_OF_GLUTAMATE_SECRETION	15	0.635006	1.65531	0.00874126	0.0506412	GRM7;DPYSL2;TRH;RAB3GAP1;P2RX7;NPY5R;GABBR1;SNCA;HRH3;CCK;AVPR1A;NTSR1;IL1B;AVP;ADORA1
GO_DEFENSE_RESPONSE_TO_GRAM_POSITIVE_BACTERIUM	http://www.broadinstitute.org/gsea/msigdb/cards/GO_DEFENSE_RESPONSE_TO_GRAM_POSITIVE_BACTERIUM	62	0.456345	1.6548	0.00157978	0.0506904	ACP5;B2M;HIST1H2BE;HAVCR2;FAU;MBL2;PGLYRP2;HIST1H2BJ;SPACA3;VIP;IL12A;MYD88;IL6R;HIST1H2BK;PGLYRP1;DEFB1;C5AR1;TNF;NOD1;FGR;CARD9;TNFSF8;HIST1H2BF;TBK1;IL6;ADM;HLA-A;HIST2H2BE;CD36;ANG;TLR2;DEFA1;PLA2G2A;HIST1H2BC;KLRK1;H2BFS;DEFA4;SEH1L;DEFA3;RPL39;TAC1;FCN2;CTSG;LTA;HLA-E;RNASE7;TIRAP;HIST1H2BG;LBP;IL27RA;HIST1H2BI;DROSHA;HMGB2;CRP;CHGA;RNASE3;CALCA;RIPK2;NPY;PGLYRP4;SSC5D;TNFRSF14;CAMP;C10orf9…
GO_DENDRITIC_CELL_CHEMOTAXIS	http://www.broadinstitute.org/gsea/msigdb/cards/GO_DENDRITIC_CELL_CHEMOTAXIS	16	0.606532	1.65476	0.0102041	0.0505157	CXCR1;HMGB1;CCL19;CXCR4;ANO6;PIK3CG;CCR5;CCL21;CCL5;TRPM4;CCR7;CCR1;CXCR2;ARHGEF5;CCR6;CCR2
GO_REGULATION_OF_T_HELPER_1_TYPE_IMMUNE_RESPONSE	http://www.broadinstitute.org/gsea/msigdb/cards/GO_REGULATION_OF_T_HELPER_1_TYPE_IMMUNE_RESPONSE	22	0.563808	1.65393	0.00853242	0.0507913	CD80;IL4R;IL27RA;SLC11A1;ANXA1;IL33;JAK3;IL12B;SOCS5;RIPK2;CCR2;IL23A;IL23R;TNFSF4;HAVCR2;HLX;NLRP10;IL27;CCL19;IL1RL1;XCL1;IL12RB1
GO_POSITIVE_REGULATION_OF_INTERLEUKIN_1_PRODUCTION	http://www.broadinstitute.org/gsea/msigdb/cards/GO_POSITIVE_REGULATION_OF_INTERLEUKIN_1_PRODUCTION	36	0.50499	1.65386	0.0115321	0.0506382	TRIM16;LGALS9;CCL19;GSDMD;HAVCR2;HSPB1;CASP1;CCL3;TLR4;NLRP12;PYCARD;NOD2;NLRP1;CCL20;HDAC2;JAK2;NLRP3;CCR2;CALCA;IFNG;NOD1;SAA1;AZU1;AIM2;PYDC1;SMAD3;HMGB1;IFI16;IFNAR1;PANX1;CARD8;WNT5A;P2RX7;NLRP2;CASP5;ISL1
GO_CARDIAC_CONDUCTION	http://www.broadinstitute.org/gsea/msigdb/cards/GO_CARDIAC_CONDUCTION	81	0.432203	1.65369	0.00453858	0.050568	RYR2;SPTBN4;SLC8A1;KCNK6;CXADR;KCNE2;CACNA2D4;PKP2;TRPM4;KCNJ2;MEF2A;CACNA1F;PLN;CAMK2D;CACNG8;ATP1A1;CACNG1;KCNQ1;HCN4;CASQ2;KCNIP4;KCNK15;CACNA2D1;SCN3B;CACNG6;KCNA5;CACNG7;KCNJ4;SCN1B;CACNA1S;KCNJ14;CACNG5;KCNE1L;KCNIP1;CACNA1G;KCNK3;CACNB3;ATP1A2;DSP;CACNA2D2;KCND3;KCNIP3;ANK2;PRKACA;DSC2;TNNI3K;SLC9A1;CACNG2;SCN5A;KCNIP2;SCN2B;CACNB4;FKBP1B;JUP;ATP1B1;GJC1;KCNJ12;CACNB2;CACNA1D;YWHAE;KCND1;C…
GO_T_CELL_DIFFERENTIATION	http://www.broadinstitute.org/gsea/msigdb/cards/GO_T_CELL_DIFFERENTIATION	123	0.403436	1.65314	0	0.0507311	RAG1;GLI3;MAFB;SPN;THEMIS;DNAJA3;IL7R;PPP3CB;CTNNB1;RSAD2;RIPK3;IRF1;FCER1G;ZFP36L1;LEF1;PTPN22;JAG2;BRAF;IFNG;ANXA1;RORC;TSC1;FOXP1;IL18R1;IL4;LEPR;TCF7;IL2;ATP7A;ADAM17;SEMA4A;DOCK2;ITK;FZD5;NKX2-3;ZAP70;ATG5;PIK3CD;AIRE;ITPKB;LIG4;PKNOX1;SLAMF6;LEP;LFNG;CLEC4D;RPS6;BMX;EGR1;IL12B;RHOH;CCR7;SRF;STK11;FOXN1;CHD7;CDK6;SATB1;EOMES;RORA;WNT4;BCL3;CD8A;NHEJ1;NKAP;BCL11B;PREX1;PATZ1;PTPRC;IRF4;FUT7;T…
GO_REGULATION_OF_SYNAPTIC_VESICLE_TRANSPORT	http://www.broadinstitute.org/gsea/msigdb/cards/GO_REGULATION_OF_SYNAPTIC_VESICLE_TRANSPORT	29	0.521013	1.65249	0.0087108	0.0508597	STX1A;RAP1BL;GRIK5;SEPT5;RAB3GAP1;STX1B;SNCA;ATP2A2;RAP1A;PARK2;CNIH2;STXBP1;BTBD9;SYN1;RAB5A;LRRK2;DNM1;FGF14;SYNJ1;BRAF;NLGN1;CDK5;FMR1;RAB3A;TOR1A;NAPA;PINK1;RIMS4;PFN2;UNC13B;RIMS3
GO_MUSCLE_CELL_DEVELOPMENT	http://www.broadinstitute.org/gsea/msigdb/cards/GO_MUSCLE_CELL_DEVELOPMENT	119	0.407669	1.65204	0	0.0509025	TCAP;P2RX2;C11orf88;SMO;KIAA1161;ADM;LOC375190;BIN3;MYH10;WFIKKN2;LDB3;DMD;BMP10;SEPN1;KBTBD5;FAM65B;AGT;SGCG;TTN;SGCD;FHOD3;MYH3;ACTA1;PITX2;RAMP2;CACNB4;CAV3;PDLIM5;CACNA2D2;ATG5;NFATC2;MYOCD;ITGB1;IGF1;CASQ1;HEY2;BVES;NKX2-6;SKI;NEBL;C16orf89;CFL2;XK;WNT10B;MYL2;CASQ2;TBX3;PDGFRA;SDC1;NFATC4;LEF1;CAMK2D;SGCB;LRRC10;OBSL1;ATP2A2;CAV2;NEXN;PROX1;WDR1;GPX1;MYPN;SLC8A1;MEGF10;AGTR2;MTOR;DNER;LMOD3…
GO_LEUKOCYTE_PROLIFERATION	http://www.broadinstitute.org/gsea/msigdb/cards/GO_LEUKOCYTE_PROLIFERATION	86	0.427617	1.65093	0.0015873	0.0511787	MEF2C;CD40;CCND3;CD40LG;BTN3A1;CD180;PPP3CB;NCSTN;IL7R;LEF1;GAPT;TNFSF14;RIPK2;F2RL1;IFNA1;IMPDH2;DOCK8;PRKCD;IFNA2;IFNA14;ACE;TNFSF18;TNFRSF4;IFNA5;DOCK2;P2RX7;SLAMF1;CRTAM;IFNA4;LILRB1;CSF1;IFNA6;CD151;IFNA13;IFNB1;SLAMF6;MALT1;IMPDH1;PLCL2;CD79A;RPS6;SLC11A1;IFNA8;IFNE;HPRT1;TLR4;FLT3;WNT4;SATB1;CADM1;C1orf177;PTPRC;TGFB1;IFNA10;HELLS;AZI2;IL23A;RC3H1;KIT;CD86;RC3H2;IFNK;ELF4;BCL2;FKBP1B;PIK3C…
GO_CYTOSOLIC_CALCIUM_ION_TRANSPORT	http://www.broadinstitute.org/gsea/msigdb/cards/GO_CYTOSOLIC_CALCIUM_ION_TRANSPORT	51	0.471709	1.64928	0.00629921	0.0518241	SLC8A1;RASA3;F2R;MCOLN1;TRPV1;RYR2;HTR2A;CCL21;JPH1;LCK;JPH3;HTR2C;DDIT3;CTGF;TPCN1;CHERP;FKBP1B;CCL3;RYR1;JPH4;PRKCE;ATP2A2;ITPR2;XCL1;PTPRC;CCL19;SLC8A3;TRPM1;ITPR3;JPH2;TRPM2;TRDN;PLCG2;CACNA2D1;CCR5;TPCN2;CCR7;HTR2B;IBTK;ATP2B4;TRPA1;CACNA1C;FGF2;RYR3;CACNB3;P2RX7;ITPR1;ERO1L;DRD2;PKD2;NOL3;BBC3;ADRA1A
GO_DEFENSE_RESPONSE_TO_BACTERIUM	http://www.broadinstitute.org/gsea/msigdb/cards/GO_DEFENSE_RESPONSE_TO_BACTERIUM	221	0.375997	1.64915	0	0.051695	TNF;AZU1;C5AR1;DEFB114;IGHV1OR21-1;DEFB121;IGHD;PRB3;IL23A;SYK;DEFB104A;DEFB105A;DEFB125;PGLYRP1;IL6R;DEFB131;SPINLW1;TLR9;IGHG3;HIST1H2BK;HP;SPACA3;HIST1H2BJ;NOD2;VIP;IGHA1;FAU;MBL2;GALP;BCL3;CEBPB;S100A14;DEFB106A;NOS2;B2M;DEFB113;SEMG1;IGLL1;DEFA6;COCH;ACP5;IGHG2;DEFA3;IGHV4OR15-8;H2BFS;SEH1L;IGKV3-20;IGLC7;HAMP;FGA;CLEC4E;FGB;MICA;PLA2G2A;CFP;DEFB108P1;LEAP2;IGJ;BPI;DEFA1;TLR2;OPTN;CD36;HIST2…
GO_REGULATION_OF_SYNAPTIC_PLASTICITY	http://www.broadinstitute.org/gsea/msigdb/cards/GO_REGULATION_OF_SYNAPTIC_PLASTICITY	137	0.398317	1.64899	0	0.0515711	NRGN;RELN;CPEB3;STXBP1;YWHAH;PTPN5;KIT;NLGN1;CD38;SERPINE2;FMR1;RAB3A;JPH3;ABHD6;PICK1;PSEN1;NF1;GRIK2;CX3CR1;CPLX2;EGR2;RIN1;SHANK2;EIF4EBP2;NCAM1;STX4;RAB11A;GFAP;DBN1;NCDN;VAMP2;KRAS;SNAP47;DRD5;PTN;CREB1;LRRTM1;SHISA6;CRTC1;GRIN2A;CRHR2;STAR;CNTN2;PRKCZ;PPP3CB;RIMS1;DGKI;NEURL;EPHB2;SLC8A2;CRH;CALB1;CDC20;STAU1;RAB8A;PTGS2;KCNB1;DLG4;MLL;NETO1;RAB3GAP1;SYP;ITPKA;SYNGR1;VGF;LRRTM2;NTRK2;GRM5;S…
GO_REGULATION_OF_TYROSINE_PHOSPHORYLATION_OF_STAT_PROTEIN	http://www.broadinstitute.org/gsea/msigdb/cards/GO_REGULATION_OF_TYROSINE_PHOSPHORYLATION_OF_STAT_PROTEIN	67	0.445489	1.64855	0.0031348	0.0516231	IL13;IL12A;FLT3;HDAC2;LYN;IL15;IL6R;TNFRSF1A;IL6ST;PTGER4;KIT;CTF1;GH1;PTPN2;IL23A;IL23R;IL6;GHR;IL22RA2;PPP2CA;FYN;HES5;CAV1;CNTF;EPO;SOCS3;TNFRSF18;IL29;IL21;IL20;CRLF1;HPX;CSF2;IL18;CLCF1;PTK6;STAT3;SOCS1;CD40;CSF1R;IL4;TNFSF18;NF2;JAK2;CCL5;ARL2BP;OSM;IFNA2;PIBF1;VEGFA;INPP5F;HCLS1;IFNG;ERBB4;IL24;HES1;IL2;STAP2;IGF1;HNF4A;IL31RA;PPP2R1A;IL12B;LEP;LIF;ISL1;FGFR3;IL3
GO_STEROL_BIOSYNTHETIC_PROCESS	http://www.broadinstitute.org/gsea/msigdb/cards/GO_STEROL_BIOSYNTHETIC_PROCESS	41	0.489581	1.64816	0.00822368	0.051754	DHCR7;CYB5R3;HMGCS2;HMGCS1;MVK;MVD;ACLY;INSIG1;TM7SF2;HMGCR;PMVK;CYP51A1;HSD17B7;CYB5R2;IDI2;MSMO1;SC5DL;LBR;NSDHL;CYB5R1;CFTR;SQLE;FDFT1;PRKAG2;GGPS1;G6PD;ACAA2;EBP;PRKAA1;NPC1L1;ARV1;APOA4;PRKAA2;LSS;APOA5;CH25H;FDPS;INSIG2;C14orf1;DHCR24;CNBP;APOA1;IDI1
GO_REGULATION_OF_MONONUCLEAR_CELL_MIGRATION	http://www.broadinstitute.org/gsea/msigdb/cards/GO_REGULATION_OF_MONONUCLEAR_CELL_MIGRATION	16	0.606791	1.64733	0.0195035	0.0519673	CCL2;TRPV4;CSF1;CX3CL1;THBS1;CMKLR1;SLIT2;TNFSF18;IL4;BMP5;RARRES2;CCL5;C3AR1;LGALS3;TNF;C5AR1
GO_MODULATION_OF_GROWTH_OF_SYMBIONT_INVOLVED_IN_INTERACTION_WITH_HOST	http://www.broadinstitute.org/gsea/msigdb/cards/GO_MODULATION_OF_GROWTH_OF_SYMBIONT_INVOLVED_IN_INTERACTION_WITH_HOST	16	0.618634	1.64647	0.0122164	0.0522301	MBL2;CD36;TIRAP;LBP;IRF8;MPO;CTSG;LTA;CAMP;IFNG;TNF;IL12B;OSBP;SQSTM1;IL10;ELANE
GO_REGULATION_OF_RYANODINE_SENSITIVE_CALCIUM_RELEASE_CHANNEL_ACTIVITY	http://www.broadinstitute.org/gsea/msigdb/cards/GO_REGULATION_OF_RYANODINE_SENSITIVE_CALCIUM_RELEASE_CHANNEL_ACTIVITY	26	0.531129	1.64507	0.00713012	0.0528003	TRDN;DMD;FKBP1A;CALM3;ASPH;SEPN1;CALM1;JPH1;JPH3;HRC;FKBP1B;SRI;JPH4;PLN;CAMK2D;CALM2;CLIC2;GSTO1;JSRP1;PKD2;GSTM2;CASQ2;PRKACA;AKAP6;PDE4D;JPH2;NOS1
GO_LEUKOCYTE_CELL_CELL_ADHESION	http://www.broadinstitute.org/gsea/msigdb/cards/GO_LEUKOCYTE_CELL_CELL_ADHESION	251	0.373494	1.64418	0	0.053101	F2RL1;BRAF;IFNA1;NCK1;TNFSF18;IFNA2;IFNA14;CTNNB1;NCSTN;DNAJA3;CCND3;MAFB;CD40LG;BTN3A1;LEF1;PTPN22;HLA-E;TNIP1;ZFP36L1;APOA4;RIPK3;IL12B;LCP1;DDOST;CLEC4D;ITGB2;IFNA13;IFNB1;LEP;MALT1;CDK6;STK11;IFNE;FOXN1;SLC11A1;CCR7;RHOH;P2RX7;DOCK2;SEMA4A;ATP7A;ADAM17;IL2;FERMT3;TNFRSF4;TCF7;ITGB1;PKNOX1;ITPKB;DPP4;ATG5;SMAD3;ADA;FZD5;IFNA4;EIF2AK4;CASP8;CD86;AZI2;PTPN2;RELB;STOML2;PIK3CG;CD74;PLA2G2D;PRKDC;…
GO_PROTEIN_N_LINKED_GLYCOSYLATION	http://www.broadinstitute.org/gsea/msigdb/cards/GO_PROTEIN_N_LINKED_GLYCOSYLATION	73	0.441464	1.64374	0.00311042	0.0531037	OSTC;MAN1B1;DERL3;MGAT4C;ALG6;ENTPD5;MGAT4A;ST6GAL2;ST8SIA2;MOGS;PGM3;MCFD2;TMEM165;ST6GALNAC3;GNPTAB;EDEM2;DPAGT1;KCNE1;FUT8;ALG12;MGAT3;MAN1C1;ST3GAL2;EDEM3;MGAT4B;STT3B;MGAT5B;B4GALT7;ST3GAL1;MAN2A2;CCDC126;DPM1;RPN2;GNPTG;SYVN1;ST6GALNAC4;UBE2G2;ST8SIA4;DPM2;MAN1A1;ST6GAL1;STT3A;DDOST;ST3GAL3;DPM3;LMAN1;ST8SIA3;UBE2J1;MGAT2;ST3GAL5;ST3GAL6;ST6GALNAC5;ST3GAL4;DOLPP1;ST6GALNAC2;ST6GALNAC1;EDEM1…
GO_CALCIUM_MEDIATED_SIGNALING	http://www.broadinstitute.org/gsea/msigdb/cards/GO_CALCIUM_MEDIATED_SIGNALING	84	0.426994	1.64261	0.00310559	0.0534798	ANK2;PRKACA;MCU;NFATC2;ATP1A2;PLCG1;GPR44;CXCR4;DRD1;IL8;RCAN3;CALM2;GPR143;PLCE1;CASQ1;EDN2;KDR;NTRK2;LRRK2;PLCG2;ASPH;CASQ2;GSTM2;NFATC4;P2RY11;CAMK2D;PLN;AGTR1;HDAC4;CCL3;CLIC2;PPP3CB;LACRT;NCALD;ATP2A2;EGFR;PPP1R9A;AVPR1A;SPHK1;TMEM110;PTGFR;FIS1;NUDT4;NMUR2;PPP1R9B;SLC8A1;RYR2;CALM1;KISS1R;BHLHA15;NMUR1;PDPK1;HPCA;PPP3R1;CACNA1C;TREML1;TPCN2;VCAM1;BCAP31;MCTP1;LAT2;CCR5;HRC;HTR2B;MCTP2;ODZ2;…
GO_REGULATION_OF_CYTOKINE_SECRETION	http://www.broadinstitute.org/gsea/msigdb/cards/GO_REGULATION_OF_CYTOKINE_SECRETION	142	0.396697	1.64229	0	0.0534505	IL17A;TNFSF4;AIM2;TLR6;ABL1;TLR2;CLEC4E;HTR2B;FFAR2;PYDC2;IL17RB;NLRP2;GATA3;CD58;RASGRP1;IL1A;C1QTNF3;CD274;CCL19;HYAL2;NOD2;CADM1;PML;APOA1;O3FAR1;LYN;PAEP;APOA2;TLR9;PTGER4;FBLN1;TNF;CD2;SCAMP5;MIF;FOXP3;RLTPR;SYK;CD14;LILRB1;CRTAM;C13orf15;CX3CL1;TRIM27;SLAMF1;GLMN;WNT5A;ANXA4;MAPK14;IL4R;LGR4;SRGN;IL33;C5;HLA-DRB4;TRPV4;FCN1;LGALS9;IL17F;INS;SPTBN1;GPAM;HLA-DRB5;PRKCZ;GAS6;CD276;IL1RL1;EZR;I…
GO_REGULATION_OF_RESPONSE_TO_WOUNDING	http://www.broadinstitute.org/gsea/msigdb/cards/GO_REGULATION_OF_RESPONSE_TO_WOUNDING	399	0.354322	1.64226	0	0.053286	DUSP10;PLG;RICTOR;VAMP3;TLR3;CAV1;ENPP4;CCL2;TNFSF4;STAB2;CFI;IL2RA;SCARA5;MEFV;MVK;HRG;HBEGF;CFP;C6;SHPK;BIRC3;SCGB1A1;IL21;FFAR2;CAPN3;RPS19;FGB;SPP1;WNT4;O3FAR1;KANK1;INSL3;HYAL2;SRSF6;CD55;GJA1;PRKCA;C4B;F11;KLK8;CR1;NOS2;CCL13;FOXP3;STK24;PDE2A;C3AR1;TNF;IRG1;CCL4;CFB;LBH;LYN;SBNO2;ADIPOQ;IL15;C4BPA;FKBP1B;F3;NDFIP1;CX3CL1;NFKB1;A2M;PHB2;THBD;CCL8;UBASH3B;CLEC4M;MYOD1;HLA-DRB4;FGG;PRKCQ;IL33…
GO_REGULATION_OF_LEUKOCYTE_MIGRATION	http://www.broadinstitute.org/gsea/msigdb/cards/GO_REGULATION_OF_LEUKOCYTE_MIGRATION	143	0.398411	1.64223	0	0.0531457	NOV;ITGA2;LGALS9;MADCAM1;GPSM3;CCL25;TRPV4;SLIT2;LBP;GAS6;HOXA7;VEGFA;RAC1;CCL21;CCL5;ABR;CD300A;CCL20;IL4;TNFSF14;BCR;KITLG;EDNRA;ICAM1;ANXA1;EDN3;CX3CL1;CCL8;WNT5A;OLFM4;KLRC4-KLRK1;CCR1;BMP5;PPBP;ADORA1;CXCL3;PAWR;EDN2;VEGFC;C5;IL33;APOD;CCL19;CXCL10;S100A14;CXCL12;GCET2;CMKLR1;PTGER4;IL6R;LYN;IL23A;PLA2G7;CXCL1;ECM1;WASL;CCL4;C3AR1;TNF;CYP19A1;C5AR1;MSN;MMP28;CCL2;PF4;JAM3;FADD;P2RY12;PF4V1;L…
GO_SYNAPTIC_TRANSMISSION_CHOLINERGIC	http://www.broadinstitute.org/gsea/msigdb/cards/GO_SYNAPTIC_TRANSMISSION_CHOLINERGIC	36	0.501971	1.64199	0.00995025	0.0531027	CHRM2;CHRM4;HTR3B;CHRNB4;CHRNA9;CHRNA3;ZACN;CHRNB3;CHRNA1;HRH4;CHRNE;HTR3A;APOE;RAPSN;CHRM1;HRH3;CHRNB2;CHRNB1;CHRNA2;ACHE;CHRM5;HTR3E;COLQ;CHRNA6;CHRNA7;CHRNA5;CHRND;CHRNA10;HTR3D;CHRNG;HTR3C;SLC5A7;RIC3;CHRNA4;CHRM3;NQO1
GO_NEGATIVE_REGULATION_OF_CALCIUM_MEDIATED_SIGNALING	http://www.broadinstitute.org/gsea/msigdb/cards/GO_NEGATIVE_REGULATION_OF_CALCIUM_MEDIATED_SIGNALING	18	0.588144	1.64125	0.0202361	0.0533157	FKBP1B;CALM3;CALM1;TRDN;SLA2;ACTN3;CHP;FKBP1A;PLEK;PKD2;CASQ2;GSTM2;CALM2;ITPR1;CLIC2;GSTO1;SRI;ATP2B4;PRNP
GO_ESTROUS_CYCLE	http://www.broadinstitute.org/gsea/msigdb/cards/GO_ESTROUS_CYCLE	19	0.57038	1.64004	0.0153846	0.0537675	WNT5A;HAS2;GNRH1;OPRL1;OPRM1;NCOA1;CLU;TRPM2;ADRB2;HAS1;ESR2;ANXA1;PTN;ADNP;MMP13;MMP7;OXTR;OPRK1;ETS1
GO_POSITIVE_REGULATION_OF_CALCIUM_ION_DEPENDENT_EXOCYTOSIS	http://www.broadinstitute.org/gsea/msigdb/cards/GO_POSITIVE_REGULATION_OF_CALCIUM_ION_DEPENDENT_EXOCYTOSIS	25	0.543558	1.63895	0.00888099	0.0541812	SYT10;DOC2B;KCNB1;STX1A;SYT7;IQCF1;CACNA1G;ZP3;FAM170B;PLCB1;TMEM27;ARF1;CACNA1H;STXBP1;GLRA1;SYT1;POMZP3;PLB1;NLGN1;ZP4;SCAMP5;CACNA1I;CDK5;CDK5R2;SYT9;UNC13B
GO_NEGATIVE_REGULATION_OF_BLOOD_PRESSURE	http://www.broadinstitute.org/gsea/msigdb/cards/GO_NEGATIVE_REGULATION_OF_BLOOD_PRESSURE	43	0.476733	1.63798	0.00341297	0.0544987	BDKRB1;ADRB2;PTAFR;GUCA2B;GJA5;DRD5;SCPEP1;VEGFC;NOS3;BMPR2;APLN;BBS4;ADORA1;FFAR3;CNR1;NPPA;BDKRB2;NTSR1;RNPEP;DRD2;UTS2R;DRD3;NOS1;ADRA1A;CRH;KCNK6;CALCA;AGTR2;GCH1;ADRB1;SOD2;ADIPOQ;UTS2;UCN;MKKS;ADRB3;ABAT;ADM2;OPRL1;OXT;PPARA;PRCP;NOS2
GO_ACTIN_MEDIATED_CELL_CONTRACTION	http://www.broadinstitute.org/gsea/msigdb/cards/GO_ACTIN_MEDIATED_CELL_CONTRACTION	72	0.437404	1.63741	0.00476191	0.0546859	TMOD1;NUP155;TNNT2;ROCK1;TPM2;KCNH2;MYBPC3;MYL1;VIM;TNNI3;MYBPC2;DMD;DES;GJA5;MYH2;TCAP;TNNI1;KCNE1;SCN4B;MYL6B;TPM3;TNNC2;CACNA1C;MYH4;ACTA1;CACNB2;ACTN2;GJC1;TPM4;NEB;TNNI2;CAV3;SCN5A;MYL4;MYL6;SLC9A1;KIAA1598;SCN2B;TTN;NEDD4L;GJA1;GPD1L;MYH3;TNNT3;FRMD6;EMP2;TPM1;KCNE1L;FGF12;VIL1;CACNA2D1;SCN1B;SNTA1;KCNA5;SCN3B;ANK2;TNNT1;KCNE2;MYBPC1;KCNJ2;PKP2;ACTC1;RYR2;MYH7;ACTN3;TNNC1;KCNQ1;MYH6;MYL2;MY…
GO_POSITIVE_REGULATION_OF_VASCULATURE_DEVELOPMENT	http://www.broadinstitute.org/gsea/msigdb/cards/GO_POSITIVE_REGULATION_OF_VASCULATURE_DEVELOPMENT	130	0.399229	1.63698	0.00143885	0.0547322	C3AR1;KIT;HIF1A;C5AR1;ECM1;GATA6;C19orf10;MTDH;CHRNA7;SEMA5A;RAPGEF3;GDF2;PRKCA;HGF;CCR3;NOS3;IL1A;PRKD2;ANGPTL4;RUNX1;ANGPTL3;SRPX2;HYAL1;ETS1;C6;HIF1AN;TBXA2R;CX3CR1;ITGA5;TEK;UTS2R;PDGFB;PTGS2;ACVRL1;UTS2;AQP1;CCL5;VEGFA;NTRK1;HIPK2;ANXA3;TMIGD2;SFRP2;GATA4;C3;AGGF1;RLN2;ADM2;RAP1A;DDAH1;VEGFC;C5;EGR1;KDR;SERPINB7;ISL1;GPER;VASH2;WNT5A;F3;HDAC7;PLCG1;PDCL3;RRAS;PDCD6;CCBE1;CX3CL1;BRCA1;TNFSF12…
GO_NEURON_PROJECTION_REGENERATION	http://www.broadinstitute.org/gsea/msigdb/cards/GO_NEURON_PROJECTION_REGENERATION	32	0.516644	1.63672	0.00483092	0.0547064	C5orf13;RTN4RL2;JAK2;CTNNA1;BCL2;FOLR1;APOA1;NEFL;MATN2;APOA4;RTN4RL1;APOA5;JUN;APOD;TNC;RXRA;CHL1;FAS;NEFH;CALU;ISL1;DHFR;ULK1;MTR;PTPRF;JAM3;APOE;DHFRP1;LAMB2;GFAP;ADM;TSPO;CHST3
GO_REGULATION_OF_T_CELL_MEDIATED_CYTOTOXICITY	http://www.broadinstitute.org/gsea/msigdb/cards/GO_REGULATION_OF_T_CELL_MEDIATED_CYTOTOXICITY	22	0.556088	1.63636	0.0137221	0.0547075	IL12B;NCR3;AGER;IL23A;STX7;CEACAM1;XCL1;P2RX7;PPP3CB;IL12A;IL7R;FADD;IL12RB1;LILRB1;B2M;HLA-E;HLA-A;IL23R;PVR;PVRL2;PTPRC;HLA-B;RIPK3
GO_NEUROMUSCULAR_SYNAPTIC_TRANSMISSION	http://www.broadinstitute.org/gsea/msigdb/cards/GO_NEUROMUSCULAR_SYNAPTIC_TRANSMISSION	26	0.539943	1.6362	0.0137221	0.0546188	CHRNA3;RAB3A;CHRNB3;CHRNA5;CHRNA1;MYLK2;CHRND;P2RX3;ETV5;CHRNA6;EGR3;CHRNB4;KIF1B;CHRNA4;P2RX2;CHRNB1;STAC3;STXBP1;CHRNA2;CACNA1A;CHRNG;CHRNE;DTNA;CHRM1;SLC5A7;CHRNB2
GO_CIRCULATORY_SYSTEM_PROCESS	http://www.broadinstitute.org/gsea/msigdb/cards/GO_CIRCULATORY_SYSTEM_PROCESS	356	0.357288	1.63557	0	0.054746	KAT2B;ACTA2;GPER;FGF12;FGFBP3;SCPEP1;CYP4F12;PRKCQ;FGG;ADORA2A;CACNA2D1;VEGFC;KCNA5;CSRP3;NTSR1;EDN3;CX3CL1;ANK2;PPP1R13L;FLI1;SGCZ;NFE2;STK39;ACVRL1;UTS2;KCNJ2;HSD11B2;VEGFA;SMTNL1;MYH7;MTNR1B;NPPB;PTPRJ;KCNK6;CALCA;RASL10B;HOXB2;TRPV4;CPA3;TNNC1;GLP1R;ARHGAP35;ADM2;INS;DDAH1;GAS6;SLIT2;FGB;AMOT;FOXC1;EPHX2;SLC6A4;TAZ;NPR3;CAV1;CYBA;AKT1;TBXA2R;ADIPOQ;NPY1R;ADRA1B;NRG1;MYL4;HIF1A;KEL;AZU1;ADRBK1…
GO_MUSCLE_FIBER_DEVELOPMENT	http://www.broadinstitute.org/gsea/msigdb/cards/GO_MUSCLE_FIBER_DEVELOPMENT	38	0.497774	1.63464	0.0161031	0.0550613	CACNA2D2;DNER;P2RX2;TCAP;CHRNB1;SMO;KIAA1161;C11orf88;LOC375190;HOMER1;AFG3L2;MYOG;BIN3;MYH11;SKI;SEPN1;C16orf89;XK;DMD;WFIKKN1;WFIKKN2;PPP3CA;MYOD1;UCHL1;BEND2;TTN;C14orf165;STAC3;LEF1;FAM65B;MYH6;WNT10B;KBTBD5;MYL2;PTCD2;CAV2;KBTBD10;FLNC;RYR1;SGCB;GPX1;CXADR;ACTA1;NEXN;VEGFA;KEL;CACNB4
GO_REGULATION_OF_THE_FORCE_OF_HEART_CONTRACTION	http://www.broadinstitute.org/gsea/msigdb/cards/GO_REGULATION_OF_THE_FORCE_OF_HEART_CONTRACTION	28	0.526291	1.63459	0.00819672	0.0549026	ADRBK1;MYL4;MYH7;SLC9A1;NOS3;RYR2;SLC8A1;ADRB2;GLRX3;IFNG;EDN2;APLN;CHGA;ADRB1;MYL3;ATP2A2;ATP2B4;PLN;CAMK2D;CSRP3;ATP1A2;ADRA1A;ATP1A1;NOS1;ADM;MYH6;CAV1;MYL2;GAA
GO_POSITIVE_REGULATION_OF_TRANSMEMBRANE_TRANSPORT	http://www.broadinstitute.org/gsea/msigdb/cards/GO_POSITIVE_REGULATION_OF_TRANSMEMBRANE_TRANSPORT	123	0.395513	1.63319	0.00145985	0.0553896	ATP1B1;UCN;HSPA2;SLC9A1;GALR2;F2R;S100A1;JPH2;AKAP9;ARF1;CXCL11;PARK7;CXCR3;GRM6;OPRK1;NPSR1;KCNH2;CALM3;BDKRB1;DMD;WNK1;FGF14;CXCL9;TRPV2;ATP1B2;PDPK1;AKAP7;KCNE3;AKAP6;KCNE1;TRPC1;ZP3;ANO6;KCNE2;TMEM110;AZIN1;HAP1;HTT;ACTN4;GAL;NLGN3;CHP;KCNQ1;GSTM2;SNCA;SHANK3;BMP4;XCL1;LACRT;CCL3;KCNJ11;SLC26A6;WNK3;KCNE1L;KCNC2;PDCD5;NOS1AP;PLCG2;TRDN;PTAFR;DRD4;PDZK1;NOS1;CASK;F2;STIM1;ANK3;P2RX7;DRD1;SRI;A…
GO_MYOTUBE_CELL_DEVELOPMENT	http://www.broadinstitute.org/gsea/msigdb/cards/GO_MYOTUBE_CELL_DEVELOPMENT	21	0.565916	1.63234	0.00826446	0.0555821	STAC3;DNER;NFATC2;C14orf165;C11orf88;SMO;KIAA1161;FAM65B;P2RX2;WNT10B;KBTBD5;LOC375190;KBTBD10;CAV2;HOMER1;IGF1;RYR1;MYOG;GPX1;ACTA1;SMYD3;BIN3;XK;C16orf89;KEL;SEPN1;SKI;BEND2;PPP3CA;MYOD1
GO_LEUKOCYTE_MIGRATION	http://www.broadinstitute.org/gsea/msigdb/cards/GO_LEUKOCYTE_MIGRATION	254	0.363939	1.63232	0	0.0554087	CCR2;CDC42;F2RL1;SOS1;ARTN;S1PR1;CD47;CKLF;PPIL2;PTPRO;HIST1H2BA;JAM2;CCL26;NLRP10;ANGPT1;PODXL;SRC;FLT1;ITGB2;EPS8;ARHGEF5;PROC;NCKAP1L;HCK;LYST;CCR7;SPNS2;ELANE;CCL14;ITGB1;IL8;ITGAX;PIK3R1;CD177;CEACAM8;SELL;CXCL16;EDN1;PIK3CG;APOB;CD74;IL10;CCL15;SLC16A3;EDNRB;SLC7A6;HRAS;PIK3CB;FN1;PIP5K1C;CCL18;PROS1;SLC7A9;TBX21;VCAM1;TNFSF11;SLC16A1;ITGA4;VAV1;PTPN11;IL16;MAG;CCL11;CCL16;OLR1;SHC1;IL1B;AT…
GO_MYELOID_DENDRITIC_CELL_ACTIVATION	http://www.broadinstitute.org/gsea/msigdb/cards/GO_MYELOID_DENDRITIC_CELL_ACTIVATION	25	0.537274	1.63029	0.00665557	0.0563286	RELB;CSF2;RBPJ;CD86;CAMK4;BATF;BATF3;TGFBR2;BATF2;IL4;UBD;TM7SF4;PSEN1;TNFSF9;SLAMF1;PYCARD;DOCK2;LTBR;CD244;DHRS2;PYDC1;SPI1;IRF4;TRAF6;TGFB1;HMGB1
GO_INFLAMMATORY_RESPONSE_TO_ANTIGENIC_STIMULUS	http://www.broadinstitute.org/gsea/msigdb/cards/GO_INFLAMMATORY_RESPONSE_TO_ANTIGENIC_STIMULUS	25	0.540988	1.63027	0.0104348	0.056154	HMGB1;IL2RA;OPRM1;IL1B;HLA-DRB5;BDKRB2;HLA-DRB1;IL31RA;CD6;ELANE;GATA3;HMGB2;KDM6B;TNF;RASGRP1;IL5RA;ICAM1;AHCY;NPFF;HLA-DRB4;IL25;HLA-DRB3;NOTCH1;PNMA1;RBPJ;IL20RB;CCR2
GO_SYNAPSE_ASSEMBLY	http://www.broadinstitute.org/gsea/msigdb/cards/GO_SYNAPSE_ASSEMBLY	68	0.43682	1.62922	0.00443131	0.0565304	NLGN4X;MECP2;PCDHB13;CDK5;PCLO;LRP4;FARP1;PCDHB10;PCDHB3;DNER;PCDHB4;DRD2;SHANK2;FLRT3;PCDHB9;RYK;FBXO45;WNT3A;CDH2;BSN;GJA10;PCDHB11;NRG1;NLGN1;DVL1;LPHN3;CACNA1A;PCDHB16;GPM6A;CEL;NRXN1;CLSTN3;FZD1;DSCAM;DBNL;MAGI2;NLGN4Y;NLGN2;PCDHB6;DNM3;APP;NRCAM;PCDHB2;PCDHB14;FZD5;PTEN;WNT7A;DRD1;WNT5A;SDK1;NRXN3;SDK2;GNPAT;POU4F1;GLRA2;SPOCK2;SLITRK6;CDH1;SPTBN2;PCDHB5;BDNF;NLGN3;ACHE;NRXN2;PTPRD;PLXND1;I…
GO_NEURON_NEURON_SYNAPTIC_TRANSMISSION	http://www.broadinstitute.org/gsea/msigdb/cards/GO_NEURON_NEURON_SYNAPTIC_TRANSMISSION	55	0.458142	1.62853	0.00618238	0.0566952	CACNA1A;GLRA1;SLC6A9;GABRA1;TMOD2;PARK2;SLC6A20;SLC6A3;TH;GABRG2;PARK7;CLSTN3;CNIH3;SNCA;RAC3;SLC1A4;DLGAP2;CDH8;GRIK5;GLRA2;UNC13B;RAC1;UNC13A;GRIN1;CACNB4;CRH;CNIH2;ALS2;CRHBP;PTEN;KIF1B;DRD3;GLRB;DRD2;SLC17A7;DRD1;P2RX1;GPR52;GLRA4;GRIK2;NF1;GABRB2;VDAC1;CDK5;NAPA;GRID2;GLRA3;SHC3;SLC6A2;GPR21;DRD5;DRD4;SLC6A5;RASD2;ADRB2;DNM1
GO_RESPONSE_TO_PROTOZOAN	http://www.broadinstitute.org/gsea/msigdb/cards/GO_RESPONSE_TO_PROTOZOAN	20	0.564378	1.62753	0.0222222	0.0570609	VTCN1;SLC11A1;BATF2;IL4R;IL10;IL4;IFNG;BATF;IL12B;LYST;IRF4;HRAS;IRF8;TSPAN32;IL6;BCL3;SPN;CD40;IL12A;CLEC7A
GO_POSITIVE_REGULATION_OF_OSTEOCLAST_DIFFERENTIATION	http://www.broadinstitute.org/gsea/msigdb/cards/GO_POSITIVE_REGULATION_OF_OSTEOCLAST_DIFFERENTIATION	23	0.551492	1.62738	0.0088968	0.0569689	PPARGC1B;KLF10;SLC9B2;CSF1;IL23R;TRAF6;GNAS;IL17A;C20orf123;IFNG;IL23A;TNF;TMEM64;CREB1;IL12B;FOS;GPR68;CCL5;TNFSF11;CA2;IL20;CCR1;ATP6AP1;CSF1R
GO_ACTIVATION_OF_ADENYLATE_CYCLASE_ACTIVITY	http://www.broadinstitute.org/gsea/msigdb/cards/GO_ACTIVATION_OF_ADENYLATE_CYCLASE_ACTIVITY	39	0.489386	1.62683	0.0114566	0.0570738	ADRB3;ACR;CRHR1;GHRHR;GNAS;P2RY11;GLP1R;ADORA2B;AVPR2;ADCY2;PRKCA;CALM1;TSHR;CAP2;ADCY5;EDNRA;CALCA;ADCYAP1;VIPR2;ADRB1;FSHR;CALM2;GNAL;DRD1;ADCY6;ADCY9;ADCY3;ADCY4;CAP1;DRD5;CALM3;ADRB2;ADCY1;ADCY8;LHCGR;GIPR;ADCY7;CALCR;RAF1
GO_POSITIVE_REGULATION_OF_PEPTIDYL_TYROSINE_PHOSPHORYLATION	http://www.broadinstitute.org/gsea/msigdb/cards/GO_POSITIVE_REGULATION_OF_PEPTIDYL_TYROSINE_PHOSPHORYLATION	159	0.385938	1.62652	0	0.0570891	IL4;PDGFB;VEGFA;PIBF1;ACE;CCL5;ICAM1;GPRC5B;RIPK2;IFNG;KITLG;CLCF1;IL11;NEURL;CCK;INS;GAS6;STAT3;CD40;TEX101;ADORA1;HSPH1;VEGFC;ITGB3;CNTN1;ISL1;LIF;FGF7;IL24;DOK7;TP53;SRCIN1;ERBB4;HES1;IL31RA;IL15;LYN;CD44;ADIPOQ;MLST8;NRG1;PTGER4;IL6R;MIF;IGF2;KIT;IL23A;HAX1;SYK;TGFA;VTN;EHD4;IL13;NTF3;RELN;YES1;PTPRZ1;CD80;IL21;IL29;ARHGEF2;LRRK1;CRLF1;EGF;HGF;SEMA4D;MTOR;GHR;ARRB2;UNC119;CD4;PTPN1;ITGA5;CD3E…
GO_RESPONSE_TO_MOLECULE_OF_BACTERIAL_ORIGIN	http://www.broadinstitute.org/gsea/msigdb/cards/GO_RESPONSE_TO_MOLECULE_OF_BACTERIAL_ORIGIN	315	0.355856	1.62595	0	0.0572459	UPF1;TICAM2;NOS3;FAS;CPEB1;HDAC5;NFKB2;CX3CR1;CD36;SOCS3;TLR2;ABL1;ABCA1;ALAD;MRC1;CMPK2;GJB6;C5AR1;PTGER4;ASS1;TLR9;PLAU;CYP1A2;PRKCE;NOD2;JUN;ACP5;CXCL10;IL13;CEBPB;CTR9;MAPK8;S100A14;CHUK;P2RY2;TNFAIP3;NFKBIA;PDE4B;IL10RA;PTGES;SRR;IKBKB;PPBP;MAPK14;ALPL;WNT5A;PPARD;IL24;IRAK3;LILRB1;AXL;MAPK3;BCR;EDNRA;ICAM1;IRAK1;TNFRSF11A;ABR;SPON2;PTGS2;RPS6KA3;FOXP1;TLR1;BYSL;CD180;LBP;AKIRIN2;IRAK2;MGST2…
GO_REGULATION_OF_T_CELL_MEDIATED_IMMUNITY	http://www.broadinstitute.org/gsea/msigdb/cards/GO_REGULATION_OF_T_CELL_MEDIATED_IMMUNITY	50	0.461425	1.62561	0.00507614	0.0572293	CEACAM1;GATA3;MALT1;IFNB1;AGER;IL12B;IL1B;FZD5;HSPD1;TNFSF4;PVRL2;IL23R;HLA-A;LILRB1;HMGB1;ZBTB1;SLAMF1;FADD;CLC;ZP3;P2RX7;TRPM4;IFNA2;SASH3;STX7;TRAF2;FOXP3;NLRP3;IL23A;IL20RB;C10orf54;NCR3;DUSP22;RSAD2;RIPK3;HLA-B;PTPRC;WAS;MAP3K7;TRAF6;PVR;HLA-E;B2M;CLEC4G;SPN;IL12RB1;PRKCZ;IL7R;PPP3CB;IL12A;XCL1;HFE
GO_REGULATION_OF_STAT_CASCADE	http://www.broadinstitute.org/gsea/msigdb/cards/GO_REGULATION_OF_STAT_CASCADE	143	0.390479	1.62529	0	0.0572189	SOCS1;SOCS6;ASPN;LRRC15;PTK6;IL26;IFNA1;HCLS1;PIGU;INPP5F;PTK2B;IFNA2;OSM;IL22;IFNA14;ARL2BP;JAK2;SOCS7;NF2;CSF1R;TNFSF18;PRL;IGF1;STAP2;HNF4A;IL2;IFNA4;LRRC4C;FGFR3;IFNA13;IL3;IFNB1;LEP;IL12B;ADIPOR1;LRRTM4;IFNE;PPP2R1A;FLT3;DAB1;IL12A;NLK;AGT;CYP1B1;IL19;F2R;DOT1L;CDK5R1;LEPROT;PTPN2;GH1;CTF1;HGS;IL6ST;TNFRSF1A;PODN;IL10;HDAC2;TNFRSF18;RTN4R;LRRTM3;EPO;AKR1B1;IFNW1;IL5;IFNA21;HES5;IL6;IL22RA2;I…
GO_POSITIVE_REGULATION_OF_NUCLEOTIDE_METABOLIC_PROCESS	http://www.broadinstitute.org/gsea/msigdb/cards/GO_POSITIVE_REGULATION_OF_NUCLEOTIDE_METABOLIC_PROCESS	128	0.401622	1.62418	0	0.0576492	CAP1;MC5R;CALM3;GUCA2B;CXCL9;TIMP2;ADCY7;GIPR;MC1R;MRAP2;ADM;SCT;RXFP2;ADCY9;ADNP;GHRH;CAP2;ADCYAP1;RAMP2;UCN;GCK;ADRB1;CXCR3;GUCA1C;PARK7;CXCL11;ADRB3;GHRHR;GNAS;C1orf177;PRKAA2;INSR;PTGER3;RAF1;MTNR1A;GNAL;DRD1;P2RX7;GUCA1A;PPARGC1A;APOE;IGF1;NOS1;GPR161;ADCY6;WFS1;VCP;ADCY5;GAPDHS;CHGA;PINK1;VIPR2;HTR2A;ACR;CRHR1;PTH;MC2R;ENTPD5;NOS3;ECE1;DRD5;ADRB2;LHCGR;CALCR;MC3R;PTGIR;NF1;MRAP;PF4;OSTN;HPC…
GO_NEGATIVE_REGULATION_OF_FAT_CELL_DIFFERENTIATION	http://www.broadinstitute.org/gsea/msigdb/cards/GO_NEGATIVE_REGULATION_OF_FAT_CELL_DIFFERENTIATION	39	0.486594	1.62354	0.00633914	0.0579045	BBS12;E2F1;INSIG1;WWTR1;CCDC85B;TGFB1I1;GATA2;FOXO1;ENPP1;GATA3;GPER;MMP11;SIRT1;WNT3A;WNT5A;JDP2;TRIB2;SMAD3;ID4;WNT1;IL6;SORT1;ZFPM1;TRIB3;ASXL1;TNF;SIRT2;ZFPM2;ARNTL;MSX2;FAM57B;RUNX1T1;DDIT3;ADIPOQ;RORA;AXIN1;WNT10B;C1QL4;TRPV4;JAG1;TGFB1
GO_REGULATION_OF_ALPHA_AMINO_3_HYDROXY_5_METHYL_4_ISOXAZOLE_PROPIONATE_SELECTIVE_GLUTAMATE_RECEPTOR_ACTIVITY	http://www.broadinstitute.org/gsea/msigdb/cards/GO_REGULATION_OF_ALPHA_AMINO_3_HYDROXY_5_METHYL_4_ISOXAZOLE_PROPIONATE_SELECTIVE_GLUTAMATE_RECEPTOR_ACTIVITY	19	0.575775	1.62326	0.0255973	0.057875	NLGN3;CACNG7;CACNG2;SHANK1;NLGN1;MINK1;NLGN2;ARC;CACNG5;MEF2C;CACNG3;SHANK3;CNIH3;CACNG4;NRXN1;MAPK8IP2;RELN;CACNG8;CNIH2
GO_RESPONSE_TO_AUDITORY_STIMULUS	http://www.broadinstitute.org/gsea/msigdb/cards/GO_RESPONSE_TO_AUDITORY_STIMULUS	23	0.547257	1.62288	0.0101868	0.0579083	HTT;SLITRK6;XPA;UCN;ENTPD2;SLC1A3;NRXN2;KCNC1;NTRK2;XPC;FOXP2;ABHD12;HIF1A;TACR1;DRD2;CXCL10;IL6;CNTNAP2;ATP8A2;NRXN1;SLC26A5;STRA6;SHANK3
GO_ACTIN_MYOSIN_FILAMENT_SLIDING	http://www.broadinstitute.org/gsea/msigdb/cards/GO_ACTIN_MYOSIN_FILAMENT_SLIDING	38	0.489804	1.62247	0.00801282	0.0579651	ACTN3;MYH7;ACTC1;MYL6;MYL4;TNNI2;NEB;MYBPC1;TPM4;ACTN2;ACTA1;MYH8;MYH3;TNNT3;MYL3;MYL2;MYH6;TTN;TNNC1;DES;DMD;MYBPC2;TNNI3;MYL1;VIM;MYBPC3;TPM2;TNNT2;TMOD1;TPM1;MYH4;TNNT1;TNNC2;TPM3;MYL6B;TNNI1;TCAP;MYH2
GO_REGULATION_OF_DOPAMINE_SECRETION	http://www.broadinstitute.org/gsea/msigdb/cards/GO_REGULATION_OF_DOPAMINE_SECRETION	21	0.57529	1.62196	0.0195759	0.0580633	GDNF;GABBR1;CHRNA6;SLC18A1;PCP4;HTR2A;PINK1;OPRK1;KCNA2;CXCL12;CNR1;ABAT;CHRNB2;NPY2R;SNCA;CHRNA4;PARK2;DRD3;SNCG;DRD2;HTR1B;DTNBP1
GO_POSITIVE_REGULATION_OF_MAPK_CASCADE	http://www.broadinstitute.org/gsea/msigdb/cards/GO_POSITIVE_REGULATION_OF_MAPK_CASCADE	450	0.347294	1.6211	0	0.0583408	DRD4;KL;NRP1;MAP3K6;LEP;TAB1;LRRK2;INSR;ESR2;FGF10;SEMA7A;ERN1;S100A7;IGFBP3;ADAM8;LAMTOR1;RAPGEF1;MAGED1;PDE5A;ADAM9;TNFRSF19;TNFRSF4;CXCR7;NODAL;TDGF1;FZD5;OPRM1;SYT14L;CIB1;LPAR3;BMPER;DUSP6;IL26;BRAF;TNFRSF14;XCL2;SAA1;SEMA4C;C21orf7;MAP2K2;IGFBP4;ZC3H12A;JAK2;CTGF;UNC5CL;CAMK2D;PDGFD;TIRAP;CCL3;ADRA2A;ALOX15;PDGFC;CTNNB1;XCL1;CAV2;DAB2IP;ESR1;MAPK8IP2;THBS1;PTPN22;CSPG4;DUSP5;FGF4;ALOX12B;TR…
GO_REGULATION_OF_SODIUM_ION_TRANSPORT	http://www.broadinstitute.org/gsea/msigdb/cards/GO_REGULATION_OF_SODIUM_ION_TRANSPORT	75	0.42625	1.62053	0.00308642	0.058473	WNK3;FXYD1;FGF12;CNTN1;SCN3B;SLC9A3;DRD4;SNTA1;SCN1B;ATP1A2;NOS1;NKX2-5;P2RX7;CNKSR3;ANK3;UTRN;GLRX;DNM2;ATP2B4;FXYD3;FXYD5;PKP2;ACTN4;SPTBN4;CHP;SGK2;SLC8A1;ATP1A1;BPIFA1;TESC;STOM;CAMK2D;AHCYL1;PER1;NKAIN1;SGK1;NOS3;PCSK9;ADRB2;DMD;NKAIN2;NKAIN4;ATP1B2;C8orf44-SGK3;DRD3;ATP1B3;PTPN3;DRD2;FXYD4;SCN4B;AKT1;NEDD4;P2RX4;COMMD1;SIK1;ATP1B1;SERPINE2;WNK2;SLC9A1;RANGRF;SCN5A;YWHAH;CAV3;FXYD2;SGK3;SCN2…
GO_POSITIVE_REGULATION_OF_HEMOPOIESIS	http://www.broadinstitute.org/gsea/msigdb/cards/GO_POSITIVE_REGULATION_OF_HEMOPOIESIS	157	0.38845	1.62026	0	0.058449	N4BP2L2;INPP5D;GPR68;GATA3;ACVR2A;ETS1;CD80;SOCS5;RUNX1;IL7;LGALS3;RASGRP1;FOXC1;CREB1;TNFSF4;IL17A;IL2RA;ZBTB1;GLI2;PF4;ATXN1L;AP3B1;FADD;CD83;TAL1;SHH;PRMT1;PDCD2;KDM1A;IL15;RIPK1;FLT3LG;C20orf123;FOXP3;HAX1;SYK;IL23A;RLTPR;MLL5;TNF;HIF1A;TMEM64;BTK;ID2;SLC9B2;PRKCA;CCL19;JUN;TRAF6;FES;IL34;NKAP;CCR1;RAB7B;CA2;IL4R;MAPK14;LIF;PNP;PPP2R3C;MYB;AGER;MMP14;KIAA0748;BAD;SART1;AXL;ZAP70;CD27;IHH;SMAP…
GO_CALCIUM_ION_TRANSPORT	http://www.broadinstitute.org/gsea/msigdb/cards/GO_CALCIUM_ION_TRANSPORT	210	0.372841	1.62004	0	0.0584011	ATP2C1;CORO1A;PAWR;FKBP1A;GRM7;CHRNA9;ASPH;CACNA2D1;CACHD1;ATP2B1;SLC3A2;CCR1;RAMP1;CACNA1B;CUL5;DENND5B;CACNA1S;TRPC6;TRPA1;CALHM1;TMC1;TPT1;CACNB3;ANK2;BBC3;TRPC4AP;CCL8;CASR;PKD1L3;CATSPER1;TRPV1;MCOLN1;RYR2;CCL21;JPH1;CALCRL;CCL5;TRPM4;TPCN1;HTR2C;CHRNA10;PKD1;CHERP;GRIN2A;ITPR2;SLC24A4;GAS6;CACNA1F;IL1RAPL1;GRIN3A;CATSPER4;TRPM1;TRPV4;SLC8A2;CACNG1;PPP3CA;CACNB1;LOXHD1;EFCAB4B;CACNA1I;CCR5;P…
GO_POSITIVE_REGULATION_OF_CALCIUM_ION_TRANSPORT_INTO_CYTOSOL	http://www.broadinstitute.org/gsea/msigdb/cards/GO_POSITIVE_REGULATION_OF_CALCIUM_ION_TRANSPORT_INTO_CYTOSOL	50	0.46837	1.61922	0.00610687	0.0586305	CAPN3;NPSR1;GPER;THY1;ASPH;CALM3;BAX;TRPC3;PLA2G1B;F2RL3;TRDN;BDKRB1;CXCL9;PDPK1;P2RX2;PKD2;NTSR1;F2;CAV1;CD4;AKAP6;ABL1;CALM2;TRPC1;DRD1;P2RX7;SRI;P2RX4;PLCG1;KIAA1199;HAP1;HTT;AKAP5;BAK1;CALM1;EDNRA;P2RX3;F2R;IL13;JPH2;ADCYAP1R1;CXCL10;GSTM2;SNCA;BMP4;XCL1;CXCL11;GSTO1;LACRT;CXCR3;P2RX5;TEX101
GO_REGULATION_OF_CYTOKINE_PRODUCTION_INVOLVED_IN_INFLAMMATORY_RESPONSE	http://www.broadinstitute.org/gsea/msigdb/cards/GO_REGULATION_OF_CYTOKINE_PRODUCTION_INVOLVED_IN_INFLAMMATORY_RESPONSE	18	0.584789	1.61855	0.0103093	0.0587947	NOD2;PER1;IL17RC;IL17A;GPSM3;NOS2;IL17F;APOD;CHID1;CUEDC2;LEP;MEFV;CD6;MAPK14;IL17B;ZC3H12A;GBP5;IL17RA
GO_RESPONSE_TO_ALCOHOL	http://www.broadinstitute.org/gsea/msigdb/cards/GO_RESPONSE_TO_ALCOHOL	356	0.355272	1.61735	0	0.0593229	AQP3;HTR5A;FBXO32;ESR1;PTH;CTNNB1;CCL3;SOCS1;PLN;CTGF;CA9;FOS;CDH1;HNRNPU;AGTR2;CASP3;DNMT1;FOXA1;NOS1;OPRM1;VDR;NME1;PTGS1;TACR1;PPARGC1A;ROCK2;HTR3A;EIF4EBP1;SLC2A4;NTS;BIRC2;PENK;DBH;FGF10;TXNIP;OXTR;PRDM2;SSTR2;ESR2;ARG1;NPAS4;INSR;APC;LEP;DNMT3A;DRD4;BCL2L1;PIM1;ST6GAL1;FZD1;CDK4;DMAP1;CYP27B1;BLM;DNMT3B;RAMP2;ADCYAP1;CASP8;IGFBP2;POSTN;INHBA;BRCA1;DEFB1;NRF1;IL6;RPS6KB1;SMO;AHR;RARA;COL1A1;…
GO_SYNCYTIUM_FORMATION	http://www.broadinstitute.org/gsea/msigdb/cards/GO_SYNCYTIUM_FORMATION	25	0.532608	1.61601	0.0186757	0.0598779	PITX2;CD109;TM7SF4;CDON;DYRK1B;TMEM8C;SBNO2;GSK3B;ADAM12;TANC1;BAI3;KCNH1;ERVFRD-1;CAV3;CAPN2;MYOD1;ERVW-1;NOS1;ERCC1;WNT1;NPHS1;CACNA1H;FER1L5;SH3PXD2A;MYH9;CAST;ERVH48-1;PLEKHO1
GO_VASCULAR_PROCESS_IN_CIRCULATORY_SYSTEM	http://www.broadinstitute.org/gsea/msigdb/cards/GO_VASCULAR_PROCESS_IN_CIRCULATORY_SYSTEM	159	0.385262	1.61496	0	0.0603792	ANGPT1;PTP4A3;SRC;AGTR1;ADRA2A;AVPR1A;HTR2A;GCH1;CHGA;GPX1;TACR2;F2RL1;UTS2D;SLC8A1;SOD1;AGTR2;TACR1;PTGS1;HMOX1;ATP1A2;ADRA1A;NOS1;ATG5;ADCY6;APOE;P2RX1;DRD1;GCLM;OXTR;PLA2G6;DBH;PLOD3;PTGER3;PRKG1;APLN;NTS;PTAFR;LEP;PIK3C2A;ESR2;AVPR1B;KCNJ8;AGT;ADRA2B;TGFB1;FOXC2;P2RY1;EDNRB;ADRB3;CTNNBIP1;EDN1;SERPINF2;HRH2;HTR7;ADRB1;RAMP2;UCN;ALOX12;ADCYAP1;F2R;KNG1;PDE3A;HTR1D;SHC1;ADRA2C;HMGCR;ADM;ALOX5;B…
GO_NEGATIVE_REGULATION_OF_AMINE_TRANSPORT	http://www.broadinstitute.org/gsea/msigdb/cards/GO_NEGATIVE_REGULATION_OF_AMINE_TRANSPORT	25	0.529243	1.61454	0.0190641	0.0604856	CRHR2;CNR1;TRH;P2RY1;NPY5R;ADRA2A;ABAT;HRH3;SNCA;PTGS1;ADRA2C;IL1B;DRD2;ADRA2B;GRM7;CRH;LEP;GABBR1;AGTR2;P2RY12;GCK;ARL6IP5;ADORA1;CHGA;PTGER3
GO_NERVE_DEVELOPMENT	http://www.broadinstitute.org/gsea/msigdb/cards/GO_NERVE_DEVELOPMENT	67	0.430109	1.61444	0.00652529	0.0603723	KCNA2;UNC13B;PRX;GABRA5;SERPINE2;HOXD3;SALL1;POU4F3;RNF165;SIX1;PRKCG;COL25A1;DRGX;SEMA3F;HOXA3;GABRB3;PLXNA4;EPHB1;PAX2;TFAP2A;PHOX2B;HOXB3;SIX4;SLC1A3;LRIG2;ATP8B1;DICER1;HOXB1;CHRNB2;NPTX1;FBXO45;CTSL2;LPAR1;NAV2;GABRB2;EGR2;TBX1;NTF4;UNC13A;TMEM126A;SLITRK6;HOXA1;LRIG1;PLXNA3;HOXB2;EPHB2;NTRK1;HES3;CTNNB1;GLI3;ILK;AFG3L2;DAG1;CHD7;SULF2;SULF1;SEMA3A;NRP2;ERBB3;ISL1;NRP1;PHOX2A;NRTN;RET;ATOH7;…
GO_AMINOGLYCAN_CATABOLIC_PROCESS	http://www.broadinstitute.org/gsea/msigdb/cards/GO_AMINOGLYCAN_CATABOLIC_PROCESS	66	0.442299	1.61392	0.0123839	0.0604772	SDC3;SLC9A1;LYVE1;NCAN;KIAA1199;CHI3L2;HEXB;HYAL3;PGLYRP1;CD44;GPC1;GPC2;HEXA;SPACA3;HYAL2;PGLYRP2;FMOD;CTBS;SGSH;TGFB1;SDC2;IDS;CSPG4;CSPG5;CHIT1;HGSNAT;BGN;GLB1;CHID1;OVGP1;HYAL1;VCAN;BCAN;FGF2;HPSE;ARSB;NAGLU;DCN;STAB2;PGLYRP4;CHP;LUM;CHI3L1;SDC4;GPC5;OGN;HMMR;HSPG2;PRELP;GPC3;OMD;LYG1;SDC1;PGLYRP3;LYG2;ACAN;CHIA;GPC4;AGRN;HPSE2;GUSB;GALNS;KERA;FUCA1;GPC6;IDUA;HYAL4;GNS
GO_REGULATION_OF_VASCULAR_ENDOTHELIAL_GROWTH_FACTOR_PRODUCTION	http://www.broadinstitute.org/gsea/msigdb/cards/GO_REGULATION_OF_VASCULAR_ENDOTHELIAL_GROWTH_FACTOR_PRODUCTION	31	0.502271	1.61349	0.0189983	0.0605649	NOX1;HPSE;GATA4;RORA;FLT4;NODAL;IL6;TGFB1;ADORA2B;C3;CCL2;CCBE1;IL1B;IL1A;C5;C5AR1;HIF1A;SULF1;NUTF2;C3AR1;ISL1;CYP1B1;EIF2AK3;BRCA1;CCR2;ARNT;PTGS2;IL6ST;ATF4;SULF2;NDRG2
GO_REGULATION_OF_MACROPHAGE_CHEMOTAXIS	http://www.broadinstitute.org/gsea/msigdb/cards/GO_REGULATION_OF_MACROPHAGE_CHEMOTAXIS	16	0.591541	1.61305	0.0296684	0.060616	CCL5;RARRES2;TNFSF18;STAP1;C5AR1;PTK2B;C3AR1;CYP19A1;C5;THBS1;CX3CL1;TRPV4;CSF1;CCL2;MMP28;CMKLR1
GO_REVERSE_CHOLESTEROL_TRANSPORT	http://www.broadinstitute.org/gsea/msigdb/cards/GO_REVERSE_CHOLESTEROL_TRANSPORT	17	0.583024	1.61215	0.0197842	0.0609179	SCARB1;APOM;APOC3;LIPG;LCAT;APOA2;APOE;ABCG1;APOA1;ABCA5;APOA5;APOA4;APOC2;LIPC;ABCA1;CLU;CETP
GO_REGULATION_OF_ATPASE_ACTIVITY	http://www.broadinstitute.org/gsea/msigdb/cards/GO_REGULATION_OF_ATPASE_ACTIVITY	59	0.448365	1.61036	0.00156495	0.0617656	SUMO1;ABCA7;TNNC1;DNAJC9;AHSA2;DNAJC7;MYH6;LTF;MYL3;RAPGEF3;TNNT3;ATPIF1;DNAJC10;PLN;PPIF;SETMAR;ATP1B1;DNAJB6;SLN;DNAJC24;DNAJC2;TLR9;TOR1AIP1;UHRF1;ALDOB;RAB4A;METTL21A;HSPA2;HNRNPU;VMA21;RAB3A;MYL4;PXK;DNAJB11;TMEM64;RYR2;DNAJC1;GABARAPL2;ATP1B2;ATP1B3;AHSA1;CNN3;OXA1L;TOR1AIP2;PFN1;DNM2;RGN;TPM1;CHTOP;PFN2;BRSK2;TNNT2;PAM16;FGF10;MYBPC3;TPM2;PLSCR1;TNNI3;DNAJB1;ADRB2;SNRNP70
GO_REGULATION_OF_NEUTROPHIL_MIGRATION	http://www.broadinstitute.org/gsea/msigdb/cards/GO_REGULATION_OF_NEUTROPHIL_MIGRATION	30	0.504915	1.6103	0.0113821	0.0616343	ADAM8;PTGER3;CCR7;THBS4;RAC2;NCKAP1L;CXCL3;PAWR;CXCL2;DAPK2;IL1B;OLFM4;JAM3;IL8;CD74;PTGER4;RAC1;GPR77;CCL21;CXCL1;C3AR1;C5AR1;MPP1;IL23A;EDNRA;CCL19;LBP;C1QBP;CAMK1D;XCL1;TIRAP;SLIT2
GO_REGULATION_OF_CARDIAC_MUSCLE_CONTRACTION_BY_REGULATION_OF_THE_RELEASE_OF_SEQUESTERED_CALCIUM_ION	http://www.broadinstitute.org/gsea/msigdb/cards/GO_REGULATION_OF_CARDIAC_MUSCLE_CONTRACTION_BY_REGULATION_OF_THE_RELEASE_OF_SEQUESTERED_CALCIUM_ION	19	0.569839	1.60811	0.0189983	0.0627393	HRC;FKBP1B;CALM1;RYR2;ASPH;CALM3;DMD;SLC8A1;ATP1A2;PRKACA;ANK2;GSTM2;CASQ2;GSTO1;CLIC2;CALM2;CAMK2D;CACNA1C;PLN
GO_POSITIVE_REGULATION_OF_NEURON_PROJECTION_DEVELOPMENT	http://www.broadinstitute.org/gsea/msigdb/cards/GO_POSITIVE_REGULATION_OF_NEURON_PROJECTION_DEVELOPMENT	225	0.365102	1.60603	0	0.063718	SF3A2;PSEN1;LPAR1;CNTF;LRP8;OPA1;RIMS2;CUL7;FYN;LIMK1;CDKL5;MTOR;FEZ1;ITSN2;RAB11A;NDRG4;NCKIPSD;COBL;SEMA4D;PTN;HGF;PACSIN1;CPEB1;PPP2R5B;RAB21;DISC1;DSCAM;CXCL12;FES;PTPRZ1;BHLHB9;MAGI2;CBFA2T2;IST1;EPHA4;TRIM67;SEMA5A;PAFAH1B1;ADAMTS1;SS18L1;NEDD4L;RELN;CPEB3;DPYSL3;FBXO31;ITGA3;NLGN1;KIAA1598;MAP1B;TWF2;DVL1;PTPN5;AKAP5;SERPINE2;FMR1;CRABP2;NRG1;SYT17;LTK;FKBP1B;LYN;ANKRD1;WNT5A;ZMYND8;RET;EE…
GO_REGULATION_OF_CALCIUM_ION_TRANSMEMBRANE_TRANSPORTER_ACTIVITY	http://www.broadinstitute.org/gsea/msigdb/cards/GO_REGULATION_OF_CALCIUM_ION_TRANSMEMBRANE_TRANSPORTER_ACTIVITY	66	0.438921	1.60594	0.0032	0.0635984	JPH2;MYO5A;JPH4;C19orf26;GSTO1;JPH3;FMR1;HSPA2;TLR9;FKBP1B;SLN;CACNB2;ATP1B1;S100A1;CACNB4;SLC9A1;CAV3;AKAP6;KCNE3;PKD2;DRD2;RGN;JSRP1;NPPA;STIM2;AHNAK;HRC;DMD;CACNB1;FGF14;SEPN1;EFCAB4B;CALM3;PDE4D;CASQ2;GSTM2;OPRL1;SUMO1;CAMK2D;GNB5;PLN;ADRA2A;CLIC2;CRHR1;BMP4;HTT;JPH1;HAP1;TMEM110;KCNE2;CALM1;RYR2;STIM1;PRKACA;ANK2;NOS1;ATP1A2;SRI;CACNB3;CALM2;PLA2G6;UBQLN1;FKBP1A;DRD4;TRDN;CACNA2D1;PDE4B;PLCG…
GO_REGULATION_OF_CHEMOTAXIS	http://www.broadinstitute.org/gsea/msigdb/cards/GO_REGULATION_OF_CHEMOTAXIS	175	0.377664	1.60553	0	0.0636428	CCR2;MPP1;F2RL1;PLXNA3;ROBO2;SEMA3D;ARTN;PTK2B;SEMA4C;S1PR1;GPR77;FGF1;ADAM10;PTPRO;TNFSF18;SEMA4B;PDGFD;TIRAP;CXCL14;CCL3;SEMA5B;XCL1;CAMK1D;CXCL13;AIF1;THBS1;WNT3;PDGFRA;CXCL6;NRP1;STAP1;SEMA6B;CCR6;GPR124;FIGF;ZNF580;SEMA6C;NCKAP1L;S100A7;CCR7;SEMA7A;FGF10;SEMA4F;THBS4;ELANE;USP14;SERPINE1;ROBO1;CALR;SEMA4A;ADAM17;IL8;TMEM102;STX3;CSF1;SMAD3;GREM1;AKT2;CXCL2;PADI2;PTPN2;MEGF8;SEMA3B;F7;CD74;SW…
GO_REGULATION_OF_TYROSINE_PHOSPHORYLATION_OF_STAT1_PROTEIN	http://www.broadinstitute.org/gsea/msigdb/cards/GO_REGULATION_OF_TYROSINE_PHOSPHORYLATION_OF_STAT1_PROTEIN	16	0.593649	1.60487	0.0167224	0.0638528	CD40;TNFRSF18;SOCS1;IL23R;IL23A;FGFR3;IFNG;PTPN2;HPX;LIF;IL12B;KIT;IL6ST;TNFRSF1A;IL21;TNFSF18
GO_POSITIVE_REGULATION_OF_ALPHA_BETA_T_CELL_DIFFERENTIATION	http://www.broadinstitute.org/gsea/msigdb/cards/GO_POSITIVE_REGULATION_OF_ALPHA_BETA_T_CELL_DIFFERENTIATION	37	0.489879	1.60346	0	0.0645211	IL12RB1;GLI3;NKAP;PRKCZ;CCL19;LGALS9;AP3D1;SYK;IL23A;IFNG;RIPK2;FOXP3;NLRP3;CD86;ANXA1;SASH3;CD83;SHH;IHH;RARA;AP3B1;HLX;ITPKB;IL6;TNFSF4;ADA;IL23R;ZAP70;MYB;SOCS5;PNP;IL12B;NCKAP1L;TGFBR2;ZBTB16;IL4R;CD80
GO_POSITIVE_REGULATION_OF_MYOTUBE_DIFFERENTIATION	http://www.broadinstitute.org/gsea/msigdb/cards/GO_POSITIVE_REGULATION_OF_MYOTUBE_DIFFERENTIATION	29	0.519698	1.6016	0.0189003	0.0654078	SCGB3A1;THRA;FLOT1;MAMSTR;CYP26B1;SMYD1;SHOX2;NFATC2;EHD1;MTOR;TNFSF14;MYF5;CXCL9;MYOD1;FLT3LG;MYF6;MMP14;CAV3;MAML1;GDF15;BCL2;TBX1;IL4R;MYOG;MAPK14;NEU2;EHD2;CD53;IL4
GO_NEGATIVE_REGULATION_OF_OXIDOREDUCTASE_ACTIVITY	http://www.broadinstitute.org/gsea/msigdb/cards/GO_NEGATIVE_REGULATION_OF_OXIDOREDUCTASE_ACTIVITY	25	0.536769	1.60064	0.00647249	0.0658002	DRD5;HDAC6;CNR2;CAV3;GZMA;GFI1;LRRK2;GSK3B;HP;DAOA;SNCA;OXA1L;CNR1;PRDX5;GLA;NOSIP;CYP27B1;ATP2B4;IL13;TMLHE;ENG;MT3;INS;CAV1;NFKB1;PARK2
GO_NEGATIVE_REGULATION_OF_RESPONSE_TO_EXTERNAL_STIMULUS	http://www.broadinstitute.org/gsea/msigdb/cards/GO_NEGATIVE_REGULATION_OF_RESPONSE_TO_EXTERNAL_STIMULUS	260	0.359908	1.5989	0	0.0664546	FAM132A;MMP28;MTOR;WFDC1;TEK;DRD3;SEMA4G;SOCS3;BBS2;CX3CR1;FGA;ETS1;PYDC2;CHMP4B;GATA3;SEMA4D;MICB;HGF;NOS3;PLAUR;ADRB2;SOCS5;UBQLN4;C1QTNF3;APOH;ACP5;APOD;KLF4;SEMA5A;EPHA4;PLAU;APOA1;RORA;TRAF3IP1;KANK2;PGLYRP1;GCG;PTGER4;SERPINE2;MTM1;ANXA5;DEFB114;CYP19A1;DVL1;SERPINB2;SMPDL3B;VTN;SEMA3C;SPINK5;PDGFA;PPARD;WNT5A;PLAT;PSMB4;ADORA1;UBQLN1;LZTS1;SEMA3A;CUEDC2;NPFF;ISL1;TNFAIP3;DHX58;CCK;CD276;SE…
GO_CELL_MORPHOGENESIS_INVOLVED_IN_NEURON_DIFFERENTIATION	http://www.broadinstitute.org/gsea/msigdb/cards/GO_CELL_MORPHOGENESIS_INVOLVED_IN_NEURON_DIFFERENTIATION	357	0.348693	1.59883	0	0.0662978	BRSK2;UNK;NTNG1;DSCAML1;EPHB1;EPHB3;PREX2;VAX2;LHFPL5;WDPCP;FGFR2;CTNNA2;FLRT3;EXT1;NCAM1;LRFN5;ALS2;FEZ1;RANBP9;RAPH1;GLI2;EGR2;SLITRK5;CHRNB2;STMN1;MAP2;GRB2;PTPRM;POU4F3;HOXA2;PLXNA1;KIAA1598;PLXNA2;ID2;PDZD7;UNC5C;FMOD;B3GNT2;NFIB;ZNF280B;BTBD3;GP5;NOG;LHX4;CXCL12;DSCAM;KIF5C;OPHN1;NR4A2;DCC;NOTCH1;APP;AMIGO1;ADCY1;CHL1;PRKCQ;DCX;KERA;LINGO4;ATOH1;VAX1;EFNA3;RAB8A;MEF2A;VEGFA;RAC1;ZNF280C;PLX…
GO_POSITIVE_REGULATION_OF_NEURON_DIFFERENTIATION	http://www.broadinstitute.org/gsea/msigdb/cards/GO_POSITIVE_REGULATION_OF_NEURON_DIFFERENTIATION	296	0.353782	1.59879	0	0.0661195	IRX3;BDNF;NLGN3;SYT1;BRAF;TCF4;AVIL;MAPT;PLXNB1;NEGR1;ISLR2;MAP2K2;PPP1R9A;NEUROG1;SHANK3;BEND6;PLXNB2;MEF2C;ODZ3;PTK6;WNT3;DAB2IP;NTN1;NRP1;LIN28A;RAPGEF1;KCTD11;SEMA7A;BAIAP2;LPPR5;ROBO1;CRX;LPAR3;FOXA1;KATNB1;NME1;SYT14L;APBB1;BMP6;STK25;ADCYAP1;FGFR1;MOB2;PCP4;KIDINS220;PLXNB3;FOXO6;MEGF8;BCL6;BCL2;EIF4G1;ARHGDIA;ATP8A2;DNMT3B;ECT2;NUMBL;DAB1;NBL1;MARK2;PTK7;NPTN;ARF1;SGK1;NDEL1;TRPV2;TIMP2;S…
GO_NEGATIVE_REGULATION_OF_RESPONSE_TO_WOUNDING	http://www.broadinstitute.org/gsea/msigdb/cards/GO_NEGATIVE_REGULATION_OF_RESPONSE_TO_WOUNDING	148	0.382552	1.59745	0.00143062	0.0667584	GJA1;KLF4;APOD;ACP5;F11;APOH;C1QTNF3;KLK8;SPP1;WNT4;RORA;O3FAR1;APOA1;EPHA4;PLAU;ANXA5;SERPINE2;PTGER4;PGLYRP1;ADIPOQ;VTN;SERPINB2;FOXP3;SMPDL3B;CYP19A1;IRG1;TEK;WFDC1;FAM132A;IL2RA;SOCS3;CX3CR1;DUSP10;PLG;GATA3;FGA;PYDC2;FGB;RPS19;ETS1;SOCS5;ADRB2;MEFV;MVK;HGF;HRG;NOS3;PLAUR;TYRO3;NOV;INS;NT5E;SLIT2;SPN;SERPINC1;CD276;CALCRL;KLKB1;PHLDB2;PDGFB;IL4;ABR;F12;NLRP3;BCR;IL20RB;NR1H3;CNR2;GP1BA;NDFIP1…
GO_ENERGY_RESERVE_METABOLIC_PROCESS	http://www.broadinstitute.org/gsea/msigdb/cards/GO_ENERGY_RESERVE_METABOLIC_PROCESS	69	0.434089	1.59723	0.00466563	0.0666943	ADRB3;PHKB;STBD1;GBE1;GYG2;GNAS;PYGL;PGM2;PID1;MT3;GAA;GFPT2;EPM2A;UBB;NR1D1;PPP1R3A;GYS1;GCK;IL6ST;AKT1;PPP1R3E;PPP1R3C;MRAP2;GFPT1;PPP1R2P3;MTOR;PFKM;PRLH;PPP1R3B;CALM3;GPR116;MYC;CPS1;STK40;PHKG2;PER2;PPP1CA;PPP1CB;PPP1R2;MC4R;PYGB;PHKG1;NHLRC1;CALM1;PPP1CC;PRKAG2;PRKAG3;LEPR;PYGM;PPP1R2P1;UBA52;PCDH12;PPP1R1A;PGM5;CALM2;RPS27A;PHKA1;PPP1R3D;AKT2;UBC;PGM1;AGL;G6PC;GNMT;GSK3A;UGP2;GYS2;LEP;KL;G…
GO_HETEROPHILIC_CELL_CELL_ADHESION_VIA_PLASMA_MEMBRANE_CELL_ADHESION_MOLECULES	http://www.broadinstitute.org/gsea/msigdb/cards/GO_HETEROPHILIC_CELL_CELL_ADHESION_VIA_PLASMA_MEMBRANE_CELL_ADHESION_MOLECULES	38	0.482702	1.59703	0.013245	0.0666458	PVRL1;ICAM1;NLGN1;NCR3;DCHS1;CADM2;PVRL4;LPHN1;CXADR;REG3A;FAT4;IL1RAPL1;NRXN1;CADM1;ITGAL;CD200;SELP;CADM3;CDH4;SELE;PVR;PTPRD;ALCAM;SMAGP;LGALS7B;AMIGO1;ODZ2;UMOD;AMIGO2;CD6;TIGIT;CADM4;VCAM1;GRID2;CD209;PVRL3;AMICA1;CDH2;CBLN1;CD226;PVRL2;AMIGO3;CD164;ITGA5;CRTAM
GO_NEGATIVE_REGULATION_OF_INTERLEUKIN_2_PRODUCTION	http://www.broadinstitute.org/gsea/msigdb/cards/GO_NEGATIVE_REGULATION_OF_INTERLEUKIN_2_PRODUCTION	16	0.592652	1.59631	0.0247788	0.0668567	CD34;HAVCR2;TRIM27;XCL1;CD276;SFTPD;HDAC7;EZR;PRNP;KAT5;GBP1;LAG3;GATA3;FOXP3;IL20RB;TNFAIP3
GO_RESPONSE_TO_ESTROGEN	http://www.broadinstitute.org/gsea/msigdb/cards/GO_RESPONSE_TO_ESTROGEN	212	0.368852	1.59594	0	0.0668744	PTN;FAS;ADRB2;KRT19;UROD;TSHB;CRYAB;AIFM1;FGA;MMP15;STS;ETS1;GATA3;SLC6A1;TGFB3;SOCS3;CAT;TIMP3;GHR;SLC6A4;TEK;WFDC1;ZNF366;CD4;CAV1;HIF1A;IGF2;C20orf123;RBBP5;APOA2;HSP90AA1;GATA6;ASS1;NPY1R;CD38;BRCA2;LDHA;APOA1;CYP1A2;KAT5;MAPK15;CRIPAK;ENDOG;ADCYAP1R1;BGLAP;OXT;ASH2L;NR2F2;BDH1;AGER;PDGFRB;MMP14;MYOD1;PAWR;CCNA2;GSK3B;PAM;GPER;IL4R;MYOG;CITED2;CA2;TRIM25;WNT5A;F3;SRD5A1;IHH;BAD;PDGFA;ANXA1;WN…
GO_REGULATION_OF_HOMEOSTATIC_PROCESS	http://www.broadinstitute.org/gsea/msigdb/cards/GO_REGULATION_OF_HOMEOSTATIC_PROCESS	431	0.340075	1.59577	0	0.0668171	INPP5K;SLC30A5;ADA;ITPKB;ATP1A2;NOS1;WRAP53;NOL3;F2;TACR1;PRKACA;CCT6A;BCL10;SMARCA4;PPARGC1A;CACNA1G;ERO1L;AURKB;ISG15;HNRNPA1;ACD;PNKP;ADAM8;NBN;FLCN;CASQ1;PLA2G6;NEK7;LDLR;NR1D2;LRRK2;TINF2;CCT4;TEN1;COMT;BMP8A;TAC1;RIPK3;CASQ2;PDE4D;SENP1;MED1;CTNNB1;XCL1;ADRA2A;NR1H4;CCL3;AGTR1;PLN;MAFB;CAMK2D;UBE2S;SMAD7;HAP1;HNRNPU;AGTR2;SLC8A1;HLA-DRB3;ERCC4;PDPK1;NR1H2;PTPN3;PIH1D1;RFX6;ACVR1B;EFNA5;METR…
GO_FOREBRAIN_NEURON_DEVELOPMENT	http://www.broadinstitute.org/gsea/msigdb/cards/GO_FOREBRAIN_NEURON_DEVELOPMENT	34	0.488563	1.59509	0.00838926	0.0670353	UQCRQ;SLIT1;SLIT3;SLIT2;GNAQ;RAC3;CNTN2;GBX2;SALL3;RAC1;FGFR1;FEZF2;LHX8;ATF5;ROBO2;PLXNA3;DRD2;DCX;RAPGEF2;DCLK2;ROBO1;OGDH;SLC4A10;LHX6;SOX1;DRD1;ATP7A;WNT5A;DISC1;FGF8;ARX;NRP1;FGFR2;SEMA3A
GO_REGULATION_OF_SYNCYTIUM_FORMATION_BY_PLASMA_MEMBRANE_FUSION	http://www.broadinstitute.org/gsea/msigdb/cards/GO_REGULATION_OF_SYNCYTIUM_FORMATION_BY_PLASMA_MEMBRANE_FUSION	23	0.542786	1.59383	0.0116667	0.0676249	RAPGEF3;FLOT1;SCGB3A1;ADAM9;EHD1;NFATC2;CXCL10;GCM1;CAMK1;MYF6;C20orf123;FLT3LG;MYOD1;CXCL9;MYF5;TNFSF14;CFLAR;CD53;IL4;EHD2;MYOG;TM7SF4;MAPK14;IL4R;GDF15
GO_REGULATION_OF_PHOSPHOLIPASE_C_ACTIVITY	http://www.broadinstitute.org/gsea/msigdb/cards/GO_REGULATION_OF_PHOSPHOLIPASE_C_ACTIVITY	39	0.473781	1.59101	0.0117253	0.0690924	ITK;NMUR1;ADRA1A;LPAR1;ANG;FGF2;ABL1;BICD1;CALCR;HTR2B;S1PR4;PTAFR;RASGRP1;AVPR1B;PDGFRB;RASGRP4;AGT;ESR1;FLT1;SELE;PDGFRA;ADCYAP1R1;GNA15;GNAQ;LPAR2;PRKCE;EGFR;PLCB2;AVPR1A;HTR2A;GPR55;FGFR1;EDNRA;TXK;KIT;PRKCD;ARHGAP6;C5AR1;ABL2
GO_LEUKOCYTE_MEDIATED_CYTOTOXICITY	http://www.broadinstitute.org/gsea/msigdb/cards/GO_LEUKOCYTE_MEDIATED_CYTOTOXICITY	35	0.485914	1.59088	0.0066335	0.0689982	CRTAM;STXBP2;UNC13D;PTPN6;KIR3DL1;CLEC2A;RAET1L;RAB27A;MICA;ELANE;CORO1A;VAMP2;TUSC2;GZMB;PRDX1;LYST;MICB;TUBB;CTSG;TUBB4B;KLRF2;TREM1;EMP2;RAET1E;SLAMF7;ULBP3;CEBPG;CADM1;RAET1G;CTSC;CTSH;VAMP7;AZU1;ULBP2;ULBP1
GO_NEGATIVE_REGULATION_OF_PROTEIN_ACETYLATION	http://www.broadinstitute.org/gsea/msigdb/cards/GO_NEGATIVE_REGULATION_OF_PROTEIN_ACETYLATION	21	0.549848	1.59069	0.019573	0.0689634	CTBP1;ATG5;TWIST1;PIH1D1;NOC2L;SPI1;SIRT1;SNCA;PARK7;SET;KLF15;MAGEA2B;HDAC2;MECP2;MAGEA2;TAF7;ZNF451;SIRT3;SIN3A;FOXP3;BRCA1
GO_NEURON_MIGRATION	http://www.broadinstitute.org/gsea/msigdb/cards/GO_NEURON_MIGRATION	106	0.402107	1.59043	0.003003	0.0689599	TBX20;SGK196;DCX;SATB2;CELSR1;AXL;DCDC2;CELSR3;CXCR4;USP9X;ATOH1;VAX1;FZD3;SOX1;DRD1;DDIT4;OLIG3;NR4A2;BBS4;SRF;DCC;BARHL1;PRKG1;NKX2-1;NTRK2;ARX;NRCAM;NRP1;ASCL1;NR2F2;CHL1;SDCCAG8;ASPM;PCM1;SEMA3A;CCKAR;NEUROD4;KIAA0319;NTN1;NAV1;CCK;ASTN1;MEF2C;PEX13;CNTN2;GAS6;ALKBH1;CTNNB1;DCLK1;KIRREL3;PEX7;PAX6;GFRA3;MAPT;NDNF;FYN;DRD2;CDKL5;RAPGEF2;DNER;PSEN1;MARK1;LHX6;C3orf39;FBXO45;CDK5;GATA3;GATA2;UNK…
GO_CEREBRAL_CORTEX_CELL_MIGRATION	http://www.broadinstitute.org/gsea/msigdb/cards/GO_CEREBRAL_CORTEX_CELL_MIGRATION	40	0.473686	1.58991	0.0162338	0.0690802	DIXDC1;DCX;POU3F2;SRGAP2P1;FUT10;ROBO1;PSEN1;CX3CR1;LHX6;FBXO45;CDK5;NR2E1;HTR6;GPR56;SRGAP2;DISC1;NKX2-1;ARX;NRP1;NDEL1;POU3F3;CCDC141;SEMA3A;EFHC1;DAB2IP;RELN;FGF13;MBOAT7;SLIT2;GLI3;DAB1;PEX13;PAFAH1B1;CTNNB1;EGFR;CDK5R2;RAC1;FGFR1;RTN4;SOCS7;CDK5R1;LAMB1;C16orf45
GO_REACTIVE_OXYGEN_SPECIES_METABOLIC_PROCESS	http://www.broadinstitute.org/gsea/msigdb/cards/GO_REACTIVE_OXYGEN_SPECIES_METABOLIC_PROCESS	92	0.408205	1.58962	0.00146843	0.0690644	GPX3;RFK;PXDN;BNIP3;NCF2;HBA2;PLA2R1;LPO;NOX1;SH3PXD2A;CYBA;PRG3;AKT1;HBB;DUOX1;CAT;VAV1;MPV17L;NOX4;PAX2;POR;PRDX4;DRD5;PMAIP1;EPHX2;NDUFS4;NOS3;CPS1;CYB5R4;CYBB;IMMP2L;PRDX1;PDK4;NOS2;NDUFAF2;TPO;MT3;NCF1;NOX5;CYP1A2;PREX1;PARK7;DUOX2;NOX3;RORA;ATPIF1;LRRC33;PRDX2;MAOB;ALOX12;BCL2;NOXA1;SOD2;EPX;EDN1;PXDNL;NDUFA13;CYP1B1;IL19;GLS2;NOS1;NDUFS1;DUOXA1;PRDX3;P2RX7;ATP7A;DDIT4;HBA1;AOX1;CYR61;SLC7A…
GO_POSITIVE_REGULATION_OF_IMMUNE_EFFECTOR_PROCESS	http://www.broadinstitute.org/gsea/msigdb/cards/GO_POSITIVE_REGULATION_OF_IMMUNE_EFFECTOR_PROCESS	152	0.377025	1.58898	0	0.0692695	IL12A;PAXIP1;TLR4;TGFB1;TRIM6;C1orf177;DDX60;CD86;CD74;PGC;IL5;DEFB103B;ZP3;FFAR3;RARA;GAB2;IL23R;VAMP8;IL6;PDPK1;FGR;IL1B;SNX6;HSPD1;PHB;STAT5B;RAC2;TBX21;HPX;VAV1;KLRK1;SH2D1A;XCL1;IL13RA2;CD244;IL12RB1;KLK7;PVR;LTA;HLA-E;TNFRSF14;AP1G1;CCR2;F2RL1;STX7;FCER1A;IL2;BCL10;P2RX7;TRIM15;TNFRSF4;UNC13D;FZD5;HLX;HMOX1;FOXF1;IL12B;ANKRD17;MALT1;STAP1;HLA-DMB;PTAFR;CD46;SEMA7A;RABGEF1;CADM1;FES;TRAF6;IL…
GO_NEURON_PROJECTION_MORPHOGENESIS	http://www.broadinstitute.org/gsea/msigdb/cards/GO_NEURON_PROJECTION_MORPHOGENESIS	389	0.345855	1.58842	0	0.0694152	GDF7;LHX9;AURKA;DRD2;SIAH1;FBXO45;S100A6;RTN4R;SPTAN1;CRMP1;PHOX2B;PTPN11;APBB2;NEO1;NR2E1;GBX1;CDK5;TUBB3;EFNA1;EPHA8;ALCAM;EPYC;FARP1;ODZ2;NEFH;TOP2B;CACNA1A;UNC5A;SDC2;RNF165;MNX1;NGF;HRAS;BCL11B;NRXN1;LHX1;IQGAP1;DRGX;ISPD;ZNF280A;FEZF1;FLOT1;ENAH;IMPACT;NTNG2;EIF2AK4;CNP;SHANK1;ZEB2;RERE;POU4F2;TNN;S100B;KAL1;UBB;LAMA2;PTEN;LINGO3;WNT7A;ANK3;VLDLR;LRFN3;OR8A1;ITGB1;STK11;THBS4;SEMA4F;MAPK1;M…
GO_REGULATION_OF_MUSCLE_CONTRACTION	http://www.broadinstitute.org/gsea/msigdb/cards/GO_REGULATION_OF_MUSCLE_CONTRACTION	143	0.379649	1.58619	0	0.0706422	CHRM2;ADRB2;SCN10A;ADRA1D;HRC;RNF207;STC1;HSPB6;NMU;TBXA2R;CTNNA3;CHRM1;NPPA;CAV1;TNNI1;DSG2;ACE2;ADRBK1;SCN5A;PTGER4;ADRA1B;KCNA1;TNNI2;FKBP1B;HSP90AA1;MYL9;GUCY1A3;GSTO1;ANXA6;MYL5;OXT;CNN1;CHRM3;DOCK4;EDN2;PAWR;PDE4B;ASPH;CHRNB4;CHRNA3;ADORA1;GPER;TPM1;SRF;TNNT1;CALM2;DOCK5;ANK2;KCNB2;DSP;NKX2-5;CALCA;ACTN3;MYBPH;MYH7;RYR2;CALM1;PKP2;TRPM4;KCNJ2;CALCRL;PTGS2;GATA4;HDAC4;CLIC2;RGS2;NPY2R;ITGA2;…
GO_MEMBRANE_BIOGENESIS	http://www.broadinstitute.org/gsea/msigdb/cards/GO_MEMBRANE_BIOGENESIS	30	0.497653	1.58555	0.0104167	0.0708233	CAV1;SPTBN1;ANXA2;PTEN;PEX19;PTPRD;FLOT2;RFTN1;NRXN1;IL1RAPL1;CAV2;ANK3;STX2;EMP2;CDH2;FLOT1;MAGI2;S100A10;CLIP3;NLGN2;NLGN4X;PEX11A;LRP4;PEX16;PACSIN2;NLGN1;PEX3;CAV3;NLGN3;NRXN2
GO_CELLULAR_RESPONSE_TO_ESTRADIOL_STIMULUS	http://www.broadinstitute.org/gsea/msigdb/cards/GO_CELLULAR_RESPONSE_TO_ESTRADIOL_STIMULUS	28	0.511339	1.58459	0.014876	0.0712562	PPARGC1A;SRD5A1;KAT5;SSTR1;IGF1;CCDC62;SFRP1;ESR1;CRHBP;SSTR3;NCOA3;ITGA2;ESR2;SSTR2;PAWR;H2AFZ;HNRNPD;NEFH;MYOD1;MYOG;ZNF703;GPER;IL10;AIFM1;CCNA2;RUVBL2;NRIP1;MSX2;EGFR;RAMP3
GO_REGULATION_OF_TYROSINE_PHOSPHORYLATION_OF_STAT5_PROTEIN	http://www.broadinstitute.org/gsea/msigdb/cards/GO_REGULATION_OF_TYROSINE_PHOSPHORYLATION_OF_STAT5_PROTEIN	20	0.550637	1.5838	0.0240964	0.0715521	PTPN2;CSF2;IL3;IL23A;KIT;GH1;IL12B;IL4;NF2;JAK2;HNF4A;IGF1;IL31RA;IL2;EPO;FYN;ERBB4;CAV1;IL23R;GHR
GO_POSITIVE_REGULATION_OF_NERVOUS_SYSTEM_DEVELOPMENT	http://www.broadinstitute.org/gsea/msigdb/cards/GO_POSITIVE_REGULATION_OF_NERVOUS_SYSTEM_DEVELOPMENT	415	0.343628	1.58332	0	0.0716964	GRN;SYNDIG1;NEU1;VEGFA;GOLGA4;FAM134C;CCL5;CDON;SETX;IFNG;XRCC2;VAMP7;NEUROD1;TMEM30A;GPRC5B;RHEB;PRMT5;NEURL;ARHGAP35;PTPRD;MMD2;NGFR;NEUROG3;STAR;PLAG1;ILK;STMN2;SLIT2;SLITRK1;RIMS1;IL1RAPL1;ENC1;PARD3;NTRK1;ZEB1;LRRC7;ANAPC2;BMP5;CUX1;PALM;GPER;KAT2B;AMIGO1;RASAL1;NTRK2;LRRTM2;NOTCH1;LIF;VEGFC;TIAM1;CX3CL1;ZMYND8;LRTM1;TSPO;ITPKA;ANKRD1;ATOH1;ZNF488;NRG1;FMR1;FLRT1;FKBP1B;UFL1;LPHN1;LYN;DPYSL3…
GO_REGULATION_OF_CORTICOSTEROID_HORMONE_SECRETION	http://www.broadinstitute.org/gsea/msigdb/cards/GO_REGULATION_OF_CORTICOSTEROID_HORMONE_SECRETION	15	0.600611	1.58301	0.030853	0.071728	REN;PTPN11;POMC;TAC1;C1QTNF1;AGT;GAL;CRY1;AGTR2;GALR1;CRHR1;BMP6;GHRL;CRH;AGTR1
GO_REGULATION_OF_INTERFERON_GAMMA_BIOSYNTHETIC_PROCESS	http://www.broadinstitute.org/gsea/msigdb/cards/GO_REGULATION_OF_INTERFERON_GAMMA_BIOSYNTHETIC_PROCESS	16	0.586682	1.58095	0.0325901	0.0727554	TLR8;CD276;CEBPG;IL27;TLR3;LILRB1;FOXP3;ZFPM1;TLR7;TNFRSF13C;IL12B;INHA;INHBA;EBI3;TLR9;IL21
GO_NEGATIVE_REGULATION_OF_LYMPHOCYTE_MEDIATED_IMMUNITY	http://www.broadinstitute.org/gsea/msigdb/cards/GO_NEGATIVE_REGULATION_OF_LYMPHOCYTE_MEDIATED_IMMUNITY	35	0.49073	1.57989	0.0186441	0.0733023	MICA;CEACAM1;IFNB1;ARRB2;SUSD4;HLA-A;LILRB1;TAP1;NDFIP1;PTPN6;SLAMF1;C4BPB;C4BPA;SERPINB4;IFNA2;BCL6;FOXJ1;C10orf54;DUSP22;IGF2;FOXP3;IL20RB;HLA-E;HAVCR2;CR1;HLA-B;LGALS9;PTPRC;THOC1;IL7R;PPP3CB;XCL1;SERPINB9;HFE;CLEC4G;SPN
GO_REGULATED_EXOCYTOSIS	http://www.broadinstitute.org/gsea/msigdb/cards/GO_REGULATED_EXOCYTOSIS	215	0.361112	1.57896	0	0.0737598	RAB31;POTEKP;SYT6;SYT11;APLP2;CCL3;SPP2;TRIM9;PSAP;VCL;RAB11FIP1;F5;THBS1;OTOF;CLEC3B;F13A1;TC2N;SYT1;CHP;SYTL5;RPH3A;SOD1;FLNA;CHGA;WDR1;ACTN4;SYTL3;UNC13A;P2RX1;P2RX7;ITGA2B;UNC13D;STX2;A1BG;IGF1;SCRIB;SYT14;ORM2;STX3;SYT12;CRHBP;ABCC4;SYT14L;PHACTR2;ZP4;HCK;SCIN;PLEK;C9orf11;FIGF;DOC2A;SERPINE1;RIMS3;CADPS2;STX1B;SYT4;PLDN;BRPF3;SELP;SNAP23;QSOX1;ITIH4;KLRF2;TGFB1;PIP5K1C;CACNA1A;TTN;FN1;SYT15…
GO_POSITIVE_REGULATION_OF_BLOOD_VESSEL_ENDOTHELIAL_CELL_MIGRATION	http://www.broadinstitute.org/gsea/msigdb/cards/GO_POSITIVE_REGULATION_OF_BLOOD_VESSEL_ENDOTHELIAL_CELL_MIGRATION	25	0.521286	1.57815	0.0206186	0.0741835	PRKD2;SRPX2;CCR2;VEGFC;VEGFA;PDGFB;AMOTL1;MAPK14;PTGS2;AMOT;HDAC7;PLCG1;FGF2;AKT1;PRKD1;PRKCA;THBS1;FOXC2;CIB1;STAT5A;HSPB1;TGFB1;HDAC9;ANGPT4;ANGPT1
GO_THYMOCYTE_AGGREGATION	http://www.broadinstitute.org/gsea/msigdb/cards/GO_THYMOCYTE_AGGREGATION	45	0.459086	1.57813	0.00796178	0.0740092	GATA3;CCR7;STK11;SRF;CDK6;JMJD6;RPS6;STAT5B;FAS;CD3E;CD3D;FZD5;ATG5;WNT1;ZAP70;ITPKB;LIG4;AIRE;ZBTB1;FZD8;FZD7;FADD;ZFP36L2;CD28;DOCK2;RAG2;ADAM17;PRKDC;BCL2;SHH;CD74;JAG2;CARD11;RIPK3;ZFP36L1;B2M;GLI3;WNT4;RAG1;SPN;MAFB;DNAJA3;CTNNB1;BCL11B;NKAP
GO_MODULATION_OF_EXCITATORY_POSTSYNAPTIC_POTENTIAL	http://www.broadinstitute.org/gsea/msigdb/cards/GO_MODULATION_OF_EXCITATORY_POSTSYNAPTIC_POTENTIAL	30	0.506485	1.57701	0.0115132	0.0744672	NLGN2;NLGN4X;GSK3B;S1PR2;CELF4;MTMR2;PTK2B;SHANK1;GRIN1;NLGN1;EIF4A3;LRRK2;DRD4;NLGN3;CUX2;RELN;ZMYND8;WNT7A;PTEN;RIMS2;PRKCZ;NPY2R;NETO1;SHANK3;RIMS1;STX1B;NRXN1;STX1A;DLG4;DMPK
GO_KERATAN_SULFATE_BIOSYNTHETIC_PROCESS	http://www.broadinstitute.org/gsea/msigdb/cards/GO_KERATAN_SULFATE_BIOSYNTHETIC_PROCESS	27	0.515071	1.57574	0.0233723	0.0750994	B4GALT4;ST3GAL3;B4GALT5;OGN;ST3GAL1;B3GNT7;LUM;B4GALT2;CHST1;CHST6;B4GALT6;B3GNT3;ACAN;B3GNT1;PRELP;ST3GAL6;ST3GAL4;B4GALT3;B3GNT4;ST3GAL2;CHST5;CHST2;SLC35D2;KERA;FMOD;B4GALT1;OMD;B3GNT2
GO_SECRETION_BY_CELL	http://www.broadinstitute.org/gsea/msigdb/cards/GO_SECRETION_BY_CELL	468	0.337655	1.57556	0	0.0749949	TMSB4X;CARTPT;TMED10;FOXP1;CFTR;LIN7B;PDGFB;SYTL4;SNAP29;CDC37L1;RIMS4;PTPRN;JAGN1;NRXN2;VAMP1;SLC30A8;SEC22C;TF;ANXA1;FOXD1;DGKI;SLC44A4;SYT2;VAMP5;STXBP5;GAD1;MRGPRX2;ILDR2;DOC2B;RAB1A;ANXA3;GPAM;NAAA;EXOC5;CCR1;SRGN;SYTL2;RPH3AL;CHAT;SMAD2;CACNA1B;SNPH;PPBP;CDK16;NPFF;NKD2;VTI1B;CPLX4;CTSW;DNAJC5;SYT13;SNAP25;CANX;APBA1;PDGFA;SRCIN1;AXL;ACVR2B;GLS2;PIK3CD;VGF;LILRB1;YKT6;SYT7;NRXN3;CALM2;VPS45…
GO_NEGATIVE_REGULATION_OF_ADAPTIVE_IMMUNE_RESPONSE	http://www.broadinstitute.org/gsea/msigdb/cards/GO_NEGATIVE_REGULATION_OF_ADAPTIVE_IMMUNE_RESPONSE	36	0.480951	1.57525	0.0149502	0.0750114	DUSP22;JAK3;FOXJ1;C10orf54;IL20RB;RC3H1;FOXP3;C4BPA;C4BPB;TNFSF18;IL4;BCL6;IFNA2;PPP3CB;ALOX15;HFE;IL1RL1;XCL1;THOC1;IL7R;CLEC4G;SPN;HAVCR2;CR1;PTPRC;IL33;IFNB1;IL4R;SAMSN1;CEACAM1;PTPN6;SLAMF1;LILRB1;TNFSF4;SUSD4;NDFIP1;TRIM27
GO_REGULATION_OF_OSSIFICATION	http://www.broadinstitute.org/gsea/msigdb/cards/GO_REGULATION_OF_OSSIFICATION	170	0.373498	1.57522	0	0.0748371	ZBTB16;LRP4;PTCH1;PDLIM7;ENPP1;BMPR2;CLIC1;TFAP2A;PBX1;ESRRA;PRKD1;DLX5;GPM6B;IL6;DDX5;CITED1;LIMD1;ANO6;MSX2;BCL2;OSR2;IL6ST;IFITM1;FGFR1;PTK2;BMPR1B;BMP6;LRP5;SMURF1;TWIST1;GDF10;FAM101B;GATA1;JAG1;GNAS;FAM20C;TGFB1;MGP;PLA2G4A;CYP27B1;DHRS3;CTNNBIP1;FZD1;SNAI2;TMEM119;AREG;CDK6;DDR2;IGFBP5;HEMGN;RBPJ;KL;SKI;TOB2;OSR1;TACR1;PRKACA;CSF1;ID4;SMAD3;GREM1;IGF1;IFITM5;C2orf28;P2RX7;C1orf9;GLI1;MEPE;…
GO_ANATOMICAL_STRUCTURE_MATURATION	http://www.broadinstitute.org/gsea/msigdb/cards/GO_ANATOMICAL_STRUCTURE_MATURATION	39	0.471754	1.57508	0.0185185	0.0747426	RYR1;BMP2;THBS3;LYL1;TGFB2;CACNA1A;CDK5R1;RERE;DCHS1;ALDH1A2;GRIN1;CEND1;MMP2;GH1;FAT4;S1PR1;CDK5R2;DDIT3;RECK;ACVRL1;PLXNB1;ARCN1;IGF1;ANO6;PHOSPHO1;CDH5;RET;SPINK5;WNT1;LEP;ANKRD17;FGFR3;RBPJ;SEMA4D;ERCC2;GATA3;DAG1;RHOA;PAX2
GO_POSITIVE_REGULATION_OF_LIPASE_ACTIVITY	http://www.broadinstitute.org/gsea/msigdb/cards/GO_POSITIVE_REGULATION_OF_LIPASE_ACTIVITY	65	0.429045	1.57418	0.0164425	0.0751004	FGFR2;PLA2G5;HTR2B;CALCR;FGF2;ANG;LPAR1;HPCA;PDPK1;NMUR1;GPIHBP1;NR1H2;C5AR1;KIT;LMF1;FGFR1;GPR55;APOA1;PRKCE;LPAR2;GNA15;ARL1;ADCYAP1R1;SELE;APOH;AGT;APOC2;RASGRP4;APOA5;PLA2G1B;PDGFRB;AVPR1B;FGFR3;PTAFR;CAMK2B;S1PR4;ABHD5;RHOA;CYR61;MARCKS;ADRA1A;PLIN5;RHOC;ITK;ABL2;PRKCD;ARHGAP6;PNLIP;NR1H3;TXK;NMUR2;EDNRA;GNA13;ARF4;AVPR1A;HTR2A;CCL5;EGFR;PLCB2;PRKCZ;AGTR1;GNAQ;PDGFRA;FLT1;ESR1;APOA4
GO_STEROID_BIOSYNTHETIC_PROCESS	http://www.broadinstitute.org/gsea/msigdb/cards/GO_STEROID_BIOSYNTHETIC_PROCESS	109	0.392683	1.57389	0.00296736	0.0751164	SLC27A2;TM7SF2;ACLY;HMGCS1;CYP7A1;FDX1L;HMGCS2;CYP11B1;HSD3B7;ABCB11;MSMO1;IDI2;SDR42E1;SRD5A1;HSD17B7;CYP11A1;TSPO;AKR1C3;FDXR;AMACR;G6PD;AKR1C4;PRLR;FDX1;STARD5;CRH;PRKAG2;GGPS1;FDFT1;ACBD3;CFTR;HSD3B2;HSD11B2;LBR;IDI1;SCP2;LOC100288072;MED1;HSD17B14;STAR;SLC27A5;NR0B1;INSIG2;HSD17B8;CYP8B1;FDPS;SRD5A2;APOA4;CYP27A1;STARD3;NPC1L1;INSIG1;FSHB;MVD;MVK;PBX1;ACOT8;HSD17B1;CYP11B2;CYB5R3;DHCR7;CYP2R…
GO_REGULATION_OF_TUMOR_NECROSIS_FACTOR_BIOSYNTHETIC_PROCESS	http://www.broadinstitute.org/gsea/msigdb/cards/GO_REGULATION_OF_TUMOR_NECROSIS_FACTOR_BIOSYNTHETIC_PROCESS	18	0.570502	1.57374	0.0252252	0.0750308	TNFRSF8;HSPB1;LILRB1;THBS1;CARD9;LBP;GHSR;BCL3;TLR4;SPN;ERRFI1;IL10;TLR1;UBE2J1;AZU1;MAPKAPK2;GHRL;CCR2
GO_POSITIVE_REGULATION_OF_IMMUNOGLOBULIN_PRODUCTION	http://www.broadinstitute.org/gsea/msigdb/cards/GO_POSITIVE_REGULATION_OF_IMMUNOGLOBULIN_PRODUCTION	30	0.499869	1.57303	0.0183639	0.0752703	CLCF1;HLA-E;TGFB1;IL6;IL13;TNFSF4;TNFSF13;STX4;MZB1;VAMP3;XCL1;CD28;IL2;IL5;UNG;CD40;TNFRSF4;EXOSC3;PAXIP1;MSH6;IL4R;RBP4;IL4;WHSC1;SASH3;STAT6;IL33;IFNG;HPX;TBX21;XBP1
GO_NEGATIVE_REGULATION_OF_INTERLEUKIN_6_PRODUCTION	http://www.broadinstitute.org/gsea/msigdb/cards/GO_NEGATIVE_REGULATION_OF_INTERLEUKIN_6_PRODUCTION	33	0.492726	1.57251	0.0153322	0.0753986	BANK1;HAVCR2;PTPN22;C1QTNF3;ARRB1;GAS6;TLR4;NLRP12;GHSR;KLF2;ORM1;IL36RN;ZC3H12A;IL10;GPR77;TLR9;FOXJ1;TNF;GHRL;FOXP3;IRAK3;ARRB2;CSK;SLAMF1;NLRC3;BPI;NLRX1;SELS;RABGEF1;INPP5D;GBA;HGF;NCKAP1L;TNFAIP3;SOCS5
GO_REGULATION_OF_INTERLEUKIN_1_PRODUCTION	http://www.broadinstitute.org/gsea/msigdb/cards/GO_REGULATION_OF_INTERLEUKIN_1_PRODUCTION	57	0.439447	1.57246	0.00620155	0.0752439	TNFAIP3;MEFV;ISL1;PYDC2;CASP5;CCR7;NLRP2;CARD8;WNT5A;P2RX7;IFI16;IFNAR1;ERRFI1;PANX1;ARRB2;SMAD3;HMGB1;AIM2;PYDC1;NOD1;SAA1;AZU1;ANXA1;NLRP3;GHRL;CCR2;IFNG;CALCA;F2R;FOXP1;S1PR3;CCL20;IL10;HDAC2;SPHK1;ZC3H12A;JAK2;NLRP1;PTGER4;NLRP2P;GAS6;PYCARD;NOD2;APOA1;PML;CASP1;GHSR;CCL3;GSTP1;NLRP12;TLR4;GSDMD;HAVCR2;HSPB1;TRIM16;LGALS9;CCL19;ACP5
GO_REGULATION_OF_CHONDROCYTE_DIFFERENTIATION	http://www.broadinstitute.org/gsea/msigdb/cards/GO_REGULATION_OF_CHONDROCYTE_DIFFERENTIATION	41	0.462815	1.57098	0.0128617	0.075966	SIX2;AXIN2;BMP6;NKX3-2;ADAMTS7;HOXA11;RELA;SOX9;PKDCC;PTHLH;CTGF;SOX5;ACVRL1;BMPR1B;RARG;GLI3;GLG1;BMP4;SNAI2;CTNNB1;EFEMP1;FAM101B;KIAA1715;SHOX2;SOX6;WNT9A;RUNX2;CHADL;FAM101A;RARB;SCIN;GDF6;GDF5;ZBTB16;FGF18;POR;GLI2;IHH;TGFBR1;TRPS1;ZNF664-FAM101A;MAF;ADAMTS12;LOXL2;GREM1;SMAD3
GO_DEVELOPMENTAL_MATURATION	http://www.broadinstitute.org/gsea/msigdb/cards/GO_DEVELOPMENTAL_MATURATION	185	0.366729	1.57097	0	0.0757761	RUNX2;CDKN1C;STXBP1;SCLT1;AP1M1;CEBPA;CCL19;GJA1;ID2;LYL1;BFSP2;INSL3;CABYR;NFASC;RYR1;BSPH1;IL15;RAB32;SOX10;DDIT3;TAL1;RAB3A;BRCA2;BTK;C19orf80;HIF1A;KCNIP2;DCHS1;ACRBP;GLDN;PICALM;CNTNAP2;L3MBTL3;FARP2;SLC17A7;PHOSPHO1;PABPC1L;EPAS1;FEM1B;DLD;PICK1;ANKS1A;IL21;GATA3;SOX8;SEMA4D;TGFB2;MAEA;CATSPER4;AP3D1;TMEM79;FBXO5;THBS3;CLN5;CNTN2;SLC26A3;GNAQ;BMP2;PTH1R;SEPT4;ACVRL1;CFTR;ROD1;VEGFA;CCL21;G6…
GO_POSITIVE_REGULATION_OF_INTERLEUKIN_1_BETA_PRODUCTION	http://www.broadinstitute.org/gsea/msigdb/cards/GO_POSITIVE_REGULATION_OF_INTERLEUKIN_1_BETA_PRODUCTION	30	0.498984	1.57096	0.0133556	0.07559	NLRP3;CCR2;ISL1;IFNG;NOD1;AZU1;NLRP1;NLRP2;CASP5;JAK2;CASP1;CCL3;IFI16;IFNAR1;NLRP12;PANX1;CARD8;PYCARD;NOD2;WNT5A;P2RX7;TRIM16;LGALS9;AIM2;CCL19;PYDC1;GSDMD;SMAD3;HMGB1;HSPB1
GO_NEGATIVE_REGULATION_OF_DEFENSE_RESPONSE	http://www.broadinstitute.org/gsea/msigdb/cards/GO_NEGATIVE_REGULATION_OF_DEFENSE_RESPONSE	134	0.38066	1.57082	0.00143266	0.0755131	PSMB4;PPARD;NDFIP1;SPINK5;NFKB1;IRAK3;LILRB1;A2M;TNFAIP3;ISL1;HLA-DRB4;CUEDC2;TRIM38;TNFAIP8L2;GPER;ADORA1;SPN;TSPAN6;NT5E;SLIT2;SERPINC1;CD276;NOV;INS;DHX58;LGALS9;TYRO3;BCR;IL20RB;NR1H3;NLRP3;CNR2;CALCRL;ABR;IL4;CX3CR1;DUSP10;SOCS3;TEK;WFDC1;HLA-A;IL2RA;ARRB2;FAM132A;ITCH;MEFV;MVK;SOCS5;NLRC5;PPM1B;ADRB2;MICB;HGF;GATA3;PYDC2;RPS19;ETS1;MICA;O3FAR1;RORA;TRAF3IP1;APOA1;APOD;KLF4;ACP5;HLA-B;CR1;C1…
GO_BLOOD_COAGULATION_FIBRIN_CLOT_FORMATION	http://www.broadinstitute.org/gsea/msigdb/cards/GO_BLOOD_COAGULATION_FIBRIN_CLOT_FORMATION	25	0.526125	1.56766	0.0184255	0.0774631	GP9;FGB;F12;F9;F7;FGA;TFPI;SERPING1;KLKB1;F10;FBLN1;GP1BA;FGG;GP1BB;KNG1;F11;APOH;PRCP;A2M;F2;VWF;F3;C1QBP;F8;GP5
GO_ASSOCIATIVE_LEARNING	http://www.broadinstitute.org/gsea/msigdb/cards/GO_ASSOCIATIVE_LEARNING	71	0.423604	1.56733	0.0031348	0.0774957	DRD2;CLN3;HMGCR;DRD3;MTOR;MEIS2;NF1;RIN1;CHRNB2;IFT20;CDK5;MECP2;OPRK1;NDRG4;ADRB2;EIF4A3;ACCN2;HRH1;DEAF1;KRAS;DRD5;ATP1A3;CREB1;LRRN4;SGK1;NRGN;NPTN;RELN;PTPRZ1;GABRA5;TANC1;HRH2;PDE1B;UCN;ADAM2;NEUROD2;HIF1A;GRIN1;KIT;SHANK1;ADCY3;CLN8;TACR1;ATP1A2;ITGB1;RIC8A;MLL;PPT1;NPTX2;NETO1;NPS;DRD1;SYNGAP1;BTG2;DBH;PPP1R1B;SRF;NTS;APP;GRM7;DRD4;SNAP25;TAC1;GRIN2A;TBR1;CTNS;TNR;FOS;RGS14;CRH;BRAF;FOXB1;…
GO_CELLULAR_AMINO_ACID_CATABOLIC_PROCESS	http://www.broadinstitute.org/gsea/msigdb/cards/GO_CELLULAR_AMINO_ACID_CATABOLIC_PROCESS	108	0.389153	1.5661	0.00153139	0.0781164	NOS3;BCAT1;HPD;PPAT;IL4I1;PPM1K;GOT2;ALDH1L1;ABHD12;GPT;ALDH1L2;PIPOX;ADO;ACAT1;GLUD1;PCYOX1L;ENOSF1;IDO1;GLS;DBT;ALDH4A1;DLD;ACMSD;PRODH2;GLUD2;AMDHD1;SDS;MTRR;KYNU;HOGA1;SLC25A21;HSD17B10;ALDH5A1;BCAT2;AASS;C14orf126;GSTZ1;UROC1;DDO;GLDC;PAH;HAL;DLST;GAD2;CCBL1;BCKDHB;GPT2;NOS2;MCCC1;OAT;AFMID;AADAT;GCSH;ALDH7A1;ARG1;TAT;HDC;FAH;OTC;HIBADH;MTHFS;AHCY;GOT1;PCBD1;ASL;CRYM;ASPA;CDO1;THNSL2;PCYOX1;…
GO_POSITIVE_REGULATION_OF_LYMPHOCYTE_APOPTOTIC_PROCESS	http://www.broadinstitute.org/gsea/msigdb/cards/GO_POSITIVE_REGULATION_OF_LYMPHOCYTE_APOPTOTIC_PROCESS	20	0.540491	1.56565	0.0261324	0.078246	LGALS9;ZC3H8;TP53;TGFB2;BBC3;NFKBID;PRELID1;P2RX7;WNT5A;CCL5;FNIP1;IDO1;LGALS16;PDCD1;IL10;ADAM8;LGALS13;LGALS14;BAX;FAS
GO_COLLAGEN_FIBRIL_ORGANIZATION	http://www.broadinstitute.org/gsea/msigdb/cards/GO_COLLAGEN_FIBRIL_ORGANIZATION	37	0.475614	1.56533	0.00981997	0.0782903	LOX;LOXL2;ATP7A;COL1A1;TNXB;SCXB;NF1;COL11A1;MMP11;TGFBR1;ADAMTS2;GREM1;COL11A2;TNXA;ADAMTS14;COL14A1;FOXC1;DDR2;COL3A1;PLOD3;COL5A2;DPT;P4HA1;SFRP2;COL5A1;FOXC2;TGFB2;COL5A3;ANXA2;FMOD;LUM;CYP1B1;COL12A1;COL2A1;ADAMTS3;SERPINH1;COL1A2;SERPINF2
GO_NEGATIVE_REGULATION_OF_CYCLIC_NUCLEOTIDE_METABOLIC_PROCESS	http://www.broadinstitute.org/gsea/msigdb/cards/GO_NEGATIVE_REGULATION_OF_CYCLIC_NUCLEOTIDE_METABOLIC_PROCESS	42	0.459998	1.5645	0.0131148	0.0787077	NPY2R;EDNRB;ADRA2A;GPR87;GALR1;CRHR2;PDZD3;P2RY13;APLP1;OPRL1;PRKCA;EGLN1;MTNR1B;EDNRA;GALR2;CCR2;PDE2A;HTR1E;GRM2;GNAI2;EDN1;AKAP5;GRM8;GRM3;LPAR1;LTB4R2;GALR3;HTR1B;HPCA;OPRM1;SSTR4;DRD2;AKAP6;DRD3;MAPK7;GABBR1;DRD4;GRM7;GNAI3;PALM;GABBR2;PTGER3
GO_NEGATIVE_REGULATION_OF_IMMUNE_RESPONSE	http://www.broadinstitute.org/gsea/msigdb/cards/GO_NEGATIVE_REGULATION_OF_IMMUNE_RESPONSE	115	0.385045	1.56272	0.00443787	0.0796872	PPARG;HMOX1;NDFIP1;TRIM27;HLX;SPINK5;A2M;C19orf29;IRAK3;LILRB1;MUL1;IFI16;PSMB4;SLAMF1;MASP1;RABGEF1;CD46;IL4R;PGLYRP3;HLA-DRB4;IFNB1;CUEDC2;TNFAIP3;NLRP6;IL33;FOXF1;IL12B;TYRO3;LGALS9;DHX58;INS;TGFB2;ANGPT1;HLA-E;CLEC4G;SPN;DNAJA3;IL7R;IL13RA2;PPP3CB;ALOX15;HFE;IL1RL1;XCL1;SERPINB9;IL27RA;IFNA2;C4BPB;HLA-G;TNFSF18;IL4;GPX1;CD84;ABR;CD300A;CCR2;BCR;IL20RB;NR1H3;FER;ADAR;ANXA1;JAK3;DRD2;TAP1;NR1H2…
GO_SMOOTH_MUSCLE_CONTRACTION	http://www.broadinstitute.org/gsea/msigdb/cards/GO_SMOOTH_MUSCLE_CONTRACTION	45	0.457139	1.56247	0.0172956	0.0796492	P2RX3;KNG1;SLC8A1;EDNRA;FKBP1B;TACR2;EDN1;HTR7;HTR2A;NPY1R;EDNRB;DLG1;MKKS;CHRM3;PDE4D;AGT;PIK3C2A;MYH11;SULF1;CHRNB4;SSTR2;EDN2;GDNF;SMTN;PTGER3;ACTA2;MYLK;HTR2B;TPCN2;KCNMA1;ROCK1;SULF2;PLA2G6;BDKRB2;DRD1;CHRNB2;ROCK2;BBS2;ADRA1A;NMUR1;TACR1;EDN3;HTR1D;DRD2;P2RX2
GO_POSITIVE_REGULATION_OF_NF_KAPPAB_IMPORT_INTO_NUCLEUS	http://www.broadinstitute.org/gsea/msigdb/cards/GO_POSITIVE_REGULATION_OF_NF_KAPPAB_IMPORT_INTO_NUCLEUS	26	0.512255	1.56211	0.0229885	0.0797367	TLR9;IL18R1;RHOA;SPHK1;PTGS2;IL18;IL23A;TNFSF14;TNF;PRKCQ;ZNF268;EDAR;TLR7;C8orf4;IL12B;IL1B;LGALS9;CCL19;TLR3;GREM1;RBCK1;CD27;TLR4;NLRP12;EDA;TLR2;TRIP6
GO_POSITIVE_REGULATION_OF_CALCIUM_ION_TRANSMEMBRANE_TRANSPORT	http://www.broadinstitute.org/gsea/msigdb/cards/GO_POSITIVE_REGULATION_OF_CALCIUM_ION_TRANSMEMBRANE_TRANSPORT	55	0.440805	1.56167	0.0130506	0.0798771	PDPK1;NTSR1;PKD2;STIM1;ANK2;AKAP6;KCNE3;F2;TRPC1;STIM2;CALM2;ABL1;DRD1;RGN;SRI;PLCG1;GPER;CAPN3;NPSR1;THY1;BAX;EFCAB4B;CALM3;ASPH;CACNA2D1;PLCG2;CXCL9;FGF14;TRDN;F2RL3;BDKRB1;SUMO1;JPH2;IL13;CXCL10;GSTM2;BMP4;SNCA;GSTO1;LACRT;CXCR3;RAPGEF3;CXCL11;XCL1;TEX101;CACNB2;KCNE2;ATP1B1;KIAA1199;TMEM110;HAP1;HSPA2;HTT;CALM1;RYR2;SLC9A1;EDNRA;S100A1;F2R
GO_SYNAPTIC_VESICLE_LOCALIZATION	http://www.broadinstitute.org/gsea/msigdb/cards/GO_SYNAPTIC_VESICLE_LOCALIZATION	100	0.397508	1.56144	0.00909091	0.079831	BLOC1S2;SYTL1;C2CD4C;RIMS2;STX4;AP3B1;WNT3A;CNO;PSEN1;STX1A;CPLX2;SYT10;SYT3;RAB27A;SYT9;STX19;PACSIN1;PCLO;CDK5;SNAP47;AP3M2;STX11;CADPS;VAMP2;RAB5A;DPYSL2;DTNBP1;PIP5K1C;CACNA1A;C2CD4A;SYT16;C2CD4D;ARF1;SYT4;STX1B;NRXN1;SNAP23;ITSN1;PLDN;UNC13B;LPHN1;CPLX1;SYT5;TOR1A;SYT17;RAB3A;LIN7A;SH3GL2;SYT15;NLGN1;SYNJ1;SYT8;SYT14L;WNT7A;C2CD4B;SYT12;STX3;BLOC1S1;P2RX7;SEPT5;SYT14;SYT7;DNM2;SCRIB;STX2;RPH…
GO_AMINO_ACID_BETAINE_METABOLIC_PROCESS	http://www.broadinstitute.org/gsea/msigdb/cards/GO_AMINO_ACID_BETAINE_METABOLIC_PROCESS	18	0.547439	1.56104	0.0225694	0.0799847	BHMT2;ACADM;BBOX1;DMGDH;TMLHE;ALDH9A1;CPT1C;BHMT;CPT1A;SLC22A5;POR;CRAT;SHMT1;CROT;SLC22A4;ACADL;CHDH;ALDH7A1
GO_BRANCHED_CHAIN_AMINO_ACID_METABOLIC_PROCESS	http://www.broadinstitute.org/gsea/msigdb/cards/GO_BRANCHED_CHAIN_AMINO_ACID_METABOLIC_PROCESS	23	0.530785	1.56018	0.0253807	0.0804145	MCCC1;BCKDHB;GHR;STAT5A;ALDH6A1;HIBCH;MCCC2;DBT;BCKDK;ACADSB;BCKDHA;DLD;ACAD8;HMGCL;HSD17B10;ACAT1;IVD;BCAT2;BCAT1;PPM1K;STAT5B;HIBADH;AUH
GO_CONNECTIVE_TISSUE_DEVELOPMENT	http://www.broadinstitute.org/gsea/msigdb/cards/GO_CONNECTIVE_TISSUE_DEVELOPMENT	186	0.362353	1.56007	0	0.0802819	HYAL2;BARX2;MEX3C;GDF2;NOG;RARG;MKKS;RUNX2;NFIB;UMODL1;ID2;HOXD3;PAX7;HIF1A;SMAD1;SIX2;SMAD5;ITGB8;CD44;TNMD;SERPINH1;AACS;BBS2;UNCX;GLI2;HOXC4;COL11A2;MYCN;IMPAD1;HOXB3;IFT80;SOX8;RUNX1;SNX19;TBL1XR1;HYAL1;STC1;BMPR1A;CSGALNACT1;SFRP2;THBS3;THRA;BMP2;FBXW4;PTH1R;TGFB2;HAND2;WNT7B;SOX6;IL17F;NOV;MATN1;RORC;FOXD1;XBP1;MYF5;PKD1;PDGFB;COL2A1;GPLD1;BMP7;SH3PXD2B;WNT5A;PPARD;BMP1;CYR61;IHH;SCXB;CER1;…
GO_NEGATIVE_REGULATION_OF_NUCLEOTIDE_METABOLIC_PROCESS	http://www.broadinstitute.org/gsea/msigdb/cards/GO_NEGATIVE_REGULATION_OF_NUCLEOTIDE_METABOLIC_PROCESS	62	0.432089	1.55881	0.0113086	0.081041	TSPO;SSTR4;OPRM1;DRD2;AKAP6;DRD3;CDA;C12orf5;HTR1B;MLXIPL;HPCA;LPAR1;GRM3;GALR3;LTB4R2;PPARGC1A;GRM8;DDIT4;FLCN;APOC3;GNAI3;GABBR2;PTGER3;PALM;MYOG;DRD4;GRM7;MAPK7;GSK3A;GABBR1;OPRL1;PID1;PRKCA;PPARA;SIRT6;P2RY13;APLP1;CBFA2T3;HDAC4;PPIF;PDZD3;CRHR2;NPY2R;STAT3;SNCA;DNAJC15;EDNRB;ADRA2A;GPR87;GALR1;EDN1;GNAI2;AKAP5;HTR1E;GRM2;EDNRA;GALR2;CCR2;PDE2A;ACTN3;EGLN1;MTNR1B;FBP1
GO_LONG_TERM_SYNAPTIC_POTENTIATION	http://www.broadinstitute.org/gsea/msigdb/cards/GO_LONG_TERM_SYNAPTIC_POTENTIATION	39	0.464725	1.5587	0.010989	0.0809076	GIP;GFAP;SHANK2;STX4;PTEN;SYT12;STX3;DRD1;MECP2;NR2E1;LRRTM1;PTN;SNAP47;MAPK1;SNAP25;VAMP2;LRRTM2;NTRK2;RELN;PLK2;SLC8A2;ITPR3;NPTN;SLC8A3;SLC24A2;PRKCZ;SNCA;RIMS1;TNR;GRIN2A;CRHR2;SERPINE2;PTK2B;NLGN1;BRAF;CRH;S100B;RGS14;NLGN3
GO_POSITIVE_REGULATION_OF_MUSCLE_CELL_DIFFERENTIATION	http://www.broadinstitute.org/gsea/msigdb/cards/GO_POSITIVE_REGULATION_OF_MUSCLE_CELL_DIFFERENTIATION	83	0.404883	1.55796	0.00307692	0.0811719	IGFBP3;MESP1;NEU2;CD53;IL4R;GPER;MAPK14;MYOG;MYOD1;RBPJ;MMP14;EP300;GREM1;CSRP3;NFATC2;EFNB2;CTH;MYOCD;MEF2A;PROX1;IL4;EHD2;TBX1;CTNNA1;CDON;MYF5;BTG1;CDC42;MAPK11;TNFSF14;CAMK1;SETD3;TCF3;ILK;THRA;MEF2C;SMYD1;BMP4;CTNNB1;MAML1;SMARCD3;MAP3K5;GDF15;CXCL9;BMP10;MYLK3;CTNNA2;MYF6;CDH15;AKAP6;BOC;SPAG9;MTOR;EHD1;CDH2;NR2C2;HIF1AN;NEK5;PLCB1;WNT3A;ABL1;OLFM2;MORF4L2;TRIM32;BCL2;NRG1;EDN1;SHH;BNIP2;FL…
GO_G_PROTEIN_COUPLED_PURINERGIC_RECEPTOR_SIGNALING_PATHWAY	http://www.broadinstitute.org/gsea/msigdb/cards/GO_G_PROTEIN_COUPLED_PURINERGIC_RECEPTOR_SIGNALING_PATHWAY	19	0.55333	1.55781	0.022807	0.0810957	ADORA1;P2RY10;P2RY12;GNAI2;P2RY6;P2RY8;ADORA2A;PTAFR;P2RY2;ADCY5;P2RY4;ADORA2B;P2RY14;GPR171;P2RY11;P2RY13;ADORA3;GPR87;GPR34;P2RY1
GO_REGULATION_OF_ACTIVATED_T_CELL_PROLIFERATION	http://www.broadinstitute.org/gsea/msigdb/cards/GO_REGULATION_OF_ACTIVATED_T_CELL_PROLIFERATION	40	0.464981	1.55679	0.00326264	0.081604	CD274;LGALS9;RIPK3;GPAM;PYCARD;TMIGD2;PDCD1LG2;IL12RB1;IL4;IGFBP2;CD86;JAK3;IGF2;CASP3;PRKAR1A;FOXP3;RC3H1;IL23A;IL23R;TNFSF4;HMGB1;IL2RA;CD24;PYDC1;IL2;SLAMF1;FADD;CLC;ICOSLG;EPO;IGF1;HHLA2;TNFSF9;PRNP;IDO1;BTN2A2;AGER;STAT5B;IL12B;IL18
GO_RIBOSOMAL_SMALL_SUBUNIT_ASSEMBLY	http://www.broadinstitute.org/gsea/msigdb/cards/GO_RIBOSOMAL_SMALL_SUBUNIT_ASSEMBLY	17	0.563792	1.55644	0.0438597	0.0816711	RPL38;PWP2;RRP7A;RPS14;RPS10;RPS17;RPS27;RPS27L;ABT1;RPS5;MRPS7;RPS10P5;ERAL1;MRPS11;RRP7B;RPS19;RPSA;RPS15
GO_NEGATIVE_REGULATION_OF_HOMEOSTATIC_PROCESS	http://www.broadinstitute.org/gsea/msigdb/cards/GO_NEGATIVE_REGULATION_OF_HOMEOSTATIC_PROCESS	122	0.38434	1.5556	0.00297619	0.0820722	BCL10;CSK;CALM2;ERO1L;P2RX7;ATM;SRI;TRPA1;KLF13;IAPP;ADA;BBC3;PIM3;NOS1;ITPKB;NTSR1;NOL3;GAS2L1;PLCG2;UBASH3B;TINF2;TRDN;TNFAIP3;FKBP1A;HNRNPA1;ADORA1;ACD;NBN;FLCN;HNRNPC;CCR7;ITPR2;GPAM;MCRS1;ADRA2A;CLIC2;XCL1;CCL3;MAFB;CRHR2;SRC;PINX1;COMT;FCER1G;FCRL5;LDB1;CASQ2;GSTM2;TRPV1;MCOLN1;RYR2;CALM1;KITLG;ERCC4;HOXA5;TNFRSF11B;CALCA;TPCN1;ANPEP;HTR2C;UTS2;CHERP;CCL21;HTR2A;RAD50;CARTPT;HNRNPU;FGF2;FAD…
GO_RESPONSE_TO_CORTICOSTEROID	http://www.broadinstitute.org/gsea/msigdb/cards/GO_RESPONSE_TO_CORTICOSTEROID	173	0.363171	1.5553	0	0.0821357	EDN1;BCL2;ADCYAP1;UCN;MDK;IL10;MAOB;S100B;BMP6;ABCA3;IGFBP2;FN1;LIPC;TGFB1;CPN1;TK1;REST;DNMT3B;PPARGC1B;GHRHR;PLA2G4A;FLT3;RAN;PDX1;SERPINF1;CDKN1A;SLC18A2;CPS1;SGK1;DUSP1;CALM3;NTRK3;UGT1A1;SHC1;IL1B;RPS6KB1;UCP3;ADM;HMGB1;IL6;TPH2;CAD;JUNB;COL1A1;CTSL2;AHR;UBE2L3;HNRNPU;AVPR1A;IL22;FOS;HNMT;CTGF;CASP3;KLF9;AGTR2;PTPRU;AIF1;FBXO32;SSTR3;CCKAR;NEFL;SDC1;SRC;SLIT3;GSTP1;PFKFB1;ACADS;SSTR5;PDCD7;B…
GO_NEGATIVE_REGULATION_OF_HOMOTYPIC_CELL_CELL_ADHESION	http://www.broadinstitute.org/gsea/msigdb/cards/GO_NEGATIVE_REGULATION_OF_HOMOTYPIC_CELL_CELL_ADHESION	95	0.397444	1.5552	0.00143062	0.0820074	HLA-DRB1;NFKBID;MARCH7;DLG1;ADAMTS18;CDKN2A;DUSP3;ZC3H8;DTX1;CEBPB;CD274;LILRB2;HAVCR2;TGFB1;PTPN2;RC3H1;FOXP3;FOXJ1;C10orf54;DUSP22;BCL6;SERPINE2;SHH;PLA2G2D;RDX;IL10;CD74;ALOX12;CTLA4;PTPN6;CYLD;LAX1;TNFSF4;ITCH;IL2RA;PELI1;HMGB1;SOCS5;ADRB2;LGALS3;BTN2A2;CEACAM1;IDO1;TIGIT;C1QTNF1;SCGB1A1;IL29;PDCD1LG2;GLI3;CLEC4G;SPN;HLA-DRB5;BMP4;C20orf160;ERBB2;ABAT;SFTPD;CD276;XCL1;HFE;LGALS9;IRF1;GNRH1;SO…
GO_RETINOIC_ACID_RECEPTOR_SIGNALING_PATHWAY	http://www.broadinstitute.org/gsea/msigdb/cards/GO_RETINOIC_ACID_RECEPTOR_SIGNALING_PATHWAY	17	0.561815	1.55513	0.0305603	0.081869	RXRG;SNW1;RARA;RARG;SP100;PTF1A;PML;RXRB;CYP26B1;RXRA;NR1H2;ALDH1A2;MLL5;RARB;CREM;ACTN4;ESRRG;TBX1
GO_REGULATION_OF_HEMOPOIESIS	http://www.broadinstitute.org/gsea/msigdb/cards/GO_REGULATION_OF_HEMOPOIESIS	289	0.348709	1.5538	0	0.0825854	FOS;HOXB8;PCID2;JAK3;HCLS1;IL36B;CCL3;MEF2C;ZBTB7A;MAFB;LTF;SENP1;CTNNB1;MED1;TRIB1;HIST1H4L;FLCN;CD46;FOXN1;ADAM8;LEP;TOB2;SCIN;KIAA0922;ACIN1;HLX;NME1;CIB1;ADA;MIXL1;ITPKB;ISG15;CLPTM1;BCL6;FSTL3;CLDN18;CASP8;CD86;TFE3;INHBA;LILRB3;IRF4;IL27;C1orf177;JAG1;GNAS;LILRB2;PGLYRP2;IL12A;ZBTB16;GATA2;TGFBR2;IL20;LRRC17;STAT5B;ESRRA;INHA;MYC;FSHB;HES5;CDC73;ACVR1B;C10orf58;VNN1;NFE2L2;HMGB1;IL6;MEIS2;R…
GO_REGULATION_OF_RELEASE_OF_SEQUESTERED_CALCIUM_ION_INTO_CYTOSOL_BY_SARCOPLASMIC_RETICULUM	http://www.broadinstitute.org/gsea/msigdb/cards/GO_REGULATION_OF_RELEASE_OF_SEQUESTERED_CALCIUM_ION_INTO_CYTOSOL_BY_SARCOPLASMIC_RETICULUM	25	0.515204	1.55354	0.0300501	0.0825835	CASQ1;FKBP1B;HRC;SLC8A1;DMD;TRDN;DHRS7C;CALM3;ASPH;CALM1;RYR2;CASQ2;GSTM2;PRKACA;ANK2;PDE4D;AKAP6;ATP1A2;SRI;PLN;CACNA1C;CAMK2D;CALM2;GSTO1;CLIC2
GO_STARTLE_RESPONSE	http://www.broadinstitute.org/gsea/msigdb/cards/GO_STARTLE_RESPONSE	24	0.51583	1.55304	0.0259067	0.0826929	GRID2;KCNH1;SLITRK6;KCNA1;NRG1;MECP2;UCN;PENK;NPAS1;GRIN1;CTNNA2;DVL1;GLRB;DRD2;PARK2;PTEN;DRD3;GRIN3A;GLRA1;GRIN2D;GRIN2A;FABP7;SLC6A3;NRXN1;DRD1
GO_REGULATION_OF_SENSORY_PERCEPTION	http://www.broadinstitute.org/gsea/msigdb/cards/GO_REGULATION_OF_SENSORY_PERCEPTION	31	0.488728	1.55295	0.0156522	0.0825619	NPFF;ADRB2;PTAFR;TMEM100;OPRK1;ADORA1;C12orf39;NOS1;GRIN2D;MTOR;MGLL;OPRM1;ADRA2C;NTSR1;FAM19A4;SLC9A1;SCN11A;P2RX3;F2R;FGFR1;IL10;EDN1;OPRD1;NPY2R;VIP;EDNRB;GRIN2A;CCL3;PROL1;GRM1;ACPP;COMT;OPRL1;NOV;CCK;OXT
GO_POSITIVE_REGULATION_OF_INTERLEUKIN_1_SECRETION	http://www.broadinstitute.org/gsea/msigdb/cards/GO_POSITIVE_REGULATION_OF_INTERLEUKIN_1_SECRETION	24	0.516535	1.55223	0.0248344	0.0828949	LGALS9;AIM2;TRIM16;CCL19;PYDC1;GSDMD;HMGB1;CASP1;CCL3;IFNAR1;PANX1;NLRP12;CARD8;PYCARD;NOD2;WNT5A;P2RX7;NLRP1;NLRP2;CASP5;NLRP3;CCR2;IFNG;SAA1
GO_NEURONAL_ACTION_POTENTIAL	http://www.broadinstitute.org/gsea/msigdb/cards/GO_NEURONAL_ACTION_POTENTIAL	27	0.502446	1.55207	0.0302521	0.0827694	SCN8A;ANK3;DRD1;SCN1A;P2RX1;P2RX4;SCN9A;GRIK2;CATSPER4;KCNMB2;SCN2A;SCN3A;GPR88;KCNMB3;SCN5A;KCND2;CACNA1I;SCN4A;SCN10A;SCN11A;KCNMB4;P2RX3;KCNA2;GPER;MYH14;SCN7A;CHRNA1;KCNA1
GO_RESPONSE_TO_KETONE	http://www.broadinstitute.org/gsea/msigdb/cards/GO_RESPONSE_TO_KETONE	180	0.363805	1.55201	0	0.0826232	BAD;ADCY3;TSPO;HOXB13;TYMS;SRD5A1;TGFBR3;CALM2;WNT5A;NKX2-2;ATP2B1;CATSPERB;ABHD2;HMGCS2;GNG2;ADCY1;BDH1;AGER;SRD5A2;GNRH1;C3;CATSPER4;CASP9;SFRP1;TGFB2;TRH;SLIT2;STAR;GAS6;TH;AQP1;CCL21;AVP;P2RY6;CCL5;CCNE1;ACACA;UTS2;MSTN;CRH;DSG1;TMEM146;NR1H3;CATSPER1;CCND1;CALM1;DSG2;MSN;CAV1;TNFSF4;CCL2;GNB1;HPCA;GHR;SOCS3;TGFB3;ERRFI1;AACS;FOSL1;AKT1;CBX3;AIFM1;FECH;FGA;ADRB2;PTN;CATSPERG;BAX;FAS;ADCY2;PSP…
GO_DERMATAN_SULFATE_PROTEOGLYCAN_METABOLIC_PROCESS	http://www.broadinstitute.org/gsea/msigdb/cards/GO_DERMATAN_SULFATE_PROTEOGLYCAN_METABOLIC_PROCESS	16	0.579117	1.55191	0.0238095	0.0824726	IDUA;DCN;CHST12;UST;BCAN;VCAN;DSEL;CSGALNACT2;DSE;NCAN;CSGALNACT1;CHST14;B3GAT3;CSPG5;CSPG4;BGN
GO_POSITIVE_REGULATION_OF_NATURAL_KILLER_CELL_ACTIVATION	http://www.broadinstitute.org/gsea/msigdb/cards/GO_POSITIVE_REGULATION_OF_NATURAL_KILLER_CELL_ACTIVATION	17	0.577565	1.55181	0.0266667	0.0823623	IL23A;IL18;FLT3LG;IL12B;AP1G1;STAT5B;RASGRP1;TICAM1;IL15;PLDN;ZBTB1;CD244;IL12A;LAMP1;GAS6;IL23R;BLOC1S3;AXL
GO_MIDDLE_EAR_MORPHOGENESIS	http://www.broadinstitute.org/gsea/msigdb/cards/GO_MIDDLE_EAR_MORPHOGENESIS	20	0.539632	1.55156	0.0368509	0.0823578	EDN1;OSR2;TBX1;EYA1;GSC;FGFR1;NKX3-2;HOXA2;SIX2;INSIG1;PRKRA;OSR1;PRRX1;TSHZ1;NAGLU;SIX1;INSIG2;NOG;MSX1;RPL38
GO_REGULATION_OF_LYMPHOCYTE_APOPTOTIC_PROCESS	http://www.broadinstitute.org/gsea/msigdb/cards/GO_REGULATION_OF_LYMPHOCYTE_APOPTOTIC_PROCESS	54	0.441854	1.55149	0.00837521	0.0822061	PTEN;NOC2L;TP53;BBC3;ADA;SLC46A2;CD27;AURKB;WNT5A;P2RX7;BCL10;FADD;IL2;PIP;IDO1;ADAM8;IRS2;PDCD1;FAS;CD3G;BAX;PRKCQ;LGALS3;LGALS14;TSC22D3;RIPK3;ZC3H8;LGALS9;SLC39A10;CD274;TGFB2;NFKBID;GIMAP8;RAG1;PRELID1;BMP4;GPAM;LGALS16;BCL6;HSH2D;FNIP1;CCL5;CD74;LYN;FOXP1;IL10;LGALS13;DOCK8;MIF;BIRC7;RORC;BTK;JAK3;HIF1A
GO_POSITIVE_REGULATION_OF_INTERLEUKIN_4_PRODUCTION	http://www.broadinstitute.org/gsea/msigdb/cards/GO_POSITIVE_REGULATION_OF_INTERLEUKIN_4_PRODUCTION	22	0.535624	1.55146	0.0281924	0.082042	PRKCQ;CD86;IL33;NLRP3;FOXP3;IL20RB;EPX;SASH3;GATA3;PRKCZ;ZP3;CD28;CD40LG;RARA;CEBPB;TNFSF4;HLA-E;HAVCR2;PRG2;LGALS9;CD3E;IRF4
GO_PALLIUM_DEVELOPMENT	http://www.broadinstitute.org/gsea/msigdb/cards/GO_PALLIUM_DEVELOPMENT	148	0.368222	1.551	0.0013986	0.0821533	C16orf45;GRIN1;ZEB2;CDK5R1;FGFR1;RTN4;MDK;NDE1;CDK5R2;SLC32A1;CYP17A1;EOMES;RAN;DAB1;EZH1;TACC2;FOXP2;NDEL1;TRAPPC9;NEFH;PHLPP2;PAX5;DMRTA2;GNG12;LRP6;CDK5;NR2E1;WNT3A;PLCB1;LHX6;FBXO45;RARA;FUT10;UBA6;CDH2;NEUROD6;BCAN;DIXDC1;TACC1;POU3F2;SMO;CASP3;PLXNA3;NPY;PROX1;SOCS7;NF2;CCDC85C;FAT4;EGFR;DLX2;CTNNB1;CEP120;KIRREL3;PEX13;HTR5A;LEF1;NEFL;UQCRQ;DAB2IP;EFHC1;MCPH1;IGF2BP1;LHX5;ATAT1;NKX2-1;ARX;…
GO_HIPPOCAMPUS_DEVELOPMENT	http://www.broadinstitute.org/gsea/msigdb/cards/GO_HIPPOCAMPUS_DEVELOPMENT	73	0.410554	1.55084	0.0125984	0.0821047	ATAT1;LHX5;EZH2;NKX2-1;CDK6;SRF;BBS4;GSK3B;BTG2;DRD1;OGDH;SRD5A1;ATP2B4;HNRNPK;DCLK2;ID4;NCOA1;PTPRS;PTEN;NME1;DLX1;DCX;CASP3;NEUROD1;PLXNA3;NF2;PROX1;DLX2;TSC1;KIRREL3;EPHA5;ANXA3;GLI3;NEFL;LEF1;HTR5A;LMX1A;SRD5A2;KIF14;UQCRQ;NEFH;PHLPP2;NR2E1;CDK5;LRP8;WNT3A;BCAN;UBA6;NR4A3;NEUROD6;RARA;BBS2;SMO;ZEB2;CDK5R1;MDK;FEZF2;KCNA1;KDM6B;CDK5R2;AKAP5;YWHAE;CYP17A1;PAFAH1B1;SLC32A1;MAS1;EMX2;EZH1;PTPRZ1;…
GO_REGULATION_OF_IMMUNOGLOBULIN_PRODUCTION	http://www.broadinstitute.org/gsea/msigdb/cards/GO_REGULATION_OF_IMMUNOGLOBULIN_PRODUCTION	46	0.459136	1.54959	0.0127592	0.0828534	XCL1;IL13RA2;THOC1;UNG;CD40;CD40LG;EXOSC3;PAXIP1;IL13;TGFB1;CLCF1;HLA-E;TRAF6;TNFSF13;MZB1;STAT6;TNF;IFNG;XBP1;FOXP3;TRAF2;IL10;SUPT6H;IL4;PKN1;RBP4;SASH3;BCL6;PRKDC;IL27RA;CD28;IL5;IL2;TMBIM6;TNFRSF4;IL6;APLF;TNFSF4;STX4;NDFIP1;VAMP3;IL33;HPX;TBX21;IL4R;MSH6;WHSC1
GO_POSITIVE_REGULATION_OF_CELL_PROJECTION_ORGANIZATION	http://www.broadinstitute.org/gsea/msigdb/cards/GO_POSITIVE_REGULATION_OF_CELL_PROJECTION_ORGANIZATION	287	0.346943	1.54919	0	0.0830083	STK11;FIG4;CAPRIN1;FBXW8;SEZ6;CCR7;EP300;CPNE9;CDC42EP1;SCN1B;EZH2;CAMK2B;ATF1;FRMD7;EPOR;IL2;VLDLR;P2RX7;EPHA3;ITGB1;MUL1;HNRNPK;MARCKS;MAP2K1;APOE;RAB8B;PAK3;SPHK1;UNC13A;ARAP1;HTT;WASH1;PTK2B;CAMK1;ROBO2;INPP5E;METRN;NDNF;ANKRD27;F2RL1;CDC42;SRC;RND2;NEFL;EFEMP1;CDC42EP3;OBSL1;BMP4;FSCN1;CAMK1D;PROM2;CLRN1;SERPINF1;ESPN;NTRK3;RAC2;DMD;ODZ2;ARSB;PRKD1;EPO;PFN1;CNR1;TGFBR1;UBE2V2;ZEB2;SHANK1;SMU…
GO_NEGATIVE_REGULATION_OF_POTASSIUM_ION_TRANSPORT	http://www.broadinstitute.org/gsea/msigdb/cards/GO_NEGATIVE_REGULATION_OF_POTASSIUM_ION_TRANSPORT	31	0.48817	1.5488	0.0199336	0.0831343	SUMO1;KCNQ1;NEDD4L;CASQ2;VIP;KCNE2;ACTN2;STK39;ADCYAP1;HTR2A;AKAP5;PTK2B;CAV3;KEL;MTNR1B;PLCB4;KCNRG;KCNAB1;NOS1;KCNE3;CAV1;KCNE1;ANK3;CAB39;KCNE1L;PTGER3;ATF4;KCNH2;OXSR1;NOS3;KCNA5;HCRT
GO_REGULATION_OF_DENDRITE_EXTENSION	http://www.broadinstitute.org/gsea/msigdb/cards/GO_REGULATION_OF_DENDRITE_EXTENSION	17	0.550749	1.54653	0.0410714	0.0846346	CPNE5;MUL1;HNRNPK;SYT4;RIMS1;PARK2;RIMS2;CPNE6;SYT14L;NEDD4L;ITSN2;SYT2;RASAL1;SYT1;CPNE9;SMURF1;SYT17;UNC13A;SYT3
GO_NEGATIVE_REGULATION_OF_TRANSPORT	http://www.broadinstitute.org/gsea/msigdb/cards/GO_NEGATIVE_REGULATION_OF_TRANSPORT	439	0.33172	1.54648	0	0.0844906	NPY2R;CLIC2;PPM1A;HADH;TRH;THRA;GNB5;CRHR2;KIAA0226;EZR;SIAH3;SUMO1;SFRP1;DERL2;NFKBIE;G3BP2;IL11;OPRL1;TBC1D10C;RAP1A;RHBDF2;CIDEA;INHBB;ANXA1;SNX3;ICAM1;PACSIN2;CRH;BCR;APC2;SYTL4;PTGS2;ABR;CD84;PKD1;CD300A;PKDCC;CARTPT;BMP7;SUFU;NLRP2P;WNK4;SLAMF1;CALM2;YOD1;GNB2L1;C2orf18;RAP1BL;DLG4;LYPLA1;FGF23;LILRB1;AKAP1;SRCIN1;RAB23;GSK3A;ABCG5;NPFF;FKBP1A;NFKBIA;GSK3B;ADORA1;UBE2J1;BAG4;UBQLN1;SRGN;PRK…
GO_REGULATION_OF_VASCULATURE_DEVELOPMENT	http://www.broadinstitute.org/gsea/msigdb/cards/GO_REGULATION_OF_VASCULATURE_DEVELOPMENT	223	0.353582	1.54634	0.00138122	0.084435	CCBE1;C13orf15;HHEX;PDCD6;ID1;CX3CL1;SPINK5;PDGFA;PDCL3;RRAS;HDAC7;HTATIP2;PLCG1;F3;WNT5A;VASH2;FGF18;RHOA;KLK3;GPER;KDR;LIF;NOTCH1;ISL1;SERPINB7;TNFAIP3;COL4A2;EGR1;KRIT1;C5;VEGFC;ADM2;RAP1A;DDAH1;IL17F;SFRP1;AGGF1;C3;RLN2;STAT1;GATA4;ANXA3;ERBB2;HIPK2;NTRK1;PLXND1;TMIGD2;SFRP2;CCL5;AQP1;VASH1;BMP7;GTF2I;STARD13;VEGFA;PDGFB;ACVRL1;PTGS2;UTS2;NPPB;SEMA3E;COL4A3;SPARC;TEK;ITGA5;UTS2R;DCN;CCL2;NF1;…
GO_REGULATION_OF_INTERLEUKIN_1_SECRETION	http://www.broadinstitute.org/gsea/msigdb/cards/GO_REGULATION_OF_INTERLEUKIN_1_SECRETION	32	0.482219	1.54391	0.0193548	0.086047	PYCARD;GAS6;NOD2;APOA1;PML;CASP1;CCL3;NLRP12;GSDMD;LGALS9;TRIM16;CCL19;SAA1;NLRP3;CCR2;IFNG;FOXP1;ZC3H12A;NLRP1;NLRP2P;PTGER4;CARD8;WNT5A;P2RX7;IFNAR1;PANX1;HMGB1;AIM2;PYDC1;PYDC2;CASP5;CCR7;NLRP2
GO_ANTIGEN_PROCESSING_AND_PRESENTATION	http://www.broadinstitute.org/gsea/msigdb/cards/GO_ANTIGEN_PROCESSING_AND_PRESENTATION	207	0.354845	1.54309	0	0.0863548	HLA-DQA2;PSMF1;PSMC2;RACGAP1;PSMD13;CTSS;RAB34;RAB35;SEC13;RAB3C;HLA-C;CTSE;CANX;AZGP1;CLEC4M;HLA-DRB4;PSMA1;RAB10;DCTN2;KIF22;CD1B;PSMB9;RILP;DNM2;PSMB4;SAR1B;PSMD9;HLA-G;HLA-DQB2;PSMB5;ACE;PSMC4;RAET1G;HLA-H;PSMD11;ULBP2;ICAM1;CD1C;SEC23A;IFNG;AP3D1;KIF3C;RAB7A;AP2M1;PSMC1;FCER1G;ULBP3;HLA-DRB5;IFI30;PSMD3;HLA-DPA1;HFE;PSMB2;PSMD14;HLA-F;PSMD2;RAB5B;HLA-DRA;MICA;PSMB10;BCAP31;HLA-DPB1;MARCH8;AC…
GO_PROTEIN_TARGETING_TO_PLASMA_MEMBRANE	http://www.broadinstitute.org/gsea/msigdb/cards/GO_PROTEIN_TARGETING_TO_PLASMA_MEMBRANE	23	0.525427	1.54268	0.027027	0.0864431	NFASC;KCNB1;PRKG2;TESC;ANK3;GAS6;ANK2;ANXA2;SPTBN1;EHD3;TMED2;KCNB2;INPP5K;PACS1;NKD2;PACS2;BSG;SMURF1;ANK1;MYADM;PTCH1;PALM;PIP5K1A
GO_REGULATION_OF_VASOCONSTRICTION	http://www.broadinstitute.org/gsea/msigdb/cards/GO_REGULATION_OF_VASOCONSTRICTION	65	0.415719	1.54223	0.0110236	0.0865719	DBH;OXTR;APLN;PTGER3;LEP;EDN2;PTAFR;KCNA5;FGG;PRKCQ;AVPR1B;CX3CL1;EDN3;TACR1;PTGS1;ADRA1A;ATP1A2;NOS1;DOCK5;P2RX1;DRD1;HTR2A;AVPR1A;AVP;ACE;TRPM4;PTGS2;KCNMB4;SMTNL1;ICAM1;AGTR1;ADRA2A;PER2;ACCN1;BMPR2;FGA;FGB;GJA5;HRH1;ADRA1D;ECE1;SHC1;ADRA2C;UTS2R;CAV1;ADM;ACE2;TBXA2R;ALOX5;BDKRB2;CHRM1;AKT1;CD38;NPY1R;HRH2;ADRA1B;EDN1;F2R;HIF1A;ADRA2B;GJA1;AGT;DOCK4;KCNMB2;AVPR2;CHRM3
GO_NEGATIVE_REGULATION_OF_GLUCOSE_TRANSPORT	http://www.broadinstitute.org/gsea/msigdb/cards/GO_NEGATIVE_REGULATION_OF_GLUCOSE_TRANSPORT	16	0.579477	1.54222	0.0270728	0.0863851	LMBRD1;SELS;ENPP1;PRKCB;TNF;GSK3A;LEP;INPP5K;SIRT6;ESR1;PEA15;PRKAA1;MZB1;IL1B;PID1;GRB10;OSTN
GO_REGULATION_OF_NEUROTRANSMITTER_RECEPTOR_ACTIVITY	http://www.broadinstitute.org/gsea/msigdb/cards/GO_REGULATION_OF_NEUROTRANSMITTER_RECEPTOR_ACTIVITY	30	0.492118	1.54198	0.0232558	0.0863436	MINK1;ARC;CACNG5;NLGN2;RASGRF1;KLHL24;NLGN3;CACNG7;FNTA;CRH;NLGN1;CACNG2;SHANK1;PTK2B;CRHBP;MAPK8IP2;OPRM1;CACNG8;CNIH2;RELN;DAPK1;MEF2C;DLG4;CACNG3;CACNG4;NETO2;NRXN1;SHANK3;CNIH3;PPARGC1A
GO_CELL_KILLING	http://www.broadinstitute.org/gsea/msigdb/cards/GO_CELL_KILLING	56	0.425155	1.54141	0.0136364	0.0865534	HTN3;DEFA1;ALB;PTPN6;UNC13D;APOL1;CAMP;BCL2L11;CRTAM;STXBP2;BAD;GNLY;TUBB;DEFA3;LYST;MICB;GZMB;PRDX1;TUSC2;VAMP2;CORO1A;DEFA4;MICA;ELANE;RAB27A;HAMP;DEFA1B;RAET1L;DCD;KIR3DL1;CLEC2A;CADM1;SLAMF7;RAET1E;ULBP3;CEBPG;HTN1;EMP2;MBL2;TREM1;KLRF2;C9;CTSG;DEFA5;TUBB4B;S100A12;DEFA6;ULBP1;ULBP2;AZU1;VAMP7;CCR2;CTSH;CHGA;RAET1G;CTSC
GO_REGULATION_OF_CARDIAC_MUSCLE_CELL_MEMBRANE_REPOLARIZATION	http://www.broadinstitute.org/gsea/msigdb/cards/GO_REGULATION_OF_CARDIAC_MUSCLE_CELL_MEMBRANE_REPOLARIZATION	20	0.53569	1.53988	0.0314685	0.0874708	KCNH2;CACNA1D;KCNE1L;WDR1;RNF207;KCNE2;GJA5;KCNA5;SNTA1;SCN1B;CACNA2D1;SCN5A;NOS1AP;CAV3;ANK2;AKAP9;GJA1;KCNQ1;SCN4B;NPPA;KCNE1
GO_REGULATION_OF_PROTEIN_TARGETING	http://www.broadinstitute.org/gsea/msigdb/cards/GO_REGULATION_OF_PROTEIN_TARGETING	283	0.341895	1.5398	0	0.0873443	HDAC3;DTWD2;PBLD;IL18;DACT1;DYRK2;UBE2D3;GPHA2;WNT3A;SIRT1;TSGA13;HSP90AB1;SLMO1;PPP3R1;IL6;SMO;TOMM7;MDFIC;BMP6;SLC9A3R1;CDK5R1;BRCA1;PARL;MBTPS1;U2AF2;FZD1;DMAP1;SNAI2;NLRP12;ECT2;PIK3R2;LRRC46;NUTF2;KPNA1;FAM20B;SNIP1;PKIG;LRRK2;LEP;ELMOD1;SREBF1;SAE1;ATG13;WDR75;NODAL;TRIM28;UBL4B;KCNN3;CIB1;INPP5K;AKT2;RHOU;NOL3;FZD5;NFKBIB;AGTR2;HCLS1;FLNA;CHP;BAMBI;FIS1;FBXW11;JAK2;HNMT;ZC3H12A;CDH1;ZIC1;M…
GO_REGULATION_OF_NEURON_PROJECTION_DEVELOPMENT	http://www.broadinstitute.org/gsea/msigdb/cards/GO_REGULATION_OF_NEURON_PROJECTION_DEVELOPMENT	394	0.33201	1.53959	0	0.0872864	FKBP1B;LYN;FMR1;NRG1;PLXNA2;TWF2;NLGN1;KIAA1598;PLXNA1;KEL;YWHAH;FSTL4;DPYSL3;FBXO31;ITGA3;STK24;LRP1;B2M;FGF13;NEDD4L;KLK8;CPEB3;MT3;ADAMTS1;FMOD;PREX1;IST1;CBFA2T2;SEMA3G;KANK1;TRIM67;DSCAM;FES;CXCL12;SPP1;MAGI2;EPHB3;VIM;GRID2;PPP2R5B;PPP3CA;CHODL;DBN1;GFAP;FEZ1;ITSN2;ARHGAP4;CDKL5;AKT1;CHRNB2;SF3A2;NEDD4;SETX;GRN;VEGFA;NEU1;FAM134C;GOLGA4;GPRC5B;PLXNC1;VAMP7;TMEM30A;TRPV4;NGFR;SEMA6D;NEURL;AR…
GO_REGULATION_OF_MULTICELLULAR_ORGANISM_GROWTH	http://www.broadinstitute.org/gsea/msigdb/cards/GO_REGULATION_OF_MULTICELLULAR_ORGANISM_GROWTH	65	0.414561	1.53928	0.00794913	0.0873333	ADRB3;POU1F1;MKKS;GHRHR;ATP8A2;GNAS;ATRN;GH1;GHRH;GHRL;BCL2;ADRB1;NPY1R;CELF1;PPIB;BBS2;SGPL1;DIO3;MBD5;FOXS1;GHR;DRD2;TNKS2;PRLH;POU3F2;SMO;DRD3;FGFR2;STAT5B;CREB1;PLS1;ADRB2;NIPBL;PTPN11;FTO;PTCH1;GDF5;STAT3;GPAM;FXN;SLC6A3;GHSR;EZR;GAMT;PIK3CA;SOD1;SPTBN4;PRL;RAI1;AGPAT6;HSF1;IGF1;CACNA2D2;CSF1;STC2;STAT5A;PLAC8;NPPC;GPR21;VIL1;APP;HTRA2;LGMN;BBS4;AFG3L2;CHD7
GO_RETINAL_GANGLION_CELL_AXON_GUIDANCE	http://www.broadinstitute.org/gsea/msigdb/cards/GO_RETINAL_GANGLION_CELL_AXON_GUIDANCE	18	0.547979	1.53903	0.0434783	0.0873402	SLIT2;ISL2;SLIT1;EFNA5;EPHB2;ROBO2;NRCAM;NRP1;ISL1;POU4F2;POU4F3;PTPRM;EPHA7;ALCAM;SEMA4F;EPHB1;BMPR1B;EPHB3
GO_EATING_BEHAVIOR	http://www.broadinstitute.org/gsea/msigdb/cards/GO_EATING_BEHAVIOR	30	0.488881	1.53778	0.0187075	0.0881097	RMI1;CCKAR;PRLH;OPRL1;OPRM1;OXT;TACR1;CCK;TCF15;ADRB3;STAT3;OPRD1;CPT1A;TH;NPY5R;P2RY1;TRH;NMU;ATP8A2;IAPP;OPRK1;OXTR;AGRP;BBS12;PYY;LEP;BSX;HCRT;NMUR2;UCHL1
GO_FEAR_RESPONSE	http://www.broadinstitute.org/gsea/msigdb/cards/GO_FEAR_RESPONSE	29	0.49366	1.5374	0.0254669	0.0882593	ESR2;GRM7;DEAF1;DRD4;NEUROD2;ADCYAP1;PENK;MDK;VDAC1;MECP2;HTR2C;NR2E1;ADRB1;BCL2;EIF4G1;DBH;GABRA5;DRD1;NPY2R;GRIK2;HTR1A;USP46;EIF4E;FBXL20;DPP4;ALS2;CCK;RPS6KB1;MAPK8IP2
GO_REGULATION_OF_SMOOTHENED_SIGNALING_PATHWAY	http://www.broadinstitute.org/gsea/msigdb/cards/GO_REGULATION_OF_SMOOTHENED_SIGNALING_PATHWAY	62	0.420971	1.53602	0.00794913	0.089098	PRKACA;CHRD;SMO;DYNC2H1;CD3E;ULK3;CREBBP;GAS1;GPR161;DCDC2;FOXA1;EVC;MKS1;IHH;FGF9;GLI2;GLIS2;OTX2;FGF10;RFX4;PTCH1;POR;IFT122;KCTD11;IFT140;HHIP;KIF7;BTRC;FUZ;FGFR2;IFT80;SHOX2;ARL6;PTCH2;IFT172;INTU;STK36;PRRX1;WNT9A;RUNX2;SFRP1;CHSY1;RB1;TRAF3IP1;GLI3;RORA;PRKACB;RPGRIP1L;TULP3;ZIC1;GPC3;SERPINE2;SUFU;TTC21B;SALL3;GLI1;CTNNA1;SHH;DISP1;TCTN1;GPR37L1;C2CD3
GO_ENSHEATHMENT_OF_NEURONS	http://www.broadinstitute.org/gsea/msigdb/cards/GO_ENSHEATHMENT_OF_NEURONS	87	0.398496	1.53454	0.00445765	0.0900568	GPR126;NKX6-2;CD9;C11orf9;KEL;MTMR2;PRX;SBF2;NRG1;HEXB;GPC1;NFASC;NDRG1;SERINC5;QKI;SCN8A;C1orf130;ATRN;MYO5A;FAM126A;NTF3;TGFB1;KCNJ10;OLIG2;NAB1;POU3F1;NF1;LPAR1;CNTNAP1;MPDZ;EGR2;JAM3;PMP22;MPP5;AKT1;KLK6;POU3F2;HES5;ADAM22;DICER1;SCN2A;CLU;SOD1;EIF2B2;SIRT2;EIF2B4;CLDN11;UGT8;ZNF396;TSC1;PLLP;TNFRSF21;FA2H;EPB41L3;ILK;MAL;PARD3;ERBB2;DHH;CNTN2;GAL3ST1;SLC8A3;NAB2;AMIGO1;ZNF24;ERCC2;SKI;XK;ODZ…
GO_MYELOID_LEUKOCYTE_MIGRATION	http://www.broadinstitute.org/gsea/msigdb/cards/GO_MYELOID_LEUKOCYTE_MIGRATION	95	0.393745	1.53403	0.0046083	0.0902484	JAGN1;CALCA;IFNG;CCL17;XCL2;ANXA1;SAA1;TNFRSF11A;VEGFA;RAC1;CCL21;CCL5;CKLF;CHGA;CXADR;CCL20;PTPRO;PDGFB;IL17RC;TREM1;CCL3;SFTPD;CCL3L3;XCL1;CCL3L1;PDE4D;CCL26;S100A12;GBF1;FCER1G;FLT1;CCL25;TGFB2;CXCL3;EDN2;ITGB2;ARHGEF5;UMOD;PLA2G1B;S100A8;PDE4B;NCKAP1L;CCR7;CCL4L2;FOLR2;PPBP;MITF;CCL14;IL8;CX3CL1;EDN3;CCL8;PIK3CD;SYK;CCL13;CCL4;CCL22;KIT;AZU1;C5AR1;EDN1;EPX;IL6R;PIK3CG;CCL15;EDNRB;PREX1;S100A9…
GO_MEMBRANE_ASSEMBLY	http://www.broadinstitute.org/gsea/msigdb/cards/GO_MEMBRANE_ASSEMBLY	25	0.5045	1.53206	0.0285714	0.0915956	NRXN1;RFTN1;IL1RAPL1;CAV2;ANK3;EMP2;STX2;MAGI2;S100A10;FLOT1;CDH2;CAV1;ANXA2;SPTBN1;PTEN;PTPRD;FLOT2;NLGN1;PACSIN2;CAV3;NLGN3;NRXN2;NLGN2;NLGN4X;LRP4
GO_REGULATION_OF_FILOPODIUM_ASSEMBLY	http://www.broadinstitute.org/gsea/msigdb/cards/GO_REGULATION_OF_FILOPODIUM_ASSEMBLY	34	0.472834	1.5317	0.0150502	0.0916654	ARF6;ZMYND8;RALA;SRGAP2P1;GAP43;LPPR5;TGFB3;TGFBR1;BCAS3;AGRN;DNM3;CCR7;ESPN;RAB17;SRF;PALM;PPP1R16B;RAB5A;ODZ2;PRKCQ;FNBP1L;NEURL;GPM6A;MIEN1;RHOQ;FSCN1;NRXN1;ARAP1;CCL21;PPP1R9A;FMR1;MYO10;CDC42;CAPZB;DPYSL3;PRKCD;ODZ1;EPB49;WASL;NLGN1
GO_POSITIVE_REGULATION_OF_T_CELL_MEDIATED_IMMUNITY	http://www.broadinstitute.org/gsea/msigdb/cards/GO_POSITIVE_REGULATION_OF_T_CELL_MEDIATED_IMMUNITY	31	0.474336	1.53127	0.0201342	0.0917809	FZD5;HSPD1;IL1B;HLA-A;TNFSF4;PVRL2;IL23R;ZBTB1;ZP3;P2RX7;FADD;GATA3;MALT1;IL12B;MAP3K7;RSAD2;HLA-B;HLA-E;B2M;TRAF6;PVR;IL12RB1;IL12A;XCL1;PRKCZ;SASH3;TRAF2;STX7;IL23A;NLRP3;FOXP3;NCR3
GO_RESPONSE_TO_ACETYLCHOLINE	http://www.broadinstitute.org/gsea/msigdb/cards/GO_RESPONSE_TO_ACETYLCHOLINE	17	0.569436	1.53121	0.0353357	0.091619	ADRBK1;GNA11;CDK5R1;CHRM4;CHRM5;CHRM2;HRH4;GNAI2;RGS8;PLCB1;HRH3;CHRM1;GNA15;AGRN;GNAQ;GNB1;CHRM3;RGS10
GO_RESPONSE_TO_MAGNESIUM_ION	http://www.broadinstitute.org/gsea/msigdb/cards/GO_RESPONSE_TO_MAGNESIUM_ION	23	0.511867	1.53048	0.046589	0.092011	KCNJ1;SNCA;ANK3;RYR3;THBS1;MDM2;FGF23;C3;SLC34A1;LIPC;BMP6;CCND1;CD14;CNGA3;TNFRSF11B;SLC34A3;FBP1;KCNC2;KCNA1;ENTPD6;SLFN14;D2HGDH;SPHK1
GO_REGULATION_OF_POTASSIUM_ION_TRANSMEMBRANE_TRANSPORT	http://www.broadinstitute.org/gsea/msigdb/cards/GO_REGULATION_OF_POTASSIUM_ION_TRANSMEMBRANE_TRANSPORT	60	0.426118	1.53005	0.00840336	0.0921206	ATP1B2;KCNRG;FHL1;KCNAB1;AKAP6;ANK2;KCNIP3;KCNE3;EDN3;CAV1;AKAP7;ATP1B3;KCNG1;NPPA;KCNE1;ANK3;ANO6;NEDD4;PRNP;DNM2;KCNE1L;KCNIP1;PTGER3;KCNAB2;OPRK1;CAB39;RNF207;KCNH2;OXSR1;KCNS1;KCNC2;DPP6;AGER;NOS1AP;AMIGO1;VAMP2;KCNQ1;NEDD4L;SUMO1;DPP10;CASQ2;AKAP9;KCNIP4;RAPGEF3;KCNS2;KCNE2;ATP1B1;ACTN2;STK39;CACNA1D;KCNJ2;YWHAE;MTNR1B;WWP2;CAV3;KEL;KCNIP2;GAL;KCNC1;KCNN2;GALR2
GO_SYNAPTIC_VESICLE_CYCLE	http://www.broadinstitute.org/gsea/msigdb/cards/GO_SYNAPTIC_VESICLE_CYCLE	86	0.400197	1.52984	0.00921659	0.0920685	P2RX7;STX2;SCRIB;SEPT5;SYT7;SYT14;SYT12;STX3;C2CD4B;SYT14L;WNT7A;SNAP25;CANX;SYT13;PLD2;DNAJC5;DENND1A;CPLX3;SNPH;DOC2A;SNAPIN;OPHN1;RPH3AL;SYTL2;CADPS2;TH;RIMS1;SNCA;SYT6;SYT11;DOC2B;TRIM9;SYT2;OTOF;TC2N;SYT1;RPH3A;SYTL5;SNAP29;STON2;SYTL4;SYTL3;GRN;SYNDIG1;UNC13A;SLC17A7;WNT3A;SYT10;CPLX2;PSEN1;STX1A;RIMS2;STX4;SYTL1;C2CD4C;CADPS;STX11;SNAP47;RAB5A;VAMP2;SLC18A2;SYT9;SYT3;CDK5;PCLO;PACSIN1;STX1…
GO_ACTIVATION_OF_MAPK_ACTIVITY	http://www.broadinstitute.org/gsea/msigdb/cards/GO_ACTIVATION_OF_MAPK_ACTIVITY	134	0.367136	1.52911	0.00286944	0.0924457	FGF10;ERN1;PLCE1;ADAM8;TAB1;MAP3K6;LRRK2;DRD4;MAPK1;INSR;MAPKAPK2;DAXX;LPAR3;PDE6H;MAP2K1;MUL1;TDGF1;P2RX7;MAP2K2;FCER1A;CD81;PAK3;SOD1;DUSP6;SAA1;THBS1;DAB2IP;MDFI;ARRB1;CD40LG;MAP2K7;ADRA2A;MAP3K5;EFNA1;TNFSF11;PTPN11;PROK1;DUSP7;DUSP5;GRM4;CSPG4;NTRK3;IL1B;SHC1;ADRA2C;AVPI1;MDFIC;SPAG9;C1QTNF2;PROK2;FGF2;TAB2;CD74;UBB;GHRL;EPGN;NOD1;MOS;PIK3CB;ADRA2B;ALK;ERCC6;TLR4;MAP2K6;SHC2;MAPK14;MAP3K10;G…
GO_POSITIVE_REGULATION_OF_CYTOKINE_SECRETION	http://www.broadinstitute.org/gsea/msigdb/cards/GO_POSITIVE_REGULATION_OF_CYTOKINE_SECRETION	94	0.390026	1.52877	0.00305344	0.0925123	HMGB1;LPL;IL17A;PYDC1;FGR;AIM2;DRD2;IL1B;ABL1;PANX1;IFNAR1;NCL;FFAR2;CLEC4E;HTR2B;GATA3;NLRP2;CLEC5A;IL17RA;IL17RB;IL1A;CD58;RASGRP1;IRF3;TRIM6;HAVCR2;C1QTNF3;CD274;CCL19;TRIM16;TWIST1;CADM1;NOD2;HYAL2;PYCARD;NLRP12;CASP1;IL10;PAEP;PTGER4;SCAMP5;POSTN;CD2;CLEC6A;CLEC9A;MIF;TNF;RLTPR;F2R;SYK;CD14;CAMP;CD34;C13orf15;CRTAM;GLMN;P2RX7;WNT5A;SLAMF1;CARD8;MAPK14;CASP5;IL4R;VTCN1;CHIA;C5;IL33;ALOX15B;PT…
GO_CALCIUM_ION_IMPORT_INTO_CYTOSOL	http://www.broadinstitute.org/gsea/msigdb/cards/GO_CALCIUM_ION_IMPORT_INTO_CYTOSOL	41	0.454979	1.52857	0.012966	0.0924424	IBTK;ATP2B4;TRPA1;FGF2;ERO1L;ITPR1;RYR3;P2RX7;PKD2;NOL3;DRD2;BBC3;TRDN;PLCG2;CCR5;TPCN2;CCR7;HTR2B;RYR1;CCL3;ITPR2;PRKCE;XCL1;PTPRC;CCL19;JPH2;TRPM2;ITPR3;RASA3;F2R;TRPV1;MCOLN1;RYR2;CCL21;HTR2A;JPH3;LCK;TPCN1;DDIT3;HTR2C;CHERP;FKBP1B
GO_POSITIVE_REGULATION_OF_LYASE_ACTIVITY	http://www.broadinstitute.org/gsea/msigdb/cards/GO_POSITIVE_REGULATION_OF_LYASE_ACTIVITY	59	0.420115	1.52827	0.00623053	0.0924211	P2RY11;GNAS;ADORA2B;GLP1R;NOS2;AVPR2;ADCY2;PRKCA;ADRB3;ACR;VIP;CRHR1;PARK7;GUCA1C;FXN;RCVRN;GHRHR;ADCYAP1;VIPR2;FTMT;ADRB1;AKAP5;FSHR;GPR133;RUNDC3A;CALM1;TSHR;CAP2;ADCY5;EDNRA;CALCA;ADCY6;WFS1;NOS1;HPCA;ADCY3;ADCY9;ADCY4;GUCA1A;CALM2;GNAL;DRD1;NF1;LHCGR;TIMP2;GPER;GIPR;ADCY7;GUCA2A;CALCR;RAF1;CAP1;CALM3;DRD5;NOS3;ADORA2A;GUCA1B;ADRB2;ADCY1;ADCY8;GUCA2B
GO_NEGATIVE_REGULATION_OF_VASCULATURE_DEVELOPMENT	http://www.broadinstitute.org/gsea/msigdb/cards/GO_NEGATIVE_REGULATION_OF_VASCULATURE_DEVELOPMENT	75	0.406279	1.52786	0.0108025	0.0925551	TIE1;BMP4;STAT1;FASLG;THBS1;IL17F;DAB2IP;PDE3B;SPARC;NPPB;HOXA5;FOXO4;SEMA3E;COL4A3;CCR2;BAI1;PDGFB;VASH1;STARD13;GTF2I;BMP7;LECT1;SEMA4A;ROCK2;HHEX;C13orf15;SPINK5;SULF1;KRIT1;LIF;NOTCH1;COL4A2;RHOA;SERPINE1;KLK3;THBS2;THBS4;HEY2;ANGPT2;NPR1;PML;ECSCR;CXCR3;WNT4;ITGB1BP1;GDF2;APOH;CXCL10;BAI2;AGT;KLF4;PDCD10;GHRL;DLL4;PTPRM;GPR4;STAB1;BAI3;TNMD;PTGER4;SYNJ2BP;NF1;PF4;CX3CR1;DCN;CCL2;ANGPT4;XDH;T…
GO_AROMATIC_AMINO_ACID_FAMILY_CATABOLIC_PROCESS	http://www.broadinstitute.org/gsea/msigdb/cards/GO_AROMATIC_AMINO_ACID_FAMILY_CATABOLIC_PROCESS	19	0.543037	1.527	0.03125	0.0930685	ASRGL1;PAH;HGD;ACMSD;IDO2;CCBL1;QDPR;TAT;IL4I1;AADAT;AFMID;HPD;PCBD1;TDO2;KYNU;HAAO;FAH;KMO;IDO1;GSTZ1
GO_SKELETAL_MUSCLE_ORGAN_DEVELOPMENT	http://www.broadinstitute.org/gsea/msigdb/cards/GO_SKELETAL_MUSCLE_ORGAN_DEVELOPMENT	124	0.374635	1.52625	0.00142045	0.0934314	MYL6;KEL;PAX7;FOXL2;CFLAR;ASS1;RYR1;STAC3;C14orf165;ZNF238;COPS2;MYF6;SOX8;HMG20B;BEND2;PPP3CA;SIX4;CHRNA1;EMD;MYL6B;FGFRL1;TCF21;NUPR1;EGR2;NF1;DNER;DCN;KCNAB1;CAV1;SIN3B;TAZ;COL19A1;FLNB;DISP1;MSC;MYF5;CDON;CHRND;HLF;KBTBD10;LEMD2;SMYD1;CRHR2;GPCPD1;VAMP5;SKIL;NGFR;NEURL;KLF5;EGR1;BCL9L;NR2F2;NOTCH1;MYOD1;ANKRD33;MAPK14;MYOG;SVIL;HOMER1;VGLL2;ANKRD1;VAX1;SCXB;MYH15;MAFF;CSRP3;MYLPF;KLHL31;PITX2…
GO_GLYCOSPHINGOLIPID_METABOLIC_PROCESS	http://www.broadinstitute.org/gsea/msigdb/cards/GO_GLYCOSPHINGOLIPID_METABOLIC_PROCESS	65	0.412391	1.52479	0.00312012	0.0943208	LARGE;CLN6;SMPD2;NEU3;ST3GAL2;ASAH1;CLN3;ARSB;BAX;CTSA;ARSD;NEU4;GLB1;STS;PSAPL1;ST8SIA2;ARSE;ST6GALNAC3;ST6GALNAC4;HEXA;ARSK;ST8SIA4;ST8SIA1;UGCG;ARSH;GLTP;A4GALT;KIT;ST3GAL1;CERK;ITGB8;ALDH5A1;HEXB;GM2A;ST3GAL6;GLTPD1;ST3GAL4;ST6GALNAC5;ST6GALNAC1;ST6GALNAC2;ARSA;GBA;ST3GAL3;ST8SIA5;ENPP7;GALC;ST8SIA3;SMPD3;NEU2;ARSF;ST3GAL5;ARSG;SUMF1;GAL3ST1;SMPD1;ARSI;GLA;PSAP;SMPD4;GBA2;ST6GALNAC6;C20orf173…
GO_ENDOCYTOSIS	http://www.broadinstitute.org/gsea/msigdb/cards/GO_ENDOCYTOSIS	489	0.32429	1.52434	0	0.094469	CDC42;IGLC6;INPP5F;CLEC4F;SSC5D;PRKCD;MARCH2;SNX10;RAMP3;CD47;SNX9;CD81;CD5L;MYO10;NCK1;RAB20;IGHA2;CRK;SNCA;SH3GL3;ELMO1;CYTH2;ARRB1;SRPX;SRC;RABEP1;RAB39;SORL1;C9orf11;PAK1;IGKV2-40;ITGB2;DLL1;CLTC;SLC9A3;DENND1A;PLD2;PRSS12;HCK;NCKAP1L;MAPK1;MAPKAPK2;PLCG2;PIK3C2A;IGKC;SNX1;RABEPK;SLC11A1;FCGR2A;CD6;PTGER3;ELANE;ITGB1;SCRIB;TMEM175;CALR;APOE;CALY;ENPP3;VLDLR;IL8;P2RX7;LOXL2;DOCK2;PIK3R1;CDC42S…
GO_PIGMENT_GRANULE_ORGANIZATION	http://www.broadinstitute.org/gsea/msigdb/cards/GO_PIGMENT_GRANULE_ORGANIZATION	20	0.535208	1.52393	0.0379965	0.0946402	PLDN;MUTED;AP3B1;CNO;BLOC1S1;BLOC1S2;AP3D1;BLOC1S3;AP1M1;DTNBP1;TRAPPC6A;PMEL;LYST;TYRP1;RAB7L1;AP1G1;BCL2;GPR143;RAB32;SNAPIN;ASIP;SHROOM2;KIF13A;RAB38
GO_NEGATIVE_REGULATION_OF_CALCIUM_ION_TRANSMEMBRANE_TRANSPORT	http://www.broadinstitute.org/gsea/msigdb/cards/GO_NEGATIVE_REGULATION_OF_CALCIUM_ION_TRANSMEMBRANE_TRANSPORT	28	0.492598	1.5237	0.0256822	0.0946031	FMR1;TLR9;UBQLN1;FKBP1B;PTGER3;SLN;DRD4;FKBP1A;TRDN;CALM1;CALM3;GSTM2;CASQ2;FCRL5;DRD2;PKD2;OPRL1;NTSR1;TGFB1;ATP1A2;PLN;GNB5;SRI;C19orf26;CRHR1;ADRA2A;CLIC2;GSTO1;CALM2
GO_POSITIVE_REGULATION_OF_NEUTROPHIL_MIGRATION	http://www.broadinstitute.org/gsea/msigdb/cards/GO_POSITIVE_REGULATION_OF_NEUTROPHIL_MIGRATION	26	0.504578	1.52263	0.0205047	0.0951949	IL8;CAMK1D;C1QBP;LBP;XCL1;TIRAP;CXCL2;DAPK2;IL1B;CCL19;C3AR1;NCKAP1L;C5AR1;CXCL1;RAC2;EDNRA;IL23A;CXCL3;PAWR;ADAM8;CD74;PTGER3;CCL21;THBS4;CCR7;PTGER4;RAC1
GO_NEGATIVE_REGULATION_OF_IMMUNE_SYSTEM_PROCESS	http://www.broadinstitute.org/gsea/msigdb/cards/GO_NEGATIVE_REGULATION_OF_IMMUNE_SYSTEM_PROCESS	340	0.334806	1.52217	0	0.0953612	HLA-B;PTPRC;ID2;PAF1;ZC3H8;CR1;NFKBID;CXCL12;HIST1H4E;GCET2;CD55;FBXO7;CDKN2A;MARCH7;NFKBIL1;C4BPA;APOA2;TRAFD1;GABPA;TMEM176A;PRMT1;ADIPOQ;MILR1;LYN;CD14;ZFPM1;FOXP3;RC3H1;NR1D1;NMI;IGF2;WASL;IRG1;C10orf54;FOXJ1;HLA-DOA;TNF;TLR3;PELI1;IL2RA;ITCH;ARRB2;CCL2;MNDA;TNFSF4;DUSP10;CTLA4;HIST1H4I;PF4;BPI;PTPN6;ERBB2IP;SAMSN1;BST2;N4BP2L2;MICA;RPS19;PDCD1;SCGB1A1;PPM1B;NLRC5;COL3A1;INS;NOV;FCER1G;LGALS9…
GO_REGULATION_OF_RESPIRATORY_SYSTEM_PROCESS	http://www.broadinstitute.org/gsea/msigdb/cards/GO_REGULATION_OF_RESPIRATORY_SYSTEM_PROCESS	15	0.564617	1.52204	0.0499109	0.0952496	MTG1;GLRA1;ATP1A2;GSX2;TSHZ3;GLS;FTO;ADORA1;PHOX2B;TLX3;MECP2;PBX3;NLGN2;NLGN3;GTPBP5;NLGN1
GO_CEREBRAL_CORTEX_RADIALLY_ORIENTED_CELL_MIGRATION	http://www.broadinstitute.org/gsea/msigdb/cards/GO_CEREBRAL_CORTEX_RADIALLY_ORIENTED_CELL_MIGRATION	26	0.499245	1.52125	0.0227642	0.0956304	RELN;SRGAP2P1;DCX;POU3F2;DIXDC1;DAB2IP;PAFAH1B1;LHX6;FBXO45;CTNNB1;DAB1;MBOAT7;FUT10;GLI3;DISC1;SRGAP2;SOCS7;RTN4;GPR56;NR2E1;CDK5R2;CDK5;RAC1;POU3F3;C16orf45;NDEL1;CCDC141;CDK5R1;LAMB1
GO_MONOCARBOXYLIC_ACID_BIOSYNTHETIC_PROCESS	http://www.broadinstitute.org/gsea/msigdb/cards/GO_MONOCARBOXYLIC_ACID_BIOSYNTHETIC_PROCESS	160	0.358082	1.52083	0	0.0958086	ACSM1;ACOT8;PLA2G5;DECR2;PTPLA;NDUFAB1;TMLHE;ABCD3;DCN;CHST12;SC5DL;GGT3P;PRG3;GGTA1P;CBR1;VCAN;BAAT;HOGA1;LOC643181;PKM2;GGT7;SCD;PLA2G4F;MIF;LTC4S;LIPT2;GGT5;MECR;SYK;CYP39A1;CYP46A1;CH25H;PDDC1;ACSS1;MCAT;MYO5A;PRKAA1;ELOVL1;ELOVL2;ACSS2;QKI;ELOVL3;CYP7A1;PTPLB;SRR;FASN;PTGES;HSD3B7;PLA2G1B;ACSL3;EDN2;PTGES2;LTA4H;AKR1C3;PRKAG1;UST;ABCB11;DSEL;FADS6;PTGS2;GGT6;CYP1A1;ACACA;ACOT7;AKR1C4;C9orf3;…
GO_REGULATION_OF_LIPASE_ACTIVITY	http://www.broadinstitute.org/gsea/msigdb/cards/GO_REGULATION_OF_LIPASE_ACTIVITY	82	0.396973	1.51979	0.00154083	0.096335	ARL1;GNA15;LPAR2;PRKCE;APOA1;APOA5;RASGRP4;APOC2;AGT;SELE;APOH;ADCYAP1R1;LRP1;SORT1;LMF1;KIT;C5AR1;GPR55;FGFR1;APOA2;LPAR1;ANG;FGF2;ABL1;NR1H2;PLA2R1;GPIHBP1;NMUR1;PDPK1;HPCA;ANGPTL4;ANGPTL3;RASGRP1;FGFR2;CALCR;APOC3;HTR2B;PLA2G5;POR;GNAQ;AGTR1;PRKCZ;SNCA;RGS2;APOA4;ESR1;FLT1;PDGFRA;EDNRA;NMUR2;TXK;NR1H3;ANXA8;PNLIP;PRKCD;ARHGAP6;ANXA1;ABL2;PLCB2;EGFR;HTR2A;AVPR1A;CCL5;ARF4;GNA13;MARCKS;CYR61;PPT…
GO_CD4_POSITIVE_ALPHA_BETA_T_CELL_ACTIVATION	http://www.broadinstitute.org/gsea/msigdb/cards/GO_CD4_POSITIVE_ALPHA_BETA_T_CELL_ACTIVATION	34	0.46335	1.51955	0.0196078	0.0963275	LY9;SEMA4A;ATP7A;TNFSF4;IL6;HMGB1;NKX2-3;IL12B;SLAMF6;PAX1;GATA3;RORA;SATB1;BCL3;CEBPB;LEF1;FUT7;RSAD2;IRF4;STAT6;RORC;BATF;FOXP3;ZFPM1;RC3H1;BRAF;RELB;IL4;PLA2G2D;IL18R1;FOXP1;STOML2;PTGER4;RC3H2
GO_LYMPHOCYTE_DIFFERENTIATION	http://www.broadinstitute.org/gsea/msigdb/cards/GO_LYMPHOCYTE_DIFFERENTIATION	207	0.347929	1.5194	0	0.0962525	IFNA2;IFNA14;JAK3;PTK2B;BAK1;BRAF;IFNA1;CDH17;LEF1;PTPN22;ZFP36L1;RIPK3;CTNNB1;DNAJA3;MAFB;TCF3;CD40LG;CDK6;STK11;IFNE;FOXN1;CCR7;RHOH;IL12B;PLCG2;EP300;CD79A;IFNA13;TUSC2;TPD52;RBPJ;DLL1;CLEC4D;LEP;MALT1;IFNB1;PKNOX1;ITPKB;ADA;ATG5;SPI1;FZD5;PIK3R1;IFNA4;ATP7A;ADAM17;SEMA4A;DOCK2;IL2;TCF7;ATM;ITGB1;CD74;PLA2G2D;IL10;BCL6;BCL2;PRKDC;RELB;PTPN2;TGFB1;POU2F2;IRF4;BCL11B;PATZ1;POU1F1;CEBPG;NHEJ1;AIC…
GO_POSITIVE_REGULATION_OF_ACTIVATED_T_CELL_PROLIFERATION	http://www.broadinstitute.org/gsea/msigdb/cards/GO_POSITIVE_REGULATION_OF_ACTIVATED_T_CELL_PROLIFERATION	28	0.494469	1.51918	0.0259319	0.0962483	ICOSLG;TMIGD2;EPO;IL2;GPAM;PYCARD;SLAMF1;FADD;IL12RB1;IGF1;HHLA2;TNFSF9;HMGB1;IL2RA;CD24;IL23R;TNFSF4;PYDC1;IL12B;IGF2;JAK3;IGFBP2;AGER;STAT5B;CD86;IL23A;IL18;IL4
GO_REGULATION_OF_CATECHOLAMINE_METABOLIC_PROCESS	http://www.broadinstitute.org/gsea/msigdb/cards/GO_REGULATION_OF_CATECHOLAMINE_METABOLIC_PROCESS	16	0.563536	1.519	0.0316901	0.0961968	PDE1B;MAOB;NR4A2;TACR3;DRD4;COMT;PARK2;ABAT;SLC6A3;DRD1;PARK7;PNKD;CHRNB2;SNCA;HPRT1;GPR37;HTR1A
GO_NEURAL_NUCLEUS_DEVELOPMENT	http://www.broadinstitute.org/gsea/msigdb/cards/GO_NEURAL_NUCLEUS_DEVELOPMENT	63	0.419954	1.51857	0.0124611	0.0963854	NKX2-1;ARX;CCDC14;ASCL1;KCNC2;CASP5;RHOA;SEC24B;PLP1;HSPA5;ZNF430;SCRIB;MBP;CALM2;MAPKAP1;PHOX2A;KCNC1;CDC42;HOXB2;G6PD;CALM1;SIRT2;SYNGR3;NDRG2;ZNF148;CKB;NDUFS3;KIRREL3;BASP1;TTBK1;H2BFS;CALM3;SEC16A;FOXP2;SYPL2;PHOX2B;GLUD1;FGF9;POTEE;MAG;CHRNB2;HOXB1;YWHAQ;PADI2;S100A1;CDK5R1;ACTB;INA;ATP5F1;YWHAH;CNP;CDK5R2;YWHAE;BCL2;COX6B1;PITX2;MAOB;RAD1;SUDS3;ATP5J;DYNLL1;LDHA;NFIB;ALDH1A3;GNB4;CACNA1A
GO_REGULATION_OF_ISOTYPE_SWITCHING	http://www.broadinstitute.org/gsea/msigdb/cards/GO_REGULATION_OF_ISOTYPE_SWITCHING	23	0.520171	1.51854	0.0221843	0.0962203	IFNG;FOXP3;TBX21;STAT6;BCL6;WHSC1;IL27RA;MSH6;IL4;SUPT6H;IL10;UNG;CD40;PAXIP1;EXOSC3;CD28;IL2;THOC1;NDFIP1;TGFB1;CLCF1;APLF;TNFSF13;TNFSF4
GO_REGULATION_OF_RENAL_SODIUM_EXCRETION	http://www.broadinstitute.org/gsea/msigdb/cards/GO_REGULATION_OF_RENAL_SODIUM_EXCRETION	23	0.510492	1.51789	0.041806	0.096499	COMT;AVPR2;UTS2R;TACR1;OXT;DRD3;AGT;DRD2;TAC1;NPR1;EDNRB;AGTR1;C12orf39;ADORA1;UTS2;ANPEP;CORIN;PTGER4;EDN1;AVPR1A;AVP;AGTR2;NPPB;KNG1
GO_NEUROTROPHIN_SIGNALING_PATHWAY	http://www.broadinstitute.org/gsea/msigdb/cards/GO_NEUROTROPHIN_SIGNALING_PATHWAY	23	0.510371	1.51758	0.0383944	0.0965473	SORT1;CORO1A;NTRK2;SOS1;NTRK3;CASP3;NDN;HAP1;BCAR1;KIDINS220;RAF1;RAPGEF1;PTPN11;MAGI2;ZFYVE27;NTRK1;DDIT4;RAPGEF2;NGF;RAP1A;AKT1S1;NGFR;SRC
GO_ACTIVATION_OF_PHOSPHOLIPASE_C_ACTIVITY	http://www.broadinstitute.org/gsea/msigdb/cards/GO_ACTIVATION_OF_PHOSPHOLIPASE_C_ACTIVITY	27	0.490596	1.51724	0.034188	0.096616	AVPR1A;HTR2A;PLCB2;EGFR;GPR55;CALCR;HTR2B;EDNRA;S1PR4;TXK;C5AR1;ARHGAP6;AVPR1B;PRKCD;ITK;RASGRP4;AGT;SELE;ADRA1A;NMUR1;ADCYAP1R1;GNA15;LPAR1;ANG;GNAQ;PRKCE;LPAR2
GO_NATURAL_KILLER_CELL_ACTIVATION	http://www.broadinstitute.org/gsea/msigdb/cards/GO_NATURAL_KILLER_CELL_ACTIVATION	54	0.423782	1.51687	0.0141732	0.0967128	CASP8;ULBP2;SP3;ULBP1;CD2;IFNA1;VAMP7;IL18R1;IL15;IFNA7;ELF4;IFNA14;IFNK;KIR3DS1;IFNA2;ULBP3;MERTK;SLAMF7;CD244;IFNA10;KLRF2;ID2;TYRO3;STAT5B;IL12B;SLAMF6;ZNF683;IFNB1;VAMP2;CORO1A;IFNA13;TUSC2;IL18;ITGB2;IFNE;RAB27A;KLRK1;SNX27;IFNA8;IL21R;SLAMF1;KLRC4-KLRK1;NCR1;IL2;IFNW1;IL2RB;IFNA5;IFNA16;UNC13D;AXL;IFNA17;PIK3CD;IFNA6;IFNA4;IFNA21
GO_CELLULAR_RESPONSE_TO_INTERFERON_GAMMA	http://www.broadinstitute.org/gsea/msigdb/cards/GO_CELLULAR_RESPONSE_TO_INTERFERON_GAMMA	117	0.373187	1.5166	0	0.0967147	XCL2;HLA-H;PRKCD;TRIM5;ICAM1;CCL17;HLA-DRB3;IFNG;CCL20;HLA-G;HLA-DQB2;JAK1;JAK2;CCL21;TRIM62;CCL5;EPRS;HLA-DRB5;IFI30;CCL3L1;MT2A;XCL1;HLA-DPA1;CCL3L3;SP100;IRF5;IRF7;CCL3;TRIM34;CAMK2D;HLA-F;IFNGR2;STAT1;IL12RB1;STAR;CCL25;HLA-E;DAPK3;IRF1;LGALS9;AIF1;CCL26;TRIM38;HCK;HLA-C;IL12B;RPL13A;HLA-DRB4;PTAFR;CAMK2B;HLA-DQA2;HLA-DQB1;SLC26A6;GBP5;IFNGR1;CCL4L2;TRIM25;GAPDH;TDGF1;TRIM22;WNT5A;HLA-DQA1;CC…
GO_CENTRAL_NERVOUS_SYSTEM_NEURON_DEVELOPMENT	http://www.broadinstitute.org/gsea/msigdb/cards/GO_CENTRAL_NERVOUS_SYSTEM_NEURON_DEVELOPMENT	70	0.407915	1.51488	0.00609756	0.0978243	CHRNB2;SLC4A10;LHX6;FBXO45;GLI2;RAPGEF2;TSKU;DRD2;FGFR2;NDEL1;DISC1;PLXNA4;EPHB1;EPHB3;FGF8;PHOX2B;GATA2;NR2E1;CDK5;PAFAH1B1;EPHA4;RAC3;HPRT1;CDH11;NFIB;ZEB2;MAP2;FEZF2;PTK2;FGFR1;LHX8;SALL3;ATP7A;WNT5A;SOX1;DRD1;ROBO1;OGDH;DCLK2;DCX;PTEN;ASCL1;SEMA3A;LEP;SCN1B;ARX;NTRK2;NRP1;SZT2;NR4A2;DCC;BTG2;CNTN2;DCLK1;GBX2;SLIT2;GNAQ;EPHB2;SLIT3;GBA2;SLIT1;UQCRQ;ATF5;ROBO2;PLXNA3;GABRB1;TCTN1;NPY;SPTBN4;RAC1
GO_REGULATION_OF_RESPONSE_TO_FOOD	http://www.broadinstitute.org/gsea/msigdb/cards/GO_REGULATION_OF_RESPONSE_TO_FOOD	18	0.543579	1.5147	0.0358362	0.0977756	GHRL;NPFF;LEP;NPY;CARTPT;GCG;BBS4;UCN;MKKS;BBS2;GHSR;C12orf39;NENF;OPRM1;MT3;CCK;PPARA;MTOR;PRKCG
GO_NEGATIVE_REGULATION_OF_CATION_TRANSMEMBRANE_TRANSPORT	http://www.broadinstitute.org/gsea/msigdb/cards/GO_NEGATIVE_REGULATION_OF_CATION_TRANSMEMBRANE_TRANSPORT	59	0.422489	1.51394	0.0168712	0.0981825	CALM3;PCSK9;FKBP1A;DRD4;TRDN;KCNE1L;PTGER3;HAMP;CAB39;KCNH2;OXSR1;FGF12;UBQLN1;EPO;KCNE1;ANK3;CALM2;SLC30A1;NEDD4;COMMD1;SRI;ATP1A2;KCNRG;KCNAB1;KCNE3;DRD3;CAV1;PKD2;NTSR1;DRD2;CALM1;MTNR1B;CAV3;KEL;SLC9A3R1;FKBP1B;SLN;KCNE2;STK39;ACTN2;FMR1;TLR9;ADRA2A;CLIC2;GSTO1;MMP9;CRHR1;PRKCE;GNB5;CAMK2D;PLN;C19orf26;KCNQ1;TGFB1;NEDD4L;SUMO1;FCRL5;AGT;CASQ2;GSTM2;OPRL1
GO_SECOND_MESSENGER_MEDIATED_SIGNALING	http://www.broadinstitute.org/gsea/msigdb/cards/GO_SECOND_MESSENGER_MEDIATED_SIGNALING	151	0.357587	1.51392	0.0027972	0.0980053	RASD1;ADCY2;KSR1;ADCYAP1R1;DGKQ;NOS2;LAT;NFATC1;GSTO1;RAPGEF3;GUCY1A3;DGKD;MAFA;GUCY1B3;FKBP1B;LPHN1;PDE2A;BTK;EPB49;AZU1;RIMS2;NPR3;PPP2CA;EIF4EBP2;NMUR1;HPCA;TBXA2R;CD36;PDE7A;TREML1;TPCN2;PCLO;CCR5;BCAP31;LAT2;HRC;HTR2B;MCTP2;PPP3CA;NOS3;NDUFS4;DDAH1;DDAH2;GLP1R;P2RY11;PDZD3;HDAC4;CLIC2;PPP3CB;EPHA5;NPY2R;ITPR2;FPR1;PTGFR;NUDT4;NEUROD1;PPP1R9B;CALM1;RYR2;ANK2;EDN3;ADCY3;PDE9A;ADCY4;PLCG1;GPR44…
GO_PERIPHERAL_NERVOUS_SYSTEM_DEVELOPMENT	http://www.broadinstitute.org/gsea/msigdb/cards/GO_PERIPHERAL_NERVOUS_SYSTEM_DEVELOPMENT	64	0.413056	1.51313	0.0124224	0.0984995	ILK;NEUROG3;ERBB2;PARD3;ISL2;RUNX3;NAB2;TBCE;HAND2;HAPLN2;SOD1;HOXD9;ARTN;SIRT2;FA2H;OSM;UGT8;GFRA3;BAI1;ETV1;POU4F1;MED12;HNRNPK;LGI4;MYOC;ARHGEF10;SH3TC2;LAMB2;AKT2;LAMA2;ISL1;ERBB3;NTRK2;SERPINI1;SKI;DAG1;NDRG1;NFASC;GPC1;EDNRB;C1orf130;SCN8A;BAI2;HOXD10;NRG1;SOX10;EGR2;NF1;PMP22;AKT1;MPP5;DICER1;POU3F2;ADAM22;GDNF;RUNX1;NEFH;ONECUT2;SOX8;EGR3;GSTM3;SLC5A3;CDK5;ACCN1;NAB1;ALDH3A2;TFAP2A;POU3F1…
GO_MACROMOLECULAR_COMPLEX_REMODELING	http://www.broadinstitute.org/gsea/msigdb/cards/GO_MACROMOLECULAR_COMPLEX_REMODELING	24	0.516058	1.51256	0.0316667	0.0987001	MPO;AGT;APOA5;APOC2;APOA4;LIPC;LPL;CETP;APOE;AGTR1;APOA1;ABCA5;ABCG1;APOC3;PLTP;APOM;PLA2G2A;APOC1;APOA2;APOB;LIPG;LCAT;SCARB1;PLA2G7
GO_POSITIVE_REGULATION_OF_PROTEIN_COMPLEX_DISASSEMBLY	http://www.broadinstitute.org/gsea/msigdb/cards/GO_POSITIVE_REGULATION_OF_PROTEIN_COMPLEX_DISASSEMBLY	22	0.508905	1.51203	0.0426621	0.0989709	KATNB1;BNIP3;EIF5A;TRPV4;EIF5A2;NES;STMN2;SEMA5A;SPAST;SETX;SLN;ACTN2;LRRC16A;WDR1;DSTN;PLEK;F2RL1;EIF5AL1;PDXP;RLTPR;SYNJ1;FAM21C;CFL2;VIL1;TNF
GO_HEPARAN_SULFATE_PROTEOGLYCAN_METABOLIC_PROCESS	http://www.broadinstitute.org/gsea/msigdb/cards/GO_HEPARAN_SULFATE_PROTEOGLYCAN_METABOLIC_PROCESS	28	0.476402	1.51178	0.040783	0.0989701	SULF2;HS3ST3B1;CSGALNACT1;EXT2;HS3ST4;HS6ST3;DSE;HS6ST2;NDST1;VANGL2;GLCE;B3GAT3;SULF1;NDST4;EXTL2;EXT1;NDST3;XYLT2;EXTL3;XYLT1;LIPC;EXTL1;GPC1;NDST2;B3GALT6;HPSE;HS6ST1;HS3ST5
GO_ALPHA_BETA_T_CELL_ACTIVATION	http://www.broadinstitute.org/gsea/msigdb/cards/GO_ALPHA_BETA_T_CELL_ACTIVATION	53	0.423216	1.51157	0.0126582	0.0989242	PAX1;GATA3;IL12B;BMX;SLAMF6;HMGB1;IL6;TNFSF4;ZAP70;NKX2-3;TNFSF8;ITK;SEMA4A;ATP7A;DOCK2;ABL1;LY9;TCF7;IL15;STOML2;RPL22;IL18R1;FOXP1;PLA2G2D;IL4;RC3H2;PTGER4;ELF4;BCL2;RORC;BATF;STAT6;ANXA1;SYK;IFNG;RELB;RC3H1;BRAF;FOXP3;ZFPM1;HLA-E;FUT7;LEF1;CEBPB;C1orf177;IRF4;INS;RSAD2;IRF1;BCL11B;BCL3;SATB1;EOMES;RORA
GO_REGULATION_OF_NEURONAL_SYNAPTIC_PLASTICITY	http://www.broadinstitute.org/gsea/msigdb/cards/GO_REGULATION_OF_NEURONAL_SYNAPTIC_PLASTICITY	46	0.444312	1.50984	0.0264026	0.100043	RAB8A;UNC13A;RAB3A;JPH3;UNC13B;S100B;KIT;GRIN1;SHISA7;HRAS;AGT;NEURL;NPTN;EPHB2;SLC8A2;STAR;CNTN2;SHANK3;SNCA;SHISA6;RASGRF1;GSK3B;ARC;KCNJ10;CAMK2B;KRAS;SHISA8;PPFIA3;CAMK2A;GRM5;DRD2;SHISA9;RAB11A;NELF;NCDN;SYNGR1;DBN1;NF1;EGR2;APOE;MLL;DLG4;GRIK2;BCAN;NETO1;SYP;SYNGAP1;DRD1;RAB3GAP1
GO_CHONDROITIN_SULFATE_PROTEOGLYCAN_BIOSYNTHETIC_PROCESS	http://www.broadinstitute.org/gsea/msigdb/cards/GO_CHONDROITIN_SULFATE_PROTEOGLYCAN_BIOSYNTHETIC_PROCESS	29	0.487115	1.50928	0.0390492	0.100313	BGN;B3GAT3;CHST7;CSPG5;CHST9;ACPL2;CSPG4;DSE;CSGALNACT2;CHPF;NCAN;CSGALNACT1;CHST11;B3GALT6;CHPF2;SLC35D1;CHST15;VCAN;BCAN;CHSY1;DCN;CYTL1;XYLT1;CHST13;CHSY3;CHST12;B3GAT2;B3GAT1;XYLT2;CHST3
GO_RESPONSE_TO_COCAINE	http://www.broadinstitute.org/gsea/msigdb/cards/GO_RESPONSE_TO_COCAINE	45	0.432961	1.50919	0.0180033	0.100184	HTR2A;PPP1R15A;HDAC2;HNMT;CRH;LPHN3;PTK2B;TACR3;MDM2;MBD1;OXT;DNMT3B;SNCA;ABAT;SLC6A3;SMPD1;OXTR;CDK5;NTS;OPRK1;CCNA2;HDAC5;NEFH;SLC18A2;DRD4;DNMT3A;DPYSL2;BAX;DRD5;TIAM1;OPRM1;DRD2;CRHBP;DRD3;HTR1B;NOS1;MTOR;EFTUD2;DNM2;HTR3A;CNR1;HOMER1;CHRNB2;SDK1;SLC6A1;DRD1
GO_REGULATION_OF_MEMBRANE_REPOLARIZATION	http://www.broadinstitute.org/gsea/msigdb/cards/GO_REGULATION_OF_MEMBRANE_REPOLARIZATION	29	0.486452	1.50857	0.0232945	0.100475	CACNA1D;KCNH2;YWHAE;KCNJ2;KCNE1L;KCNE2;RNF207;WDR1;KCNA5;GJA5;SCN1B;SNTA1;CACNA2D1;CAV3;NOS1AP;SCN5A;ANK2;AKAP6;KCNE3;CAV1;CASQ2;GJA1;AKAP9;AKAP7;KCNQ1;NEDD4L;SCN4B;NPPA;CACNB3;KCNE1
GO_POSITIVE_REGULATION_OF_BLOOD_PRESSURE	http://www.broadinstitute.org/gsea/msigdb/cards/GO_POSITIVE_REGULATION_OF_BLOOD_PRESSURE	36	0.459811	1.50817	0.0183639	0.100612	TACR3;ADIPOQ;UTS2;HSD11B2;AVP;ADRB1;AVPR1A;CARTPT;ADRA1B;QRFP;ADH5;CRHR2;ENG;GLP1R;AVPR2;ID2;F11R;AGT;PDE4D;OXT;OR51E2;DRD5;ADRA1D;WNK1;ADRB2;NPFF;TPM1;ADORA1;CYP11B2;OXTR;CYBA;TBXA2R;C12orf39;CNR1;ADRA1A;UTS2R;TACR1
GO_SINGLE_ORGANISM_CELL_ADHESION	http://www.broadinstitute.org/gsea/msigdb/cards/GO_SINGLE_ORGANISM_CELL_ADHESION	445	0.324448	1.50736	0	0.101056	FERMT3;ITGA2B;ATP7A;SEMA4A;TNFRSF4;ICAM4;ADAM9;CD34;ITGAV;CSTA;ADA;ITPKB;ITGB5;FZD5;DDOST;MALT1;LEP;PLEK;NLGN2;SRGAP2;RAPGEF1;FOXN1;NLGN4Y;ADAM8;RHOH;BVES;DNAJA3;CTNNB1;NCSTN;DSG4;FIBP;CCND3;MAFB;TNIP1;CAMSAP3;PLEKHA7;ANXA9;PTPN22;ICOS;HLA-E;APOA4;RNASE10;TTYH1;RIPK3;NTN1;ZFP36L1;COL8A2;SOX9;ZAN;FLNA;IFNA1;BRAF;MEGF10;NLGN3;NEGR1;IFNA14;NINJ2;DLG5;CDH1;WNT3A;CDHR2;NLRC3;ZFP36L2;IFNW1;AMICA1;PVRL3…
GO_RESPONSE_TO_ALKALOID	http://www.broadinstitute.org/gsea/msigdb/cards/GO_RESPONSE_TO_ALKALOID	134	0.368054	1.50547	0.00888889	0.102457	ATP1A2;NOS1;CHRNA2;ADA;DNMT1;TACR1;HMOX1;GNAT3;CRHBP;PPARG;OPRM1;DRD1;PPARGC1A;HTR3A;IGF1;PENK;KCNJ11;NTS;OXTR;UQCRC1;BCL2L1;DNMT3A;DRD4;PPARA;GSTM2;AIF1;CASQ2;CHRNA4;MDM2;TAC1;ABAT;SMPD1;SNCA;HNMT;HTR2A;CASP3;RELA;PTK2B;GNAO1;SLC8A1;DHODH;IL6;CAD;DRD2;SHC1;IL1B;RYR3;CNR1;OPRK1;VCAM1;CDK5;KCNK1;SEPN1;DPYSL2;NEFH;SLC18A2;PRKCG;SDC2;PDX1;DNMT3B;BLM;HDAC2;EDN1;BCL2;CHRNA5;PPP2R2A;GRIN1;TACR3;LPHN3;D…
GO_T_CELL_DIFFERENTIATION_INVOLVED_IN_IMMUNE_RESPONSE	http://www.broadinstitute.org/gsea/msigdb/cards/GO_T_CELL_DIFFERENTIATION_INVOLVED_IN_IMMUNE_RESPONSE	29	0.492067	1.50482	0.0383333	0.102803	TSC1;RC3H2;PTGER4;GATA3;FOXP1;IL18R1;IL4;CLEC4E;RELB;RC3H1;SLAMF6;ZFPM1;IFNG;CLEC4D;STAT6;IL12B;RORC;BATF;FCER1G;IRF4;HMGB1;LEF1;IL6;RORA;EOMES;BCL3;LY9;ATP7A;SEMA4A
GO_REGULATION_OF_CARTILAGE_DEVELOPMENT	http://www.broadinstitute.org/gsea/msigdb/cards/GO_REGULATION_OF_CARTILAGE_DEVELOPMENT	56	0.418106	1.50416	0.0354391	0.103158	PTHLH;PKDCC;SOX5;CTGF;BMPR1B;ACVRL1;BMP6;AXIN2;SIX2;ADAMTS7;SMAD1;NKX3-2;HOXA11;RELA;SOX9;WNT11;KIAA1715;FAM101B;EFEMP1;SOX6;SHOX2;TGFB2;TGFB1;RUNX2;WNT9A;BMP2;GLI3;RARG;GLG1;NOG;GDF2;BMP4;CTNNB1;SNAI2;ZBTB16;GDF5;BMPR2;FGF18;POR;FAM101A;CHADL;LEP;RARB;SCIN;BMP10;FRZB;GDF6;SMAD3;GREM1;CARM1;SCXB;RARA;GLI2;TGFBR1;CYR61;IHH;TRPS1;MAF;ZNF664-FAM101A;BMP1;LOXL2;ADAMTS12;WNT5A
GO_NEGATIVE_REGULATION_OF_LOCOMOTION	http://www.broadinstitute.org/gsea/msigdb/cards/GO_NEGATIVE_REGULATION_OF_LOCOMOTION	249	0.341204	1.50409	0	0.103018	PTGER4;TRIM26;PTPRG;SHH;DLL4;CYP19A1;PDCD10;FBLN1;KLF4;APOD;SEMG1;APOH;GDF2;CLIC4;ITGB1BP1;SEMA5A;GPR56;GATA3;TBX5;MAP2K5;HDAC5;PTPN23;C15orf38;NDRG4;PTN;SEMA4D;ARHGDIB;SRGAP2P1;MRE11A;MMP28;DPEP1;CX3CR1;NF1;SEMA4G;SRGAP3;STARD13;PKP2;VASH1;RNF41;CCL21;ABR;CD300A;PHLDB2;BCR;SEMA3E;PTPRK;SNX3;WAS;GNRH1;SFRP1;FCN1;ADAM15;SFRP2;CITED2;ADORA1;ABHD2;SRF;TPM1;GSK3B;TP53INP1;RHOA;MID2;HAS1;SEMA3A;KRIT1;…
GO_EXOCYTOSIS	http://www.broadinstitute.org/gsea/msigdb/cards/GO_EXOCYTOSIS	298	0.335344	1.50335	0.00255428	0.103374	EXOC5;CCR1;SRGN;RPH3AL;SYTL2;SNPH;PPBP;CDK16;NKD2;VTI1B;CPLX4;CTSW;DNAJC5;SNAP25;SYT13;PDGFA;SRCIN1;PIK3CD;YKT6;SYT7;CALM2;VPS45;LLGL1;TMSB4X;TMED10;CFTR;LIN7B;PDGFB;SYTL4;CDC37L1;SNAP29;RIMS4;VAMP1;JAGN1;SEC22C;TF;SYT2;VAMP5;STXBP5;MRGPRX2;DOC2B;ANXA3;LAT2;PCLO;FGA;SNX19;VAMP2;HGF;SNAP47;TNFAIP2;NSF;VPS33A;SYTL1;RIMS2;STX4;RAB11A;TXLNA;CD36;NR4A3;TGFB3;PSEN1;STX1A;TIMP3;ALB;F8;SERPINA3;AHSG;TMX3…
GO_ALPHA_BETA_T_CELL_DIFFERENTIATION	http://www.broadinstitute.org/gsea/msigdb/cards/GO_ALPHA_BETA_T_CELL_DIFFERENTIATION	45	0.444867	1.50331	0.0261538	0.103202	LEF1;FUT7;IRF1;RSAD2;IRF4;BCL11B;RORA;EOMES;SATB1;BCL3;IL4;FOXP1;PLA2G2D;IL18R1;RPL22;BCL2;PTGER4;RC3H2;ANXA1;STAT6;RORC;BATF;ZFPM1;FOXP3;BRAF;RELB;RC3H1;IFNG;SYK;ZAP70;IL6;HMGB1;ITK;NKX2-3;TNFSF8;ABL1;LY9;SEMA4A;ATP7A;TCF7;PAX1;GATA3;BMX;IL12B;SLAMF6
GO_POSITIVE_REGULATION_OF_CALCIUM_MEDIATED_SIGNALING	http://www.broadinstitute.org/gsea/msigdb/cards/GO_POSITIVE_REGULATION_OF_CALCIUM_MEDIATED_SIGNALING	38	0.453273	1.50326	0.0392157	0.103039	CALM2;IGF1;P2RX4;CIB1;ZAP70;ADA;TREM2;P2RX2;CD3E;PKD2;AKAP6;CD4;ASPH;CALM3;TRDN;ERBB3;HINT1;SPPL3;CD8A;GSTO1;TRAT1;CCL3;CHP2;P2RX5;JPH2;CDH13;GSTM2;LMCD1;CALM1;CCL4;SLC9A1;NEUROD2;P2RX3;SYK;HAP1;HTT;NRG1;FCER1A
GO_POSITIVE_REGULATION_OF_ERK1_AND_ERK2_CASCADE	http://www.broadinstitute.org/gsea/msigdb/cards/GO_POSITIVE_REGULATION_OF_ERK1_AND_ERK2_CASCADE	160	0.354928	1.5031	0.00422535	0.102967	GPER;FGF18;CCR1;CCL4L2;SPRY2;FGF19;FGG;PDGFRB;KDR;CCL8;MAPK3;FGF23;PHB2;PDGFA;CX3CL1;ERBB4;FGF21;ST5;SLAMF1;RAP1BL;CCL20;HTR2C;ATP6AP1;PDGFB;VEGFA;TNFRSF11A;FSHR;CCL21;CCL5;ICAM1;CCL17;RIPK2;EDNRA;C3;GPR183;ABCA7;TRPV4;CCL25;RAP1A;LGALS9;CCL3L3;PRKCZ;NTRK1;GAS6;CCL3L1;THPO;BMP2;NOX4;FGF8;FGB;HTR2B;PLA2G5;FGA;ARHGAP8;PLA2G2A;RASGRP1;FGFR2;CCL1;PRKD2;NDRG4;CCL2;ARRB2;TEK;ABL1;CD36;GCG;CD44;CCL4;MIF…
GO_POSITIVE_REGULATION_OF_SMALL_GTPASE_MEDIATED_SIGNAL_TRANSDUCTION	http://www.broadinstitute.org/gsea/msigdb/cards/GO_POSITIVE_REGULATION_OF_SMALL_GTPASE_MEDIATED_SIGNAL_TRANSDUCTION	38	0.448842	1.50285	0.0173502	0.102958	NTRK1;RASGEF1A;APOA1;CAMK2D;NGFR;ARRB1;RELN;MMD2;RASGRP4;DGKI;HRAS;SHOC2;SOS1;KITLG;F2RL1;F2R;CDON;NRG1;AKAP13;GPR55;RAC1;NOTCH2;EPO;LPAR1;IGF1;ROBO1;ALS2;CSF1;SOS2;FRMD7;ITPKB;RASGRP1;COL3A1;KRAS;ABRA;RASGRF1;MCF2L;GPR56;FGF10
GO_CEREBRAL_CORTEX_DEVELOPMENT	http://www.broadinstitute.org/gsea/msigdb/cards/GO_CEREBRAL_CORTEX_DEVELOPMENT	100	0.379801	1.50175	0.00927357	0.103692	XAB2;FGF13;RELN;TACC2;BTBD3;DAB1;MKKS;EOMES;TACC3;PAFAH1B1;EMX2;CDK5R2;YWHAE;NDE1;RTN4;MDK;FGFR1;LRP1;CDK5R1;SLC38A2;HIF1A;GRIN1;C16orf45;SMO;POU3F2;TACC1;DIXDC1;CNTNAP2;SRGAP2P1;CX3CR1;CDH2;BBS2;FUT10;PSEN1;NF1;FBXO45;LRP8;PLCB1;LHX6;NR2E1;HTR6;GPR56;CDK5;LRP6;GNG12;DMRTA2;PAX5;WDR62;DISC1;NEFH;COL3A1;TRAPPC9;BAX;FOXP2;NDEL1;MCPH1;DAB2IP;EFHC1;KIF14;EMX1;NEFL;ATIC;PEX13;GLI3;SLIT2;MBOAT7;TH;CTNN…
GO_T_CELL_PROLIFERATION	http://www.broadinstitute.org/gsea/msigdb/cards/GO_T_CELL_PROLIFERATION	34	0.461942	1.50016	0.0178862	0.104757	MALT1;BAX;RPS6;SLC11A1;EBI3;PSMB10;TNFRSF4;DOCK2;P2RX7;ABL1;FYN;CRTAM;LILRB1;CD151;TNFSF4;TNFSF14;RIPK2;IL23A;RC3H1;DOCK8;CD86;RC3H2;ELF4;FKBP1B;PIK3CG;IL15;CTPS;TNFSF18;CCND3;WNT4;SATB1;BTN3A1;CADM1;NCSTN;PPP3CB;C1orf177
GO_NEURON_PROJECTION_GUIDANCE	http://www.broadinstitute.org/gsea/msigdb/cards/GO_NEURON_PROJECTION_GUIDANCE	198	0.343723	1.5001	0	0.104608	SPTBN2;DPYSL5;SIAH2;PTPRO;CSF1R;GFRA3;PLXNB1;ROBO2;PLXNA3;NTN4;SPTBN5;SPTBN4;OGN;ARTN;EPHA7;BDNF;SOS1;PVRL1;RPS6KA5;ROBO3;SLIT1;NTN1;SLIT3;WNT3;PLXNB2;SEMA5B;GBX2;TNR;SEMA4F;DAG1;NKX2-1;ARX;SCN1B;NRCAM;NRP1;MAPK1;KLF7;SEMA6C;NRP2;OR10A4;LAMA2;LOC100507050;GAP43;LAMB2;CELSR3;OR8A1;ROBO1;KIF26B;ZNF280D;B3GNT1;ANK3;LHX2;NRAS;PLXNB3;SEMA3B;EVL;PTK2;BMPR1B;CDK5R1;KAL1;POU4F2;MATN2;HRAS;RNF165;UNC5A;GP…
GO_MUSCLE_CELL_DIFFERENTIATION	http://www.broadinstitute.org/gsea/msigdb/cards/GO_MUSCLE_CELL_DIFFERENTIATION	223	0.340956	1.49983	0.0013587	0.1046	EPAS1;LMOD3;SORBS2;NPPA;AKT1;MTOR;DNER;KCNAB1;BEND2;UCHL1;KRT19;KRAS;WFIKKN1;PPP3CA;TCF7L2;SIX4;MYF6;T;MYLK3;IFT20;SMARCD3;MAML1;TBX5;CAPN3;TMOD1;NOX4;SPEG;CAST;AXIN1;RORA;WNT4;RYR1;LMOD1;QKI;BARX2;MYEF2;CACNA1H;MTPN;STAC3;C14orf165;CFLAR;SORT1;KEL;NRG1;KDM6B;TANC1;GATA6;KDM1A;ACTN2;SMYD3;SHH;CDK1;HOMER1;ANKRD1;PLEKHO1;SGCZ;MBNL1;GLMN;HES1;CSRP2;TMOD4;ANK2;CHRNB1;SOX15;CSRP3;NKX2-5;ISL1;CHUK;MYOZ…
GO_POSITIVE_REGULATION_OF_DEFENSE_RESPONSE	http://www.broadinstitute.org/gsea/msigdb/cards/GO_POSITIVE_REGULATION_OF_DEFENSE_RESPONSE	358	0.328444	1.49818	0	0.105799	FFAR3;CNR1;CTSB;CCL11;CD209;CYLD;ZP3;PSMA7;IL1B;PSMC5;CCL16;PYDC1;COLEC12;TBK1;VAMP8;CCL7;PSMA4;HPX;IRF3;CCL18;ICAM2;IDO1;TNFSF11;SH2D1A;VAV1;PSMA5;PLA2G4A;LRSAM1;CCL15;TLR4;PYCARD;UBE2N;PSMB11;HRAS;LY96;AGT;PSMC6;EREG;TRIM6;TGFB1;RELB;UBB;PSMA8;PSMB1;TICAM1;MAPK13;SIN3A;MYD88;TAB2;PGC;TNFRSF1A;PIK3CG;PSMD6;UCN;PSMA6;TRIM15;PSME4;CCL14;CLOCK;IL2;PSMB8;CLEC4A;PSMD1;POLR3F;PAK1;IFNB1;ITGB2;CLEC4D;R…
GO_REGULATION_OF_SODIUM_ION_TRANSMEMBRANE_TRANSPORT	http://www.broadinstitute.org/gsea/msigdb/cards/GO_REGULATION_OF_SODIUM_ION_TRANSMEMBRANE_TRANSPORT	47	0.433708	1.49713	0.0217755	0.106274	FXYD4;PTPN3;ATP1B3;DRD3;NOS1;ATP1A2;ATP1B2;FXYD3;COMMD1;ATP2B4;DNM2;NEDD4;GLRX;UTRN;ANK3;SCN4B;FGF12;FXYD1;WNK3;SCN1B;SNTA1;DMD;PCSK9;DRD4;SCN3B;ARF1;BPIFA1;AGT;NEDD4L;CAMK2D;GPD1L;DLG1;PRKCE;STOM;TESC;WNK2;ACTN4;ATP1B1;FXYD5;SLC9A3R1;FXYD2;CHP;SCN2B;CAV3;YWHAH;RANGRF;SCN5A;SLC9A1
GO_REGULATION_OF_BLOOD_PRESSURE	http://www.broadinstitute.org/gsea/msigdb/cards/GO_REGULATION_OF_BLOOD_PRESSURE	164	0.353657	1.4971	0.00140056	0.106102	ADRB3;EDNRB;CYP4F2;ERAP1;EMP2;SLC2A5;F11R;AGT;CMA1;LRP5;TACR3;POSTN;MME;CTSZ;F2R;REN;RAMP2;UCN;ADRB1;SERPINF2;EDN1;NOX1;CYP4A11;BDKRB2;P2RX4;NAV2;FFAR3;C12orf39;CNR1;RNPEP;ADAMTS16;DRD2;P2RX2;NISCH;SLC4A5;TAC4;TNNI3;SGK1;WNK1;BDKRB1;AGTRAP;GUCA2B;GJA5;MECP2;CYP11B2;ACCN1;BMPR2;ABAT;NCALD;ADH5;ERAP2;LNPEP;AGTR1;PPARA;ENG;CTSG;ATP1A1;TAC1;PDE4D;PLCB3;AGTR2;ACSM3;GNB3;SOD1;UTS2D;F2RL1;NPY;PTPRO;CHGA…
GO_REGULATION_OF_CYTOPLASMIC_TRANSPORT	http://www.broadinstitute.org/gsea/msigdb/cards/GO_REGULATION_OF_CYTOPLASMIC_TRANSPORT	459	0.319188	1.49452	0	0.108143	NAPA;RAB21;MRGPRE;ERLEC1;PYDC2;RGS20;PTPN23;PRDX1;HPS4;DDX58;PTPN14;TDRD12;STX18;U2AF1;KHDRBS1;MTOR;NMUR1;NF1;STX1A;TGFB3;CD36;ABL1;ARIH2;EMD;TLR2;EDA;RNF31;TONSL;TLR9;AKAP5;PEMT;RAB3A;JPH3;RDX;SHH;ZC3H3;HSP90AA1;KIAA1199;HAX1;IL23A;EDAR;PTPN5;POLR3A;PSMD8;CXCL10;TMEM30B;CCL19;APOD;C1QTNF3;MYO5A;IL9R;RBM4;IL13;STXBP1;UGCG;CHP2;PRKCE;SEMA5A;GTSE1;GSK3B;RHOA;MAPK14;BAG4;UBE2J1;F2RL3;NFKBIA;FKBP1A;G…
GO_BENZENE_CONTAINING_COMPOUND_METABOLIC_PROCESS	http://www.broadinstitute.org/gsea/msigdb/cards/GO_BENZENE_CONTAINING_COMPOUND_METABOLIC_PROCESS	22	0.507285	1.49408	0.0443262	0.108308	KMO;ACSM1;GSTM4;CYP4B1;IDO1;GSTM3;GOT2;AADAT;AFMID;GSTM1;PON3;HAAO;TDO2;KYNU;CCBL2;CCBL1;IDO2;SRD5A2;UGT1A1;GSTM2;CYP17A1;TH;CYP2E1;STAR
GO_POSITIVE_REGULATION_OF_VASOCONSTRICTION	http://www.broadinstitute.org/gsea/msigdb/cards/GO_POSITIVE_REGULATION_OF_VASOCONSTRICTION	35	0.45918	1.49395	0.0307692	0.108214	AVPR2;GJA1;PTGS2;ADRA1B;HRH2;TRPM4;HTR2A;AVPR1A;CD38;NPY1R;AVP;ICAM1;SMTNL1;F2R;ADRA1A;TACR1;UTS2R;CAV1;PTGS1;ADRA2C;SHC1;AKT1;ALOX5;TBXA2R;PTGER3;FGB;FGA;OXTR;DBH;ADRA1D;AVPR1B;FGG;GJA5;PTAFR;HRH1
GO_KERATAN_SULFATE_METABOLIC_PROCESS	http://www.broadinstitute.org/gsea/msigdb/cards/GO_KERATAN_SULFATE_METABOLIC_PROCESS	32	0.475286	1.49232	0.0385906	0.109455	GALNS;B3GNT1;ST3GAL6;ST3GAL4;ST3GAL2;GNS;KERA;B4GALT5;ST3GAL3;GLB1;CHST1;B3GNT3;ACAN;PRELP;HEXA;B4GALT3;B3GNT4;CHST2;SLC35D2;CHST5;B3GNT2;FMOD;OMD;B4GALT1;OGN;B4GALT4;LUM;B3GNT7;ST3GAL1;B4GALT2;HEXB;CHST6;B4GALT6
GO_INDOLE_CONTAINING_COMPOUND_METABOLIC_PROCESS	http://www.broadinstitute.org/gsea/msigdb/cards/GO_INDOLE_CONTAINING_COMPOUND_METABOLIC_PROCESS	25	0.495615	1.492	0.0306452	0.109502	HAAO;TDO2;KYNU;DDC;AADAT;AFMID;TPH1;RNF180;IDO1;ATP2B2;GCDH;PDE1B;KMO;SRD5A1;HTR1A;GRIN2A;ATP7A;AANAT;CCBL1;BTBD9;IDO2;SLC34A1;TPH2;MAOA;ASMT;ACMSD
GO_POSITIVE_REGULATION_OF_FILOPODIUM_ASSEMBLY	http://www.broadinstitute.org/gsea/msigdb/cards/GO_POSITIVE_REGULATION_OF_FILOPODIUM_ASSEMBLY	23	0.505675	1.49143	0.0383275	0.109745	ZMYND8;RALA;FNBP1L;GPM6A;NEURL;MIEN1;TGFB3;LPPR5;AGRN;BCAS3;TGFBR1;RHOQ;FSCN1;CCL21;DNM3;ARAP1;FMR1;ESPN;CCR7;SRF;PALM;ODZ2;DPYSL3;ODZ1;PRKCQ;NLGN1;WASL
GO_NEGATIVE_REGULATION_OF_CARTILAGE_DEVELOPMENT	http://www.broadinstitute.org/gsea/msigdb/cards/GO_NEGATIVE_REGULATION_OF_CARTILAGE_DEVELOPMENT	23	0.501014	1.49043	0.037931	0.110371	WNT9A;TGFB2;GREM1;FAM101B;EFEMP1;CTNNB1;SNAI2;ADAMTS12;ZNF664-FAM101A;BMP4;TGFBR1;NOG;RARG;RARA;GLI2;PTHLH;GDF5;WNT11;SOX9;FRZB;ADAMTS7;RARB;NKX3-2;FAM101A;LEP;CHADL
GO_REGULATION_OF_G_PROTEIN_COUPLED_RECEPTOR_PROTEIN_SIGNALING_PATHWAY	http://www.broadinstitute.org/gsea/msigdb/cards/GO_REGULATION_OF_G_PROTEIN_COUPLED_RECEPTOR_PROTEIN_SIGNALING_PATHWAY	121	0.366511	1.49019	0.0145773	0.110369	FNTA;ADRB2;RGS20;USP20;GPSM1;RGS3;CALM3;GIT2;ECE1;RGS5;GIPR;GPRASP1;RGS4;HTR2B;USP33;NMT2;KCTD8;RGS18;PLCB1;CAMKMT;CRY1;METAP1;CNGB1;RGS16;DRD2;KLK6;SAG;NMT1;DRD3;PHB;ARRB2;ADM;HTR1B;MGRN1;PDE6B;METAP2;GPR27;ADRBK1;EDN1;ARRDC3;PDE6G;PDCL;ABHD6;RAMP2;ADCYAP1;KLK14;GNGT1;GRK4;GRK6;ADRB3;GUCA1C;RASGRP4;GIT1;RGS9;KCTD16;DTNBP1;ACPP;GUCA1B;RGS13;LRRK2;DNM1;PLEK;RHO;GSK3A;GNAT1;KLK5;PLCE1;RAMP1;CNGA1;R…
GO_NATURAL_KILLER_CELL_MEDIATED_IMMUNITY	http://www.broadinstitute.org/gsea/msigdb/cards/GO_NATURAL_KILLER_CELL_MEDIATED_IMMUNITY	26	0.499791	1.48949	0.0432	0.110604	LYST;MICB;ULBP2;TUBB;ULBP1;VAMP2;CORO1A;VAMP7;GZMB;PRDX1;RAB27A;MICA;CLEC2A;KIR3DL1;RAET1L;RAET1G;PTPN6;ULBP3;CEBPG;RAET1E;SLAMF7;KLRC2;UNC13D;TUBB4B;KLRF2;KLRD1
GO_LIPOPOLYSACCHARIDE_MEDIATED_SIGNALING_PATHWAY	http://www.broadinstitute.org/gsea/msigdb/cards/GO_LIPOPOLYSACCHARIDE_MEDIATED_SIGNALING_PATHWAY	31	0.46826	1.48944	0.0334928	0.110446	PRKCE;TLR2;AKT1;LBP;CCL3;TLR4;MAPK3;CCL2;PTPN22;TGFB1;IL1B;LY96;IRAK2;MAPK1;HCK;TNF;TICAM1;IRAK1;NOS3;IRF3;SCARB1;NFKBIA;RIPK2;IL18;CD14;PTAFR;CD6;LYN;MAPK14;CCL5;MTDH
GO_POSITIVE_REGULATION_OF_CELL_DEVELOPMENT	http://www.broadinstitute.org/gsea/msigdb/cards/GO_POSITIVE_REGULATION_OF_CELL_DEVELOPMENT	455	0.31825	1.48933	0	0.11035	CAMK1;PTK2B;ANKRD27;NDNF;CDC42;CCR2;ROBO2;WNT2;RGS14;AXIN2;INPP5E;METRN;PAK3;SPHK1;FAM5C;PROX1;UNC13A;VWC2;MYADM;CAMK1D;OBSL1;BMP4;TCF3;EPB41L5;LEF1;NEFL;RND2;NUMB;NAP1L2;SOX11;CPNE9;PROC;EP300;KIF20B;RARB;EZH2;CAMK2B;NRCAM;SCN1B;GCNT2;FIG4;STK11;SEZ6;CAPRIN1;FBXW8;LIMS1;EPHA3;IL2;VLDLR;APOE;MARCKS;ITGB1;HNRNPK;MUL1;MAP2K1;CALR;NCOA1;ATF1;CSF1;SMAD3;DUOXA1;EPOR;PPARG;SNAI1;SMURF1;ADNP;PRKCI;ZEB2;…
GO_POSITIVE_REGULATION_OF_POTASSIUM_ION_TRANSPORT	http://www.broadinstitute.org/gsea/msigdb/cards/GO_POSITIVE_REGULATION_OF_POTASSIUM_ION_TRANSPORT	37	0.452194	1.48902	0.0364842	0.11047	KCNC1;GALR2;KIF5B;GAL;KCNJ2;ACTN2;ATP1B1;STK39;ADRA2A;RAPGEF3;DLG1;AKAP9;ABCC8;KCNQ1;AMIGO1;ADRB2;DPP6;NOS1AP;AGER;HBP1;KCNH2;KCNC2;ADORA1;KCNE1L;RNF207;OPRK1;ANO6;DNM2;DRD1;NPPA;KCNE1;EDN3;ANK2;AKAP6;AKAP7;ATP1B3;ATP1B2;FHL1
GO_REGULATION_OF_MYOTUBE_DIFFERENTIATION	http://www.broadinstitute.org/gsea/msigdb/cards/GO_REGULATION_OF_MYOTUBE_DIFFERENTIATION	53	0.418418	1.48882	0.0263566	0.11044	NOTCH1;CXCL9;MYOD1;HDAC3;MYF6;MMP14;DAXX;MAML1;GDF15;PPAPDC3;NLN;NEU2;HDAC1;CD53;HDAC5;IL4R;MAPK14;MYOG;MYOCD;RBM38;BHLHA15;TRIM72;NKX2-5;HDAC9;NFATC2;MTOR;EHD1;MYF5;XBP1;FLT3LG;CFLAR;TNFSF14;CAV3;BCL2;RBM24;FBXO22;EHD2;IL4;BHLHE41;TBX1;SIK1;FLOT1;HDAC4;MAMSTR;CEACAM5;THRA;SCGB3A1;DMPK;SMYD1;CYP26B1;CXCL10;NOV;SHOX2;NACA;ANKRD2
GO_REGULATION_OF_PHOSPHOLIPASE_ACTIVITY	http://www.broadinstitute.org/gsea/msigdb/cards/GO_REGULATION_OF_PHOSPHOLIPASE_ACTIVITY	63	0.400919	1.48789	0.0174326	0.111048	APOC2;RASGRP4;AGT;SELE;ADCYAP1R1;GNA15;ARL1;PRKCE;LPAR2;GPR55;FGFR1;LRP1;C5AR1;KIT;PLA2R1;HPCA;PDPK1;NMUR1;LPAR1;ANG;ABL1;FGF2;CALCR;PLA2G5;HTR2B;ANGPTL3;RASGRP1;FGFR2;ESR1;PDGFRA;FLT1;AGTR1;GNAQ;SNCA;PRKCZ;RGS2;HTR2A;AVPR1A;CCL5;EGFR;PLCB2;ARF4;GNA13;EDNRA;TXK;NMUR2;ANXA1;ANXA8;ARHGAP6;PRKCD;ABL2;ITK;ADRA1A;MARCKS;PPT1;CYR61;BICD1;S1PR4;FGFR3;PTAFR;CAMK2B;PDGFRB;AVPR1B;PLA2G1B
GO_POSITIVE_REGULATION_OF_MYOBLAST_DIFFERENTIATION	http://www.broadinstitute.org/gsea/msigdb/cards/GO_POSITIVE_REGULATION_OF_MYOBLAST_DIFFERENTIATION	22	0.510329	1.48774	0.0373984	0.110964	MEF2C;ILK;NR2C2;HIF1AN;PLCB1;SMYD1;BOC;ZFHX3;CSRP3;TNFSF14;FLT3LG;BTG1;CXCL9;MYF5;MYOD1;MYF6;MAP3K5;IGFBP3;MYOG;MAPK14;CDON;NEU2
GO_LIMBIC_SYSTEM_DEVELOPMENT	http://www.broadinstitute.org/gsea/msigdb/cards/GO_LIMBIC_SYSTEM_DEVELOPMENT	100	0.378875	1.48641	0.00749625	0.111907	YWHAE;AKAP5;CDK5R2;KCNA1;KDM6B;FGFR1;FEZF2;MDK;PITX2;OTP;CDK5R1;ZEB2;ALDH1A3;RELN;FGF13;RAN;MKKS;PTPRZ1;EZH1;EMX2;MAS1;PAFAH1B1;SLC32A1;CYP17A1;CDK5;NR2E1;ETS1;RAX;PHLPP2;NEFH;BAX;FGFR2;DRD2;POU3F2;SMO;CNTNAP2;BBS2;NF1;RARA;NR4A3;PROP1;UBA6;NEUROD6;SOX3;BCAN;WNT3A;LRP8;HAP1;TSC1;DLX2;PROX1;NF2;PLXNA3;CRH;FOXB1;NEUROD1;CASP3;KIF14;SRD5A2;UQCRQ;LMX1A;HTR5A;TBX3;NEFL;LEF1;GLI3;GSX1;CRHR2;TBR1;NR0B1;…
GO_POSITIVE_REGULATION_OF_OSSIFICATION	http://www.broadinstitute.org/gsea/msigdb/cards/GO_POSITIVE_REGULATION_OF_OSSIFICATION	81	0.388797	1.48563	0.0180995	0.112403	SLC8A1;CALCA;NELL1;PKDCC;JUND;BMP7;CTHRC1;ATP6AP1;GLI3;BMP2;MEF2C;ILK;LTF;BMP4;PTH;SFRP2;CTNNB1;CD276;ZHX3;WNT10B;TAC1;SOX11;WNT7B;TGFB2;NPNT;TP63;DDR2;KL;TOB2;TMEM119;LMNA;FBN2;ACVR1;IGF1;CYR61;P2RX7;C2orf28;WNT5A;C1orf9;OSR1;TACR1;NPPC;ID4;ACVR2B;SMAD3;BMP6;SMAD5;SMAD1;MSX2;IL6R;IL6ST;PTGER4;OSR2;IFITM1;BMPR1B;WNT4;PLA2G4A;GDF2;CTNNBIP1;GJA1;OXT;CEBPA;JAG1;GNAS;CEBPB;TGFB1;RUNX2;FAM20C;ADRB2;NI…
GO_POSITIVE_REGULATION_OF_PHOSPHOLIPASE_ACTIVITY	http://www.broadinstitute.org/gsea/msigdb/cards/GO_POSITIVE_REGULATION_OF_PHOSPHOLIPASE_ACTIVITY	52	0.422273	1.48497	0.0366826	0.112795	ADCYAP1R1;FLT1;PDGFRA;SELE;AGT;ESR1;RASGRP4;APOC2;PRKCZ;LPAR2;PRKCE;GNAQ;AGTR1;ARL1;GNA15;FGFR1;GNA13;ARF4;GPR55;PLCB2;EGFR;CCL5;AVPR1A;HTR2A;ABL2;KIT;ARHGAP6;PRKCD;C5AR1;NMUR2;TXK;EDNRA;NMUR1;ADRA1A;PDPK1;HPCA;ITK;FGF2;CYR61;ANG;LPAR1;MARCKS;HTR2B;PLA2G5;CALCR;PLA2G1B;AVPR1B;FGFR2;PDGFRB;PTAFR;CAMK2B;FGFR3;S1PR4
GO_POSITIVE_REGULATION_OF_INTERLEUKIN_2_PRODUCTION	http://www.broadinstitute.org/gsea/msigdb/cards/GO_POSITIVE_REGULATION_OF_INTERLEUKIN_2_PRODUCTION	30	0.47299	1.48358	0.0367279	0.113787	VTCN1;SASH3;CD83;TRAF2;CD80;RIPK2;RLTPR;CCR2;RUNX1;MALT1;PRKD2;CARD11;PDE4B;IL1A;ANXA1;CD86;PRKCQ;STAT5B;IRF4;SPTBN1;CD4;MAP3K7;PDE4D;CD3E;IL1B;TRAF6;TNFSF4;GLMN;CD276;CD28;ABL1
GO_CHONDROCYTE_DIFFERENTIATION	http://www.broadinstitute.org/gsea/msigdb/cards/GO_CHONDROCYTE_DIFFERENTIATION	57	0.412492	1.48349	0.0189573	0.113651	FGF9;SCXB;GLI2;COL11A1;IMPAD1;NPPC;WNT7A;OSR1;HES5;CYTL1;EIF2AK3;FGFR3;RUNX1;COL27A1;IFT80;SULF1;CREB3L2;MEF2D;BMPR2;CHST11;TGFBR2;HMGA2;SULF2;GDF5;MAPK14;SNX19;FGF18;BMPR1A;MEF2C;BMP2;RARG;MUSTN1;PTH1R;COL9A1;SFRP2;MEX3C;BMP4;NFIB;SHOX2;NOV;WNT10B;MATN1;RUNX2;TGFB1;RUNX3;CHSY1;WNT2B;AXIN2;SIX2;SOX9;WNT5B;AMELX;GPLD1;OSR2;MSX2;SERPINH1;BMPR1B;TGFBI;FGFR1;COL2A1
GO_ADULT_LOCOMOTORY_BEHAVIOR	http://www.broadinstitute.org/gsea/msigdb/cards/GO_ADULT_LOCOMOTORY_BEHAVIOR	78	0.393649	1.48323	0.0151976	0.113638	ARCN1;ARRB2;GRIN2D;GIP;DRD2;ADAM22;DMRT3;KLHL1;ABHD12;ATP1A3;KCNJ10;OTOG;OXR1;GDNF;UCHL1;MECP2;PREX2;TMOD1;GBX1;PAFAH1B1;PARK7;EPHA4;DAB1;CXCL12;HOXD10;CACNA1A;DMBX1;GLRA1;CSTB;ID2;SNCG;PARK2;GRIN1;CNP;NTAN1;CACNB4;DRD1;LGI4;PPT1;ATP1A2;NTSR1;CLN8;GLRB;EFNB3;CHL1;HTRA2;APP;DNM1;DRD4;EPS8;NR4A2;SEZ6L;CHD7;FGF12;SEZ6;SNCA;HIPK2;FOXA2;CTNS;CNTN2;OPRD1;FXN;ZIC1;SCN1A;TRH;EN1;TBCE;BTBD9;GIGYF2;HOXD9;C…
GO_REGULATION_OF_INTERLEUKIN_1_BETA_PRODUCTION	http://www.broadinstitute.org/gsea/msigdb/cards/GO_REGULATION_OF_INTERLEUKIN_1_BETA_PRODUCTION	47	0.424179	1.48227	0.0232172	0.11422	NOD1;AZU1;CCR2;IFNG;F2R;NLRP3;GHRL;SPHK1;ZC3H12A;JAK2;S1PR3;FOXP1;NLRP1;NLRP2P;APOA1;PML;PYCARD;NOD2;GSTP1;NLRP12;CASP1;GHSR;CCL3;HSPB1;GSDMD;CCL19;ACP5;TRIM16;LGALS9;TNFAIP3;MEFV;ISL1;PYDC2;CASP5;CCR7;NLRP2;WNT5A;P2RX7;CARD8;IFNAR1;ERRFI1;PANX1;IFI16;HMGB1;ARRB2;SMAD3;PYDC1;AIM2
GO_MAMMARY_GLAND_EPITHELIAL_CELL_DIFFERENTIATION	http://www.broadinstitute.org/gsea/msigdb/cards/GO_MAMMARY_GLAND_EPITHELIAL_CELL_DIFFERENTIATION	16	0.548387	1.48206	0.0353535	0.114188	FOXF1;HIF1A;PRLR;ELF5;HOXA5;FOXB1;ZNF703;PTCH1;AKT1;IRF6;MGMT;AKT2;CEBPB;ERBB4;ID2;SMO
GO_REGULATION_OF_PEPTIDYL_TYROSINE_PHOSPHORYLATION	http://www.broadinstitute.org/gsea/msigdb/cards/GO_REGULATION_OF_PEPTIDYL_TYROSINE_PHOSPHORYLATION	207	0.341933	1.48181	0.00547945	0.114187	IFNG;RIPK2;KITLG;ICAM1;GPRC5B;VEGFA;PIBF1;CCL5;ACE;CD300A;PDGFB;IL4;TEX101;CD40;SFRP2;STAT3;PRKCZ;GAS6;INS;CCK;NEURL;IL11;CLCF1;SFRP1;GPRC5A;ISL1;FGF7;APP;LIF;ITGB3;VEGFC;CNTN1;HSPH1;ADORA1;IL31RA;GNB2L1;HES1;TP53;SRCIN1;DOK7;IL24;PDGFA;ZGPAT;ERBB4;PDCL3;NCK2;TGFA;SYK;HAX1;IL23A;VTN;IGF2;MIF;EPB49;KIT;PTGER4;NRG1;MLST8;IL6R;FGFR1OP;IL15;ADIPOQ;CD44;LYN;YES1;PTPRZ1;HYAL2;PRKCE;MVP;IL13;EHD4;RELN;N…
GO_CELLULAR_RESPONSE_TO_INTERLEUKIN_6	http://www.broadinstitute.org/gsea/msigdb/cards/GO_CELLULAR_RESPONSE_TO_INTERLEUKIN_6	22	0.504304	1.48178	0.048474	0.114002	SMAD4;ST3GAL6;STAT3;TDGF1;PPARGC1A;IL6;CTR9;FGF23;CCL2;NFKB1;PHB;SELPLG;PID1;GAB1;RELA;FER;ENTPD2;PTGIS;SBNO2;FGA;IL6ST;IL6R
GO_HINDBRAIN_DEVELOPMENT	http://www.broadinstitute.org/gsea/msigdb/cards/GO_HINDBRAIN_DEVELOPMENT	135	0.359714	1.48155	0.00286533	0.114011	SEZ6L;SEZ6;ESR2;SSTR2;LHX5;SMAD9;DLL1;EZH2;NCOA1;KDM2B;WNT7A;PTPRS;PPARGC1A;ATP7A;HNRNPK;GART;ITGB1;SCRIB;MAP2K1;POU4F1;GNPAT;SEC24B;PROX1;SOCS7;ATP2B2;SPTBN2;HAP1;GLI1;RBFOX2;SEMA4C;AGTR2;HERC1;EN1;C5orf42;LEF1;UQCRQ;SSTR3;LDB1;NCOR1;CTNNB1;GBX2;OTX1;ABAT;HES3;MAFB;MECP2;NLGN4X;CLP1;MYH10;PTPN11;PHOX2B;SDF4;LRP6;CDK5;GATA2;FOXP2;HNRNPD;WNT1;SMO;HOXB1;PSMG1;CBLN1;ARCN1;NR2C2;AGTPBP1;MDK;BCL2;CDK5…
GO_SIGNAL_RELEASE	http://www.broadinstitute.org/gsea/msigdb/cards/GO_SIGNAL_RELEASE	167	0.350225	1.47911	0.00416667	0.11602	LEP;PPFIA3;SLC22A2;RAF1;IL1RN;CADPS2;SMPD3;LTBP4;EXOC3L1;DOC2A;PPT1;STX2;SCRIB;SYT14;TMF1;P2RX7;HSPA8;SYT12;STX3;CASK;WNT7A;SYT14L;SYT1;RPH3A;SYTL5;PTPRN2;AGTR2;GAL;TC2N;SYTL3;UNC13A;TACR2;SYT11;TRIM9;GHSR;CRHR1;SYT6;PPFIA4;CCKAR;OTOF;SLC6A9;TBX3;EIF2AK3;PPFIA1;CYB5R4;GRM4;SLC18A2;CADPS;STX11;CAMK2G;CDK5;STX19;SYT3;SYT10;HRH3;RAPGEF4;IL6;ADM;UBE2Q1;FAM3B;SYT8;GHRL;HNF1A;INHBA;GHRH;SYT15;EDN1;RAB1…
GO_CERAMIDE_METABOLIC_PROCESS	http://www.broadinstitute.org/gsea/msigdb/cards/GO_CERAMIDE_METABOLIC_PROCESS	70	0.398901	1.4791	0.0145631	0.115823	ST6GALNAC2;ST6GALNAC1;DEGS1;CLN8;P2RX7;P2RX1;ST3GAL6;ORMDL3;ST6GALNAC5;ST3GAL4;ST8SIA3;NEU2;PPP2R1A;ST3GAL5;GBA;ST3GAL3;CERS6;GALC;HTRA2;SMPD4;GBA2;CERS2;ST6GALNAC6;SMPD1;GAL3ST1;GLA;NSMAF;GBA3;ACER1;NEU1;SAMD8;COL4A3BP;UGT8;AGK;C20orf173;B4GALNT1;ST8SIA6;ASAH1;ST3GAL2;CLN3;PPP2CA;ORMDL1;SPTLC1;CLN6;SGPL1;DEGS2;NEU3;SMPD2;ALOXE3;ST8SIA2;ST6GALNAC3;ALOX12B;CERS5;ORMDL2;ACER3;NEU4;CERS1;ST8SIA4;ST6…
GO_REGULATION_OF_PHAGOCYTOSIS	http://www.broadinstitute.org/gsea/msigdb/cards/GO_REGULATION_OF_PHAGOCYTOSIS	67	0.400928	1.47759	0.0142631	0.116708	C4B;TGFB1;PRKCG;MBL2;MERTK;SPACA3;PYCARD;ADIPOQ;PTX3;C4BPA;SCARB1;SYK;AZU1;TNF;FGR;IL1B;PYDC1;CCL2;HMGB1;CD36;ANO6;CYBA;AHSG;TULP1;GATA2;RAB27A;PROS1;FCER1G;ITGA2;RAP1A;C3;ABCA7;GAS6;ALOX15;CAMK1D;SFTPD;LBP;CD47;TUB;C4BPB;CD300A;ABR;MFGE8;C4A;BCR;F2RL1;SNX3;C2;PPARG;PTEN;ITGAV;DNM2;SYT7;CALR;CSK;OLFM4;DOCK2;GNB2L1;LMAN2;PRTN3;SLC11A1;PLD1;STAP1;NCKAP1L;AGER;PLD2;HCK;BLK
GO_MUSCLE_HYPERTROPHY	http://www.broadinstitute.org/gsea/msigdb/cards/GO_MUSCLE_HYPERTROPHY	28	0.467786	1.47723	0.0354839	0.116821	HEY2;HDAC2;HTR2B;GATA6;PPP3CA;LEP;CAMTA2;PDLIM5;INPP5F;AGTR2;TIAM1;RYR2;TCAP;MYOC;AGT;CSRP3;TTN;KDM4A;HDAC4;IGF1;MYOCD;MEF2C;KLF15;GATA4;CAMK2D;CYBA;SORBS2;NPPA
GO_POSITIVE_REGULATION_OF_RELEASE_OF_SEQUESTERED_CALCIUM_ION_INTO_CYTOSOL	http://www.broadinstitute.org/gsea/msigdb/cards/GO_POSITIVE_REGULATION_OF_RELEASE_OF_SEQUESTERED_CALCIUM_ION_INTO_CYTOSOL	37	0.443858	1.47658	0.0302013	0.117255	SNCA;CXCR3;GSTO1;LACRT;XCL1;CXCL11;TEX101;JPH2;IL13;CXCL10;GSTM2;CALM1;EDNRA;F2R;KIAA1199;HAP1;HTT;TRPC1;ABL1;CALM2;DRD1;SRI;PLCG1;PDPK1;PKD2;NTSR1;AKAP6;F2;BAX;ASPH;CALM3;CXCL9;TRDN;BDKRB1;F2RL3;CAPN3;NPSR1;GPER;THY1
GO_DENDRITIC_CELL_MIGRATION	http://www.broadinstitute.org/gsea/msigdb/cards/GO_DENDRITIC_CELL_MIGRATION	21	0.512684	1.47643	0.0367893	0.117172	CXCR4;ANO6;NLRP12;CCL19;NLRP10;HMGB1;CXCR1;ARHGEF5;CCR6;CCR2;EPS8;CDC42;CXCR2;DOCK8;CCL21;CCR5;CCL5;CCR1;CCR7;TRPM4;PIK3CG
GO_POSTSYNAPTIC_MEMBRANE_ORGANIZATION	http://www.broadinstitute.org/gsea/msigdb/cards/GO_POSTSYNAPTIC_MEMBRANE_ORGANIZATION	25	0.492511	1.47627	0.0440457	0.117107	LRP4;LRRC4;NLGN2;NLGN3;GDNF;NRXN2;FNTA;GPHN;ETV5;MUSK;DVL1;NLGN1;COLQ;GLRB;CHRNB1;RER1;RELN;DLG4;APOE;CDH2;MAGI2;NRXN1;RAPSN;DNAJA3;SHANK3
GO_PROTEIN_HOMOOLIGOMERIZATION	http://www.broadinstitute.org/gsea/msigdb/cards/GO_PROTEIN_HOMOOLIGOMERIZATION	243	0.333571	1.47611	0.00393701	0.117047	TRMT61B;IMPDH2;KCTD15;PKD2L1;ACACB;MICU1;P2RX3;VCP;SYT1;SPTBN5;FIS1;KCNS3;TOR1B;GCH1;CHMP4A;KCTD21;SCUBE1;KCTD6;STOM;KCTD13;KCNV1;ACADS;PLN;OGT;TAF10;TP63;RIPK3;SKI;ARG1;SLC1A1;ALOX5AP;ACADL;KCTD3;NACC2;CLPP;KCTD19;VWA2;KCTD11;KCTD9;THBS4;GBP5;KCNC2;ATL3;CHMP2A;TMEM120A;BCL10;TRPM8;P2RX1;KCTD2;SMARCAD1;TOR2A;PRNP;CTH;GNMT;HMOX1;SCUBE3;PRF1;KCTD4;PEX11B;NELL2;CRYAA;NPM2;EVL;HSD17B10;KCNF1;TERF1;DP…
GO_GLIAL_CELL_MIGRATION	http://www.broadinstitute.org/gsea/msigdb/cards/GO_GLIAL_CELL_MIGRATION	34	0.457371	1.47553	0.0413907	0.117402	PAFAH1B1;CTNNB1;EPHA4;DAB1;CCL3;MBOAT7;P2RY1;GLI3;TGFB2;RELN;FN1;MATN2;DAB2IP;AZU1;C16orf45;CDK5R1;LAMB1;HEXB;APCDD1;RTN4;SOCS7;CDK5R2;SCRIB;VCAN;CCL2;SRGAP2P1;DCX;TSPO;NDN;MMP14;CSPG4;DISC1;SRGAP2;NR2E1;GPR56;P2RY12;CDK5
GO_POSITIVE_REGULATION_OF_B_CELL_PROLIFERATION	http://www.broadinstitute.org/gsea/msigdb/cards/GO_POSITIVE_REGULATION_OF_B_CELL_PROLIFERATION	37	0.448823	1.47377	0.0360656	0.118858	TNFRSF13C;NCKAP1L;CDKN1A;IL7;BST1;TNFSF13B;IRS2;IL21;IL5;WNT3A;IL2;CHRNB2;TNFRSF4;PELI1;NFATC2;ADA;VAV3;CARD11;MIF;TICAM1;CD74;IL4;CD81;BCL6;SASH3;CD38;BCL2;MEF2C;TLR4;TIRAP;CD40;TCF3;IL13;CLCF1;GPR183;SLC39A10;PTPRC
GO_NEGATIVE_REGULATION_OF_CELL_ACTIVATION	http://www.broadinstitute.org/gsea/msigdb/cards/GO_NEGATIVE_REGULATION_OF_CELL_ACTIVATION	150	0.354932	1.47323	0.00420168	0.118952	GAL;PRKCD;TNFRSF14;JAK3;CASP3;HLA-DRB3;CCR2;TNFSF18;ZC3H12A;IFNA2;BMP4;XCL1;ABAT;IL13RA2;CLEC4G;PDGFRA;PTPN22;SOX11;SOCS6;FOXF1;KIAA0922;IFNB1;PTGER3;PRKG1;VTCN1;RABGEF1;IL2;PRDM1;ATM;PRNP;APOE;PDE5A;F2;HMOX1;HLX;DUSP22;INHBA;PTPN2;IL10;PLA2G2D;ALOX12;CD74;BCL6;ADAMTS18;PGLYRP2;DLG1;HLA-DRB1;LST1;TGFB1;BANK1;HAVCR2;LILRB2;DTX1;BTN2A2;RHBDD3;GPR116;INHA;SLA2;IDO1;C1QTNF1;TIGIT;CYLD;LAX1;CNR1;HMGB1…
GO_NEGATIVE_REGULATION_OF_LYMPHOCYTE_APOPTOTIC_PROCESS	http://www.broadinstitute.org/gsea/msigdb/cards/GO_NEGATIVE_REGULATION_OF_LYMPHOCYTE_APOPTOTIC_PROCESS	27	0.480665	1.47245	0.0254083	0.119294	FADD;BCL10;BMP4;GPAM;IL2;RAG1;AURKB;CD27;ADA;SLC46A2;TSC22D3;NOC2L;SLC39A10;MIF;DOCK8;JAK3;RORC;PRKCQ;HIF1A;CD74;FOXP1;IRS2;PIP;BCL6;HSH2D;IDO1;CCL5
GO_RESPONSE_TO_HEAT	http://www.broadinstitute.org/gsea/msigdb/cards/GO_RESPONSE_TO_HEAT	85	0.376536	1.47236	0.0167173	0.119168	AKT1;GCLC;DNAJA1;NF1;SOCS3;DNAJA4;SLU7;IL6;CCL2;TPR;IL1B;RPS6KB1;NOS3;IL1A;MICB;CPB2;CDKN1A;TRPV2;SCARA5;MICA;PIRT;C20orf54;ANO1;TGFB1I1;LRP11;TRPV3;CXCL12;ST8SIA1;PLA2G4A;EIF2B3;ACCN3;CXCL10;POLR2D;STAC;CD14;CETN1;HSPB7;RBBP7;HSP90AA1;LYN;HDAC2;ABCC2;HSPA2;MKI67;DNAJB4;DNAJA2;EIF2B1;ATXN3;PSIP1;HSF1;IGF1;NOS1;DNMT1;HMOX1;TACR1;CRNN;PDCD6;ARPP21;PRKCQ;HTRA2;EIF2B5;TP53INP1;CASQ1;HSPA1A;TFEC;C11or…
GO_NEGATIVE_REGULATION_OF_KINASE_ACTIVITY	http://www.broadinstitute.org/gsea/msigdb/cards/GO_NEGATIVE_REGULATION_OF_KINASE_ACTIVITY	240	0.333598	1.4722	0.00134771	0.119112	DUSP4;DUSP3;FBXO7;SPRED1;CDKN2A;HYAL2;ITGB1BP1;INCA1;CDKN1C;CRIPAK;MYCNOS;DUSP2;GCKR;CEBPA;RTN4RL1;PTPRC;LRRC66;MVP;DVL1;PLK1;PTPN5;FBXO31;JUB;GPS2;GMFB;FGFR1OP;ADIPOQ;LYN;PKN1;SMYD3;UBE2C;FLRT1;AKT1;ABL1;PTPN6;DUSP10;TSC2;ERRFI1;NF1;SOCS3;PSEN1;DNAJA1;RGN;SH3BP5;DCN;CAV1;PTPN1;PKIA;PAK2;PPP2CA;FLRT3;FLRT2;HEXIM1;NYX;UCHL1;PKIB;SOCS5;PODNL1;SH3BP5L;COX11;FABP4;LRRTM1;TP73;DUSP19;TESC;SFRP2;SOCS2;…
GO_REGULATION_OF_BLOOD_VESSEL_ENDOTHELIAL_CELL_MIGRATION	http://www.broadinstitute.org/gsea/msigdb/cards/GO_REGULATION_OF_BLOOD_VESSEL_ENDOTHELIAL_CELL_MIGRATION	50	0.422005	1.47137	0.0251678	0.119709	HRG;EPHA2;VEGFC;MMRN2;NOTCH1;PRKD2;SH3BGRL3;SRPX2;HDAC5;MAP2K5;RHOA;AMOT;MAPK14;EFNA1;NR2E1;FGF2;AKT1;HDAC7;NF1;PLCG1;APOE;STAT5A;CSNK2B;CIB1;HDAC9;ANGPT4;HMGB1;C13orf15;PRKD1;PDCD10;AGTR2;DLL4;CCR2;AMOTL1;PDGFB;ACVRL1;PTGS2;VEGFA;STARD13;VASH1;ANGPT2;ITGB1BP1;GDF2;PRCP;FOXC2;ANGPT1;HSPB1;TGFB1;PRKCA;THBS1;KLF4
GO_CELL_CELL_RECOGNITION	http://www.broadinstitute.org/gsea/msigdb/cards/GO_CELL_CELL_RECOGNITION	58	0.406938	1.47076	0.0221519	0.120064	SPACA3;DLG1;KCNU1;ADAM30;ADAM21;ACR;ZP2;IZUMO1;ZPBP;CATSPER4;PRSS37;ST6GALNAC6;CRISP1;CCL19;B4GALT1;PRF1;ZPBP2;HVCN1;ZAN;DOCK8;TMEM146;SPAM1;CCT5;FETUB;CATSPER1;NCK2;POMZP3;GLIPR1L1;ADAM2;CCL21;CATSPER2;ZP1;CATSPER3;SPA17;PCSK4;CD209;DOCK2;ZP3;CCT3;ADAM20;ATP8B3;CATSPERG;CLGN;ZP4;FOLR4;TCP1;CCT7;CORO1A;CLEC4M;CCT4;CD6;HSPA1L;EPHB1;FUT3;CCT8;UBAP2L;CATSPERB;CCT2;CCR7;OVGP1
GO_C21_STEROID_HORMONE_METABOLIC_PROCESS	http://www.broadinstitute.org/gsea/msigdb/cards/GO_C21_STEROID_HORMONE_METABOLIC_PROCESS	24	0.496739	1.47055	0.0357751	0.120071	ADM;CYP11A1;AKR1D1;FDXR;LHB;STARD3;AKR1C1;CACNA1H;DHRS2;AKR1C3;CYP17A1;AKR1B1;SCP2;AKR1C2;STAR;SRD5A1;CYP11B2;CYP11B1;AFP;FDX1L;FDX1;FSHB;DHRS9;STAT5B;STARD5
GO_DENDRITIC_CELL_DIFFERENTIATION	http://www.broadinstitute.org/gsea/msigdb/cards/GO_DENDRITIC_CELL_DIFFERENTIATION	32	0.453422	1.46989	0.0339257	0.120434	CCL19;GATA1;IRF4;LGALS9;TGFB1;TRAF6;FLT3;GAS6;BATF2;BATF3;TM7SF4;LYN;IL4;F2RL1;AZI2;RELB;BATF;CD86;SPI1;DHRS2;TREM2;LILRB1;AXL;TNFSF9;PSEN1;LTBR;CCR7;TGFBR2;PRTN3;UBD;CSF2;RBPJ;CAMK4
GO_RESPONSE_TO_ESTRADIOL	http://www.broadinstitute.org/gsea/msigdb/cards/GO_RESPONSE_TO_ESTRADIOL	143	0.352004	1.46932	0.00291545	0.120759	PDGFB;OGG1;PTGS2;ZNF703;PTGFR;CCNE1;BMP7;NRIP1;GRN;ANXA1;WNT8B;STRN3;H2AFZ;CCND1;BID;NQO1;CASP9;C3;SFRP1;CDK2;SLC34A1;OPRL1;ITGA2;NCOA3;MBD1;STAT3;CDKN1B;SOCS2;TH;CCDC62;SSTR1;ARNT2;CCNA2;GSK3B;PAM;GPER;MYOG;BDH1;NR2F2;PDGFRB;MYOD1;PAWR;BAD;PDGFA;WNT5A;F3;IHH;SRD5A1;NPY1R;ASS1;CD38;BRCA2;HIF1A;IGF2;ENDOG;ADCYAP1R1;OXT;CYP1A2;KAT5;MAPK15;CRYAB;AIFM1;MMP15;FGA;ETS1;PTN;UROD;SLC6A4;GHR;WFDC1;CD4;SLC…
GO_T_CELL_RECEPTOR_SIGNALING_PATHWAY	http://www.broadinstitute.org/gsea/msigdb/cards/GO_T_CELL_RECEPTOR_SIGNALING_PATHWAY	141	0.353853	1.4688	0.00431035	0.120988	PSMC1;CUL1;WAS;MAP3K7;PSMD2;PSMD14;PSMB2;THEMIS;HLA-DRB5;HLA-DPA1;PSMD3;UBA52;TNFRSF21;PSMC4;HLA-DQB2;PSMD9;PSMB5;PTPRJ;PAG1;RIPK2;IFNG;TXK;PSMD11;TRBV12-3;ITK;PSMB9;UBC;NFKB1;ZAP70;PIK3CD;DENND1B;RPS27A;PSMB4;PLCG1;CACNB3;PSMD13;IKBKB;THY1;PSMF1;HLA-DQA2;PSMC2;HLA-DRB4;NFKBIA;PSMA1;CHUK;PRKCQ;PDE4B;PTPRC;TRAF6;LAT;RFTN1;LCK;FOXP3;LCP2;RLTPR;PSMD8;CARD11;PSMB3;PAK2;FYN;CD3E;CD3D;CD4;TRAC;IKBKG;PS…
GO_GLIAL_CELL_DIFFERENTIATION	http://www.broadinstitute.org/gsea/msigdb/cards/GO_GLIAL_CELL_DIFFERENTIATION	132	0.355953	1.46877	0.00447761	0.120801	GSTP1;CTNNB1;SLC8A3;SOX11;NAB2;LEF1;SOD1;METRN;NLGN3;GCM1;SIRT2;SOX9;FA2H;WASF3;PHGDH;SOX2;MAP2K1;PLP1;CSK;HMBS;DRD1;PTEN;LAMA2;AKT2;ID4;LAMB2;GAP43;SH3TC2;ERBB3;NKX2-1;DLL1;SKI;MAPK1;ODZ4;FGF10;DAG1;CDK6;GPC1;NDRG1;TLR4;FGF5;S100A9;DTX1;TGFB1;S100B;NKX6-2;C11orf9;CNP;GSN;MMP24;TRPC4;CDH2;MPP5;HES5;POU3F2;ADAM22;SMO;LAMC3;CLU;KCNJ10;NAB1;HDAC11;CDK5;PTPN11;PAX2;TFAP2A;PHOX2B;PRDM8;GLI3;ILK;CNTN2;…
GO_CELLULAR_RESPONSE_TO_OXYGEN_LEVELS	http://www.broadinstitute.org/gsea/msigdb/cards/GO_CELLULAR_RESPONSE_TO_OXYGEN_LEVELS	137	0.350865	1.46874	0.00859599	0.120614	NOX1;SIRT1;TRPC1;BDKRB2;EPO;C4orf49;FAM162A;ANGPT4;UBE2D3;VASN;PTGIS;NKX3-1;CLCA1;DNMT3B;NDRG1;TWIST1;CPEB4;UBB;S100B;TBL2;ACAA2;SLC9A1;BCL2;EDN1;MYOCD;NPEPPS;EIF4EBP1;CPEB2;PPARGC1A;VLDLR;DRD1;KCNK3;ERO1L;PPARG;HMOX1;PTEN;MDM4;P4HB;STOX1;RBPJ;DNMT3A;E2F1;EP300;DAXX;PDK1;FMN2;HIF3A;FOXO1;SLC2A4;ADAM8;MDM2;SLC8A3;SRC;SLC8A1;NDNF;SIRT2;CA9;TCEB1;PINK1;PICK1;LPAR1;HIF1AN;EPAS1;ATG7;UBE2D2;UBE2D1;AKT…
GO_GLIOGENESIS	http://www.broadinstitute.org/gsea/msigdb/cards/GO_GLIOGENESIS	168	0.346199	1.46824	0.00420757	0.120913	KRAS;NDN;SOX8;OLIG2;P2RY12;GPR56;VIM;POU3F1;DISC1;BOK;EGR2;DUSP10;VCAN;LPAR1;NF1;PPAP2B;PICK1;AKT1;CNTF;ABL1;DICER1;SOX4;SRGAP2P1;DNER;GFAP;CCL2;CD9;VTN;OLIG1;AZU1;NRG1;MXRA8;TAL1;SHH;LYN;SOX10;HEXB;KLF15;PTPRZ1;C1orf130;EPHA4;PAFAH1B1;MT3;NFIB;ID2;EIF2B3;RELN;NOTCH1;LIF;NTRK2;S100A8;MMP14;ERCC2;ASCL1;TSPAN2;EIF2B5;EIF2B1;MED12;LGI4;NKX2-2;ZNF488;HES1;MYOC;DCX;TSPO;ARHGEF10;HDAC10;MAPK3;EIF2B2;LA…
GO_POSITIVE_REGULATION_OF_TRANSPORTER_ACTIVITY	http://www.broadinstitute.org/gsea/msigdb/cards/GO_POSITIVE_REGULATION_OF_TRANSPORTER_ACTIVITY	70	0.39177	1.46764	0.024961	0.121262	PRKCD;GAL;CALM1;RYR2;SGK2;NLGN3;CHP;CFTR;KCNE2;PON1;TMEM110;HAP1;SYNGR3;ACTN4;HTT;BMP4;SHANK3;TESC;SUMO1;GSTM2;ASPH;NOS1AP;AGER;CACNA2D1;PLCG2;TRDN;DRD4;PTAFR;KCNJ11;WNK3;ARC;CTSS;ANK3;WNK4;CALM2;DNM2;TRPC6;GLRX;MLL;NTSR1;STIM1;ANK2;SLC9A1;GALR2;S100A1;FAM115A;SGK3;CACNB2;ACTN2;ATP1B1;WNK2;HSPA2;RAPGEF3;GSTO1;PARK7;RELN;JPH2;AKAP9;EFCAB4B;CALM3;SGK1;FGF14;DMD;WNK1;PIRT;RNF207;STIM2;NPPA;RGN;C8orf…
GO_CELL_SURFACE_RECEPTOR_SIGNALING_PATHWAY_INVOLVED_IN_CELL_CELL_SIGNALING	http://www.broadinstitute.org/gsea/msigdb/cards/GO_CELL_SURFACE_RECEPTOR_SIGNALING_PATHWAY_INVOLVED_IN_CELL_CELL_SIGNALING	71	0.394127	1.46592	0.0236967	0.122748	NLGN3;GABRA3;PPP1R9A;GLI1;CHRNA10;GLRA2;CHRND;BMP2;GRIN2A;MEF2C;SNCA;BMP4;DGKI;MAPK8IP2;CHRNA4;ANXA9;P2RY11;NPFF;LRRK2;DRD4;GABRA4;NPAS4;GSK3A;CHRNB4;CHRNA9;CHRNA3;SEZ6;CHRNB3;GSK3B;ADORA1;GLRA4;RAB3GAP1;OPRM1;CHRNB1;TSPO;CX3CL1;CHRNA2;GHRL;GABRA6;GRIN1;POU5F1;CHRNA6;CHRNA7;CHRNA5;GRIN3B;SHH;GABRA2;GRIK5;GABRB3;CHRNG;GABRG2;SLC29A1;GRIN2C;GLRA1;ADRB2;PPP3CA;HCRT;GLRA3;GRID2;CHRNA1;CDK5;MECP2;GLI2…
GO_RESPONSE_TO_INTERFERON_GAMMA	http://www.broadinstitute.org/gsea/msigdb/cards/GO_RESPONSE_TO_INTERFERON_GAMMA	138	0.353418	1.46589	0.00592593	0.12256	IRF4;IRF8;IFITM3;DAPK1;CCL15;CYP27B1;HLA-DRB1;SYNCRIP;TRIM68;EDN1;CXCL16;OAS3;GBP6;TRIM31;TRIM8;IFITM1;KYNU;NUB1;IRF9;CD86;CCL16;OAS1;CCL24;CCL7;IL23R;CITED1;CCL11;VCAM1;CAMK2G;GBP1;CCL18;IRF3;CAMK2A;MID1;AIF1;CCL26;HLA-E;DAPK3;CAMK2D;IFNGR2;IL12RB1;SP100;CCL3;XCL1;DNAJA3;SNCA;GCH1;EPRS;JAK2;JAK1;HLA-DRB3;TRIM5;XCL2;PRKCD;TRIM21;CCL14;HLA-DQA1;TRIM22;TDGF1;SLC11A1;GBP5;HLA-DQB1;SLC26A6;ADAMTS13;P…
GO_CENTRAL_NERVOUS_SYSTEM_NEURON_DIFFERENTIATION	http://www.broadinstitute.org/gsea/msigdb/cards/GO_CENTRAL_NERVOUS_SYSTEM_NEURON_DIFFERENTIATION	165	0.3446	1.46513	0.00554017	0.123079	SPOCK1;CACNA1A;HOXD10;MNX1;EOMES;BCL11B;LHX1;NRXN1;DBX1;FZD1;SALL3;LHX8;PTK2;FGFR1;PHLDA1;NKX6-2;SALL1;INHBA;HOXC10;ZEB2;SMO;RAPGEF2;RYK;TSKU;DRD2;GDF7;WNT1;AGTPBP1;CBLN1;FBXO45;MDGA2;EVX1;SLC4A10;LHX3;LHX6;WNT3A;NR2E1;GATA2;LRP6;CDK5;GBX1;PTCH1;LBX1;PHOX2B;C1orf187;NDEL1;LDB1;SLIT1;UQCRQ;LEF1;SLIT3;POU3F4;GBX2;TULP3;SHANK3;DLX2;ATP2B2;PROX1;CSF1R;GABRB1;LMO4;TCTN1;NPY;SPTBN4;HERC1;PLXNA3;ROBO2;W…
GO_REGULATION_OF_SMOOTH_MUSCLE_CONTRACTION	http://www.broadinstitute.org/gsea/msigdb/cards/GO_REGULATION_OF_SMOOTH_MUSCLE_CONTRACTION	58	0.402666	1.46458	0.0288925	0.123414	PTGER4;EDN1;ADRA1B;CALCRL;SPHK1;PTGS2;TACR2;F2R;CALCA;NMUR2;SOD1;TACR3;OXT;CNN1;ADRA2B;ITGA2;ADORA2B;DAPK3;CHRM3;NPNT;DOCK4;FLT1;GHSR;GUCY1A3;ABAT;ADRA2A;RGS2;NPY2R;OXTR;CHRNA3;PLCE1;PTGER3;ADORA1;PRKG1;GPER;SRF;EDN2;CHRM2;PTAFR;PAWR;ADRB2;ADRA1D;CHRNB4;TNNI3;TACR1;CAV1;PTGS1;ADRA2C;ADRA1A;ATP1A2;KCNB2;ADA;PROK2;CTTN;TBXA2R;MYOCD;NMU;P2RX1;CHRM1;DOCK5
GO_REGULATION_OF_MYELOID_LEUKOCYTE_DIFFERENTIATION	http://www.broadinstitute.org/gsea/msigdb/cards/GO_REGULATION_OF_MYELOID_LEUKOCYTE_DIFFERENTIATION	103	0.368262	1.46431	0.0217391	0.12345	ZNF675;SIGLEC15;TAL1;GPR55;LYN;FSTL3;ADIPOQ;PRDM16;CLDN18;TM7SF4;RIPK1;PTPN2;APCS;C20orf123;ZFPM1;IL23A;HAX1;MLL5;TNF;CASP8;LILRB3;INHBA;TFE3;TMEM64;ID2;SLC9B2;PRKCA;BGLAP;JUN;GNAS;CEBPB;TRAF6;TYROBP;PPARGC1B;RB1;TLR4;IL34;CTNNBIP1;INPP5D;GPR68;GATA2;IL20;TNFSF11;RUNX1;LRRC17;CAMK4;FSHB;MYC;ESRRA;CREB1;INHA;CD101;ZBTB46;C10orf58;TLR3;IL17A;IL23R;MTOR;NF1;RARA;PF4;TMEM178;FADD;IL5;CCL5;FOS;HOXA7;C…
GO_TETRAPYRROLE_METABOLIC_PROCESS	http://www.broadinstitute.org/gsea/msigdb/cards/GO_TETRAPYRROLE_METABOLIC_PROCESS	54	0.411575	1.46406	0.0313972	0.123507	CTRB2;SUCLA2;GIF;UROD;MMAA;HPX;PRSS1;BLVRA;FECH;MTR;EIF2AK1;BDH2;HMBS;UGT1A4;ABCB6;CPOX;TCN1;ABCC1;UROS;ALAS1;BLVRB;UGT1A1;HMOX1;HMOX2;CD320;CUBN;TSPO;PRSS3;SPTA1;CTRB1;ALAD;MTRR;SLC25A38;COX10;LMBRD1;TCN2;CYP1A1;PPOX;SLC25A39;ABCD4;SLC11A2;MUT;AMBP;AMN;CYP1A2;FXN;TMEM14C;IBA57;MMADHC;ATPIF1;ALAS2;RSAD1;NFE2L1;COX15;CTRC;MMAB;MMACHC
GO_TUMOR_NECROSIS_FACTOR_MEDIATED_SIGNALING_PATHWAY	http://www.broadinstitute.org/gsea/msigdb/cards/GO_TUMOR_NECROSIS_FACTOR_MEDIATED_SIGNALING_PATHWAY	117	0.362455	1.46275	0.00291971	0.124592	PSME1;TNFSF13;PSMD5;PSMD10;NGFR;LTA;TNFRSF13B;PSMC1;PSMD3;PSMB6;PSMD7;STAT1;PSMD2;PSMB2;CD40;PSMD14;CD40LG;KRT18;JAK2;TRAF2;PSMB5;TXNDC17;TNFSF18;PSMD9;TNFRSF21;PSMC4;TNFRSF11A;EDARADD;PSMB7;UBA52;TNFRSF10A;TNFRSF14;PSMD11;PTK2B;TNFSF14;PSMC3;TNFRSF11B;KRT8;TNFRSF6B;COMMD7;TRADD;TNFRSF17;PSMB9;PSMD1;UBC;PSMB8;ADAM17;FOXO3;TRAF3;MAP3K14;TNFRSF4;TNFRSF19;PSMB4;CD27;RPS27A;PSME4;PSMA6;BAG4;PSMC2;TNF…
GO_TELENCEPHALON_DEVELOPMENT	http://www.broadinstitute.org/gsea/msigdb/cards/GO_TELENCEPHALON_DEVELOPMENT	223	0.336689	1.46217	0.00526316	0.124684	NR2E1;CDK5;LRP6;GNG12;DMRTA2;PHLPP2;PAX5;MYH10;DPYSL2;NEFH;TRAPPC9;NDEL1;FOXP2;SMO;RYK;POU3F2;TACC1;HES5;DRD2;DIXDC1;TSKU;AGTPBP1;BCAN;EFNA2;CDH2;UBA6;NEUROD6;RARA;FUT10;FBXO45;LHX6;PLCB1;WNT3A;CDK5R2;SALL3;NDE1;RTN4;MDK;FGFR1;NRG3;SALL1;CDK5R1;INHBA;GRIN1;C16orf45;ZEB2;ALDH1A3;TACC2;FEZF1;NUMBL;EZH1;DAB1;SIX3;EOMES;RAN;BCL11B;CYP17A1;LHX1;SLC32A1;SEMA7A;OXTR;BTG2;CDK6;SRGAP2;BBS4;EZH2;RARB;SZT2;…
GO_REGULATION_OF_ENDOTHELIAL_CELL_APOPTOTIC_PROCESS	http://www.broadinstitute.org/gsea/msigdb/cards/GO_REGULATION_OF_ENDOTHELIAL_CELL_APOPTOTIC_PROCESS	40	0.435598	1.46105	0.0428082	0.125314	TNFAIP3;KDR;ANGPTL4;CD248;KRIT1;AGER;MAPK7;FGG;GATA3;FGB;GPER;FGA;SERPINE1;SCG2;ANO6;FGF21;ABL1;C13orf15;TEK;AKR1C3;NFE2L2;NDNF;TNIP2;XBP1;BRAF;PRKCI;ICAM1;RAMP2;IL10;COL18A1;IL4;CD40;CD40LG;ECSCR;GAS6;SEMA5A;BMP4;THBS1;FASLG;IL13;IL11;ANGPT1
GO_MYELOID_LEUKOCYTE_ACTIVATION	http://www.broadinstitute.org/gsea/msigdb/cards/GO_MYELOID_LEUKOCYTE_ACTIVATION	95	0.370124	1.46043	0.015015	0.125295	STXBP3;SNAP23;NDRG1;LAT;TLR4;SPACA3;PYCARD;HYAL2;PRKCE;PREX1;IRF4;JUN;TRAF6;TYROBP;HAVCR2;TGFB1;IL13;RELB;LCP2;SYK;MLL5;CD86;TICAM1;KIT;AZU1;BATF;BATF2;LYN;MILR1;SBNO2;PIK3CG;TM7SF4;TNFSF9;NR4A3;PSEN1;CPLX2;CX3CR1;LTBR;PRG3;STXBP2;CRTC3;TLR3;PYDC1;VAMP8;CLU;HMGB1;VAMP2;CSF2;RASGRP1;CAMK4;CXCR2;PI4K2A;LAT2;GATA2;TGFBR2;UBD;CD93;JMJD6;CCL3;MRGPRX2;MT1G;S100A13;SNCA;ANXA3;CD244;LBP;FCER1G;PLA2G3;S10…
GO_METENCEPHALON_DEVELOPMENT	http://www.broadinstitute.org/gsea/msigdb/cards/GO_METENCEPHALON_DEVELOPMENT	98	0.371431	1.46009	0.0121951	0.125166	SEZ6;SEZ6L;EZH2;DLL1;CNTN1;ASCL1;SSTR2;KAT2A;ESR2;LHX5;WNT7A;PTPRS;PHOX2A;NCOA1;MAP2K1;GART;HNRNPK;SCRIB;OGDH;HSPA5;SEC24B;GNPAT;PPARGC1A;ATP7A;GLI1;HAP1;KNDC1;SPTBN2;ATP2B2;SEMA4C;PROX1;TRNP1;KCNC1;NEUROD1;HERC1;AGTR2;CEND1;UQCRQ;SSTR3;KIF14;NCOR1;LDB1;PTBP2;LMX1A;EN1;C5orf42;PTF1A;SSTR1;ATIC;NCOA2;CRHR2;ABAT;RPGRIP1L;GBX2;OTX1;GRID2;SDF4;RFX4;CDK5;LRP6;MYH10;PTPN11;CLP1;NLGN4X;MECP2;HNRNPD;PTN;…
GO_REGULATION_OF_DEVELOPMENTAL_GROWTH	http://www.broadinstitute.org/gsea/msigdb/cards/GO_REGULATION_OF_DEVELOPMENTAL_GROWTH	282	0.326174	1.4582	0.0026455	0.126457	MAPT;PLXNA3;SPTBN4;ACACB;SYT1;DUSP6;PIK3CA;GAL;EPHA7;BDNF;SEMA4C;AGR2;ISLR2;MAEL;GHSR;MEF2C;SEMA4B;SEMA5B;WNT10B;NTN1;WNT3;ARX;LEP;RBPJ;NRP1;LGMN;SEMA6C;INSR;SEMA7A;BBS4;RNF6;ULK2;CTTN;AGRN;SEMA4A;AGPAT6;SYT14L;HLX;LPAR3;GHRL;CTDP1;CDK5R1;CSDA;CLASP2;GHRH;ADRB1;BCL2;MEGF8;SEMA3B;FGFR1;PTK2;RTN4;ATP8A2;ADRB3;OLFM1;SEMA3F;WDR36;GNAS;SPG20;FGF20;SIX1;TRPV2;DPYSL2;NDEL1;STAT5B;C1orf187;GDF5;SEMA6A;TG…
GO_REGULATION_OF_ENDOTHELIAL_CELL_MIGRATION	http://www.broadinstitute.org/gsea/msigdb/cards/GO_REGULATION_OF_ENDOTHELIAL_CELL_MIGRATION	110	0.359262	1.45722	0.0145349	0.127136	ANXA3;CXCL13;BMP4;SLIT2;SP100;PRCP;ANGPT1;THBS1;DAB2IP;AGTR2;PTK2B;SPARC;CCR2;RHOB;PDGFB;FOXP1;AMOTL1;PROX1;PTGS2;ACVRL1;ZC3H12A;FGF1;BCAR1;GPLD1;VASH1;STARD13;VEGFA;TDGF1;WNT5A;SEMA4A;FLT4;HDAC7;ROCK2;BCAS3;APOE;PLCG1;BMPER;CIB1;STAT5A;C13orf15;CCBE1;WNT7A;PDCD6;AGER;EPHA2;NR2F2;ITGB3;NRP2;VEGFC;ZNF580;KRIT1;SH3BGRL3;GPR124;KDR;NOTCH1;NRP1;ATOH8;FGF18;RHOA;CCDC23;MAPK14;ANGPT2;SEMA5A;EMP2;GDF2;I…
GO_CARBOHYDRATE_DERIVATIVE_CATABOLIC_PROCESS	http://www.broadinstitute.org/gsea/msigdb/cards/GO_CARBOHYDRATE_DERIVATIVE_CATABOLIC_PROCESS	169	0.340363	1.45717	0	0.126978	HYAL1;HINT1;RENBP;OVGP1;ABHD12;MAN1B1;TDG;GLB1;ITPA;STAB2;DCN;ENPP4;ADAMTS9;EDEM3;NAGLU;NT5C;NUDT1;PDE7A;ADAMTS12;VCAN;HEXB;PGLYRP1;CD44;DERA;PDE1B;NEIL2;KIAA1199;PNLIPRP2;PDE2A;IDS;SGSH;FMOD;GPD1;HYAL2;SPACA3;GPD1L;GPC2;NAGK;HPRT1;APOBEC3A;PDE4A;NEU2;PDE8A;ACAN;ENTPD4;PDE4B;LYG2;PNP;PGLYRP3;AHCY;GNS;SAMHD1;IDUA;PDE9A;CDA;KERA;FUCA1;GUSB;APOBEC2;HPSE2;UPP2;GBA3;OGG1;TYMP;UPP1;PRTFDC1;NEU1;SDC4;CE…
GO_NEGATIVE_REGULATION_OF_CYTOKINE_PRODUCTION	http://www.broadinstitute.org/gsea/msigdb/cards/GO_NEGATIVE_REGULATION_OF_CYTOKINE_PRODUCTION	199	0.339204	1.45667	0.00133333	0.127235	TLR4;NLRP12;KLF2;RPS6KA4;HLA-DRB1;C1QBP;IL12A;PYCARD;PGLYRP2;FN1;TWIST1;HAVCR2;BANK1;TGFB1;CRYBA1;RELB;UBB;GHRL;INHBA;BCL6;ORM1;IL10;OTUD5;RARA;RNF128;NLRC3;CYLD;TRIB2;PYDC1;TNFRSF9;CD24;IL6;HMGB1;PRG2;IL23R;TBK1;IRF3;CD2AP;INHA;CHID1;BTN2A2;TIGIT;IDO1;MC1R;PCBP2;NLRX1;GBP1;SELS;GSTP1;GHSR;NR1H4;XCL1;LTF;RPS6KA5;THBS1;ANGPT1;PTPN22;LEF1;ARRB1;F2RL1;TRAIP;HLA-DRB3;JAK3;SSC5D;GPNMB;IFNA2;GPR77;NDRG…
GO_REGULATION_OF_PROTEIN_ACETYLATION	http://www.broadinstitute.org/gsea/msigdb/cards/GO_REGULATION_OF_PROTEIN_ACETYLATION	63	0.397519	1.45571	0.0202492	0.127943	MAGEA2B;TERF2IP;HDAC2;EID1;ZNF451;SIN3A;BRCA1;FOXP3;TGFB1;TWIST1;SNAI2;RAPGEF3;PARK7;SET;KAT5;KLF15;RPS6KA4;PAXIP1;MECP2;HDAC5;GATA2;GATA3;AUTS2;CTBP1;PIWIL2;SOX4;IL1B;PIH1D1;SIRT1;CHEK1;MAGEA2;TAF7;TADA2B;MUC1;IWS1;CAMK1;TADA2A;BRD7;XBP1;ARRB1;NAP1L2;RPS6KA5;SMAD4;SNCA;WBP2;KAT2B;RUVBL2;FLCN;CTCF;SIRT3;EP300;KAT2A;ISL1;LIF;NOS1;ATG5;MAPK3;NOC2L;SPI1;PYGO2;PPARGC1A;SMARCB1;MLL;MYOCD
GO_REGULATION_OF_CYTOKINE_BIOSYNTHETIC_PROCESS	http://www.broadinstitute.org/gsea/msigdb/cards/GO_REGULATION_OF_CYTOKINE_BIOSYNTHETIC_PROCESS	94	0.369692	1.45519	0.00936037	0.127738	IFNG;CCR2;RELA;INHBB;FCER1A;IL4;TLR1;CCL20;GHSR;SPN;TIRAP;CD276;LBP;SFTPD;THBS1;IRF1;IL17F;PTAFR;IGF2BP3;PRKCQ;MAPKAPK2;IL12B;IGF2BP1;ZNF287;TLR7;LAG3;ELANE;UBE2J1;BCL10;GLMN;TLR8;WNT5A;NFKB1;HMOX1;LILRB1;GHRL;FOXP3;ZFPM1;NMI;SYK;AZU1;TICAM1;FOXJ1;TNF;CD86;INHBA;CARD11;IL9;TLR9;IL10;APOA2;TLR4;NLRP12;BCL3;LTB;CEBPG;IRF4;KLF4;IL27;ASB1;TRAF6;EREG;CEBPB;MAP2K3;HSPB1;STAT5B;IL1A;INHA;TNFRSF13C;SIGIR…
GO_CALCIUM_ION_TRANSMEMBRANE_TRANSPORT	http://www.broadinstitute.org/gsea/msigdb/cards/GO_CALCIUM_ION_TRANSMEMBRANE_TRANSPORT	153	0.345157	1.45314	0.0115607	0.129445	CACNA1S;CUL5;CACNA1B;DENND5B;ATP2B1;CACNA2D1;ASPH;CHRNA9;GRM7;FKBP1A;ATP2C1;BBC3;TRPC4AP;CACNB3;CALHM1;TMC1;TRPA1;TRPC6;CHERP;PKD1;HTR2C;CHRNA10;TPCN1;TRPM4;CCL21;RYR2;MCOLN1;TRPV1;CATSPER1;PKD1L3;CACNG1;SLC8A2;TRPM1;TRPV4;CATSPER4;GRIN3A;IL1RAPL1;CACNA1F;GAS6;ITPR2;SLC24A4;GRIN2A;HTR2B;TPCN2;P2RY12;CCR5;CACNA1I;CACNB1;LOXHD1;ATP2A3;SLC24A3;PKD2;STIM2;SLC24A1;PSEN1;FKBP1B;DDIT3;CACNB2;LCK;TMEM37;…
GO_FOREBRAIN_DEVELOPMENT	http://www.broadinstitute.org/gsea/msigdb/cards/GO_FOREBRAIN_DEVELOPMENT	351	0.315843	1.45304	0	0.129338	WNT1;RAPGEF2;HES5;RYK;POU3F2;TSKU;DCT;SMO;LHX3;WNT3A;EFNA2;NEUROD6;RARA;MSX1;ATRX;MYH10;PAX5;GATA2;FOXP2;NDEL1;TRAPPC9;C1orf187;DPYSL2;SLC32A1;DUOX2;DAB1;RAN;FABP7;NUMBL;TACC2;FGFR1;RTN4;ADCYAP1;LHX8;CDK5R2;GHRH;INHBA;CDK5R1;NRG3;ID4;KDM2B;SATB2;DYNC2H1;NME1;PTPRS;PPARGC1A;ATP7A;LHX2;POU4F1;ATP2B4;ROBO1;GART;SRGAP2;BBS4;NDST1;NKX2-6;BTG2;SEMA7A;FGF10;OXTR;SSTR2;ESR2;ATAT1;LHX5;PCM1;ARX;LRRK2;NRP1…
GO_RESPONSE_TO_ELECTRICAL_STIMULUS	http://www.broadinstitute.org/gsea/msigdb/cards/GO_RESPONSE_TO_ELECTRICAL_STIMULUS	40	0.432022	1.45076	0.0394945	0.131097	HPCA;IL6;NRF1;NELF;TACR1;RPS6KB1;ADSS;PSMB9;DCX;P2RX7;EPO;KCNJ3;PPARGC1A;IGF1;BRD1;PALM;MYOG;DISC1;BTG2;GNAT1;EEF1A2;ADSSL1;HNRNPD;RPE65;GRM1;CDK2;REST;SRC;OXT;AIF1;TRIM63;TH;S100A13;NTRK1;MSTN;TACR2;AKAP5;RAB3A;SLC9A1;GJB6;HIF1A;CD14;NEUROD2
GO_POSITIVE_REGULATION_OF_ENDOCYTOSIS	http://www.broadinstitute.org/gsea/msigdb/cards/GO_POSITIVE_REGULATION_OF_ENDOCYTOSIS	114	0.363103	1.44991	0.0115774	0.131772	CCL21;ACTN4;CD47;VEGFA;TUB;C4A;ABR;MFGE8;BCR;F2RL1;TF;SGIP1;C2;FCER1G;ITGA2;RAP1A;ARRB1;C3;ABCA7;ANGPT1;DAB2;SNCA;GPC3;GAS6;HFE;SFTPD;CAMK1D;LBP;SLC11A1;SERPINE1;DLL1;STAP1;NCKAP1L;AGER;PLCG2;PPARG;SCYL2;AHI1;ITGAV;GREM1;AXL;EEF2K;HIP1;SFRP4;HNRNPK;DNM2;ITGB1;TSPAN1;CALR;PPT1;BICD1;CALY;VPS28;DOCK2;WNT5A;LMAN2;TOR1A;PTX3;CBLL1;CLIP3;TBC1D5;CBL;VTN;SYNJ1;CD14;SYK;AZU1;PTPN5;TNF;CAV3;GH1;NLGN1;WASL…
GO_LOCALIZATION_WITHIN_MEMBRANE	http://www.broadinstitute.org/gsea/msigdb/cards/GO_LOCALIZATION_WITHIN_MEMBRANE	120	0.355152	1.4499	0.0135542	0.131562	RFTN2;GOSR2;SEC13;LMAN1;VAPB;SSNA1;TRAPPC5;CUL3;ITGB2;AREG;PREB;SEC31A;TBC1D20;DOCK2;SYNGAP1;RILP;SCFD1;SEC23IP;RAPSN;VAPA;ITGB1;APOE;DLG4;SEC24B;SAR1B;AGRN;TRAPPC10;WDR19;GLRB;RALA;SNX3;DLG2;FLNA;GPHN;SEC23A;PPP6C;NRXN2;DLG3;RILPL1;RAB1B;CNIH;TMED10;TRAPPC4;CTSC;RAC1;CNIH3;RAB1A;DNAJA3;SHANK3;TRAPPC2L;STX5;PIGR;TRAPPC3;BET1;PPP6R1;SEC22B;MAL;GORASP1;F5;TRAPPC6A;MADCAM1;SEC24A;KLHL12;SEC24D;SEC16…
GO_POSITIVE_REGULATION_OF_ACTIN_FILAMENT_BUNDLE_ASSEMBLY	http://www.broadinstitute.org/gsea/msigdb/cards/GO_POSITIVE_REGULATION_OF_ACTIN_FILAMENT_BUNDLE_ASSEMBLY	45	0.419384	1.44967	0.0284281	0.131568	SMAD3;MTOR;ARHGEF10;LIMK1;C13orf15;ID1;TACR1;MYOC;KISS1R;PPM1F;PFN1;LPAR1;S100A10;RHOA;TPM1;BAG4;FHOD1;AMOT;NOX4;PFN2;PFN3;PRKCQ;VIL1;ARHGEF15;SYNPO;ARHGEF5;PAK1;PPM1E;PLEK;SFRP1;TAC1;RAPGEF3;APOA1;WNT4;GPR65;ITGB1BP1;EVL;LRRC16A;CTGF;NF2;SWAP70;SORBS3;RAC1;SERPINF2;WNT11;SDC4;BRAF;EPHA1
GO_REGULATION_OF_ENDOCYTOSIS	http://www.broadinstitute.org/gsea/msigdb/cards/GO_REGULATION_OF_ENDOCYTOSIS	197	0.336853	1.44955	0.0069735	0.131462	VEGFA;RAC1;CCL21;MFGE8;ABR;C4A;CD300A;NR1H3;BCR;ABL2;PACSIN2;C2;SGIP1;SNX3;TF;DKK1;RAP1A;ITGA2;FCER1G;ABCA7;C3;DAB2;KIAA0226;SFTPD;LBP;HFE;GAS6;GPC3;PRTN3;OPHN1;PLD1;LRRTM2;BLK;AGER;ARF6;SFRP4;LILRB1;EEF2K;AXL;AHI1;STON1;SMAP1;DLG4;SYT7;DNM2;WNT5A;LMAN2;ARFGAP1;OLFM4;GNB2L1;BICD1;VPS28;TOR1A;CLIP3;C4BPA;ADIPOQ;PTX3;CD14;SNX33;SYK;VTN;CBL;SYNJ1;TBC1D5;WASL;SCAMP5;NLGN1;PTPN5;TNF;AZU1;SH3GL2;CCL19;…
GO_SMOOTHENED_SIGNALING_PATHWAY	http://www.broadinstitute.org/gsea/msigdb/cards/GO_SMOOTHENED_SIGNALING_PATHWAY	67	0.389243	1.44887	0.016129	0.131698	TCTN3;IFT80;C6orf170;HIPK1;WDPCP;TCTN2;HHIP;PTCHD2;IFT122;TGFBR2;FKBP8;DYRK2;PTCH1;IFT20;ARL13B;IQUB;GLI2;SMO;BOC;HES5;STIL;ROR2;SHH;B9D1;HHAT;NSDHL;IFT52;PDX1;PTCHD1;GPC2;IFT172;FOXF1;HSPB11;MAP3K10;BBS7;SSNA1;IFT57;NDST1;KIAA0586;NKX2-2;DISP2;HES1;C21orf2;IHH;TROVE2;DZIP1;WDR19;CC2D2A;EVC;TMEM17;SEPT2;NKX6-1;DISP1;PKD2L1;TMEM231;CDON;IFT27;TTBK2;TTC21B;SUFU;PAX6;GLI1;TULP3;IFT46;ARL3;HIPK2;BMP4…
GO_REGULATION_OF_MAP_KINASE_ACTIVITY	http://www.broadinstitute.org/gsea/msigdb/cards/GO_REGULATION_OF_MAP_KINASE_ACTIVITY	313	0.320377	1.44827	0	0.132107	MAPKAPK3;FPR1;NTRK1;ILK;CD40;GRM1;GPS1;S100A12;PTPLAD1;BIRC7;ERP29;MAPK10;DUSP9;ODZ1;RIPK2;MAPK11;PTPRJ;SPRED2;VEGFA;IGF1R;PLCG1;STK38;RPS27A;TAOK3;EDN3;PEA15;UBC;TIAM1;PLA2G1B;C5;PDGFRB;MAP3K10;SHC2;MAPK8IP1;FGD2;HYAL2;SPRED1;AXIN1;DBNL;TRAF6;DTNBP1;MAP3K4;TNF;JUB;TAB3;MAP3K15;ADIPOQ;LYN;PDE6G;PTPN6;DUSP10;FZD8;TNXB;DNAJA1;GHR;IKBKG;MAP4K2;MAP3K9;TLR6;CAV1;PPP2CA;LAMTOR2;RASGRP1;EGF;S1PR2;TP73;D…
GO_SPHINGOLIPID_BIOSYNTHETIC_PROCESS	http://www.broadinstitute.org/gsea/msigdb/cards/GO_SPHINGOLIPID_BIOSYNTHETIC_PROCESS	68	0.389399	1.44785	0.015949	0.13231	SPTSSA;SMPD1;SGMS1;GAL3ST1;ALDH3B1;CERS2;SMPD4;ST6GALNAC6;AGK;C20orf173;ST8SIA6;ALDH3B2;SGPP2;B4GALNT1;ACER1;SPHK1;PPAP2A;COL4A3BP;SAMD8;UGT8;FA2H;ST3GAL6;P2RX7;SGPP1;P2RX1;VAPA;ST3GAL4;ST6GALNAC5;ST6GALNAC1;ST6GALNAC2;PPAP2C;CLN8;CSNK1G2;DEGS1;CERS6;ST3GAL3;ST8SIA5;VAPB;GBA;SGMS2;ST8SIA3;ST3GAL5;KDSR;PTPLB;CERS4;ST6GALNAC4;ELOVL1;ST8SIA4;UGCG;ST8SIA1;CERS1;SPHK2;A4GALT;ST3GAL1;SPTLC2;CERS3;ACER2…
GO_REGULATION_OF_NF_KAPPAB_IMPORT_INTO_NUCLEUS	http://www.broadinstitute.org/gsea/msigdb/cards/GO_REGULATION_OF_NF_KAPPAB_IMPORT_INTO_NUCLEUS	46	0.42725	1.4476	0.0332279	0.132125	IL1B;NOL3;TLR3;GREM1;CCDC22;CD27;RBCK1;LITAF;CYLD;TLR2;EDA;RHOA;PYDC2;PPM1B;NFKBIA;IL18;PRDX1;ZNF268;PRKCQ;IL12B;TLR7;LGALS9;NOV;CCL19;PSMD10;C1QTNF3;G3BP2;FAF1;BCL3;TLR4;NLRP12;TRIP6;PPM1A;TLR9;BMP7;IL10;FBXW11;IL18R1;PTGS2;SPHK1;ZC3H12A;NLRP3;TNFSF14;IL23A;EDAR;NFKBIB;TNF;C8orf4
GO_CELLULAR_RESPONSE_TO_ESTROGEN_STIMULUS	http://www.broadinstitute.org/gsea/msigdb/cards/GO_CELLULAR_RESPONSE_TO_ESTROGEN_STIMULUS	38	0.432053	1.44592	0.0418848	0.133377	SSTR3;NCOA3;MDM2;ITGA2;ESR1;SFRP1;SSTR1;CCDC62;KAT5;SERPINB9;MSX2;EGFR;RAMP3;NRIP1;IL10;ZNF703;C20orf123;H2AFZ;PELP1;TRIM24;CRHBP;RARA;IGF1;BCAS3;SRD5A1;PPARGC1A;RUVBL2;AIFM1;WBP2;CCNA2;UGT3A2;SFR1;MYOG;GPER;HNRNPD;MYOD1;NEFH;PAWR;ESR2;SSTR2;FAS
GO_NEGATIVE_REGULATION_OF_IMMUNE_EFFECTOR_PROCESS	http://www.broadinstitute.org/gsea/msigdb/cards/GO_NEGATIVE_REGULATION_OF_IMMUNE_EFFECTOR_PROCESS	99	0.370261	1.44517	0.0162003	0.133649	CD46;IL4R;RABGEF1;FOXF1;TRIM38;IL33;CUEDC2;PGLYRP3;IFNB1;A2M;LILRB1;IRAK3;NDFIP1;HMOX1;SPINK5;HLX;MASP1;SLAMF1;MUL1;TNFSF18;IL4;C4BPB;CD300A;ABR;CD84;IFNA2;ANXA1;FER;JAK3;DAK;IL20RB;BCR;CCR2;TGFB2;EIF2AK2;HLA-E;ANGPT1;LGALS9;INS;DHX58;IL7R;XCL1;SERPINB9;HFE;IL13RA2;PPP3CB;CLEC4G;SPN;TSPAN6;IL29;MICA;RPS19;TARBP2;NLRX1;PCBP2;CEACAM1;BST2;MICB;LGALS3;PPM1B;SOCS5;SUSD4;ITCH;TNFSF4;ARRB2;IL2RA;HLA-A;…
GO_CELL_COMMUNICATION_INVOLVED_IN_CARDIAC_CONDUCTION	http://www.broadinstitute.org/gsea/msigdb/cards/GO_CELL_COMMUNICATION_INVOLVED_IN_CARDIAC_CONDUCTION	36	0.442194	1.44509	0.0369748	0.133535	KCNQ1;ATP1A1;HCN4;CASQ2;GJA1;TNNI3K;RYR2;SCN5A;SLC8A1;FKBP1B;JUP;GJC1;ATP1B1;CXADR;CACNB2;PKP2;CACNA1D;CACNA1G;CTNNA3;SCN4B;CACNA1C;ATP1A2;ATP1B2;DSP;ANK2;PRKACA;DSC2;DSG2;ATP1A3;SCN3B;GJA5;KCNA5;SCN10A;SCN1B;KCNE1L;NUP155;RNF207
GO_REGULATION_OF_INTERLEUKIN_10_PRODUCTION	http://www.broadinstitute.org/gsea/msigdb/cards/GO_REGULATION_OF_INTERLEUKIN_10_PRODUCTION	44	0.429463	1.44483	0.0309811	0.133576	CD46;TIGIT;IDO1;IL12B;AGER;HGF;DLL1;TUSC2;HLA-DRB4;PRG2;HMGB1;LILRB1;CD34;IL23R;TNFSF4;HSPD1;TNFRSF9;TRIB2;CD28;IL4;SASH3;EPX;PTGER4;TNFRSF21;PIBF1;TLR9;CD83;JAK3;IL20RB;IL23A;FOXP3;HLA-DRB3;CD274;IRF4;LGALS9;FCER1G;XCL1;NOD2;PYCARD;HLA-DRB5;PRKCZ;BCL3;TLR4;CD40LG;HLA-DRB1;PDCD1LG2
GO_POSITIVE_REGULATION_OF_PHAGOCYTOSIS	http://www.broadinstitute.org/gsea/msigdb/cards/GO_POSITIVE_REGULATION_OF_PHAGOCYTOSIS	46	0.419539	1.44405	0.0347682	0.133908	C3;C4B;ABCA7;ITGA2;FCER1G;RAP1A;PYCARD;SPACA3;GAS6;MERTK;CAMK1D;SFTPD;LBP;MBL2;TUB;PTX3;MFGE8;ABR;C4A;CD47;TNF;AZU1;C2;F2RL1;BCR;CCL2;ITGAV;IL1B;PPARG;PYDC1;CYBA;LMAN2;AHSG;DOCK2;CD36;CALR;DNM2;ANO6;RAB27A;TULP1;GATA2;SLC11A1;AGER;NCKAP1L;PROS1;STAP1
GO_REGULATION_OF_VASCULAR_PERMEABILITY	http://www.broadinstitute.org/gsea/msigdb/cards/GO_REGULATION_OF_VASCULAR_PERMEABILITY	30	0.460388	1.44379	0.0459966	0.133959	TACR1;ARHGAP35;TEK;TGFB1;ANGPT1;ADM;TRPV4;PTP4A3;SRC;YES1;SLIT2;BDKRB2;NPR1;CTNNBIP1;VEGFB;VEGFA;RAMP2;UCN;AMOT;ABR;TACR2;PDE2A;BCR;HRH1;PTPRJ;NPPB;PDE3A;AZU1;FGFBP3;MYLK3
GO_NEGATIVE_REGULATION_OF_INTRACELLULAR_TRANSPORT	http://www.broadinstitute.org/gsea/msigdb/cards/GO_NEGATIVE_REGULATION_OF_INTRACELLULAR_TRANSPORT	138	0.347965	1.44368	0.0091047	0.133633	NFKBIB;UBAC2;MAPT;AXIN2;BRAF;CHP;NUP153;FBXW11;ZC3H12A;SVIP;IL13RA2;BARD1;SP100;PLN;PSMD10;MDFI;OGT;ANGPT1;MXI1;DAB2IP;GSTM2;CASQ2;FCRL5;FOXF1;MAPK7;TRDN;LRRK2;PKIG;DACT3;SLC25A5;HSPA1A;RABGEF1;CSK;SRI;SNX12;HNF4A;TRIM15;LITAF;INPP5K;NOS1;M1;HMOX1;ACAA2;SLC9A3R1;CRYAA;IL10;BCL2;OS9;ANXA13;FZD1;PARK7;SNAI2;UBE2G2;GDI1;TGFB1;CREB3;CALM3;INSIG1;DERL3;PBLD;MPV17L;DYRK2;PARP10;CDK5;CYLD;KCNE1;EPO;GOPC…
GO_STRIATED_MUSCLE_CELL_DIFFERENTIATION	http://www.broadinstitute.org/gsea/msigdb/cards/GO_STRIATED_MUSCLE_CELL_DIFFERENTIATION	162	0.34164	1.44307	0.0122951	0.133661	SPAG9;WNT1;P2RX2;TCAP;C11orf88;SMO;KIAA1161;WNT3A;LOC375190;RARA;CDH2;MYH10;DYRK1B;BIN3;SEPN1;BMP10;WT1;DMD;WFIKKN2;LDB3;TTN;FAM65B;KBTBD5;NPHS1;WNT8A;AGT;MYH9;BCL9;MYH3;FHOD3;RB1;ACTA1;SIK1;PITX2;BAI3;ADAM12;PDLIM5;CAV3;SLC9A1;CACNB4;CACNA2D2;ATG5;NFATC2;NOS1;ARID1A;FER1L5;IGF1;ITGB1;CALR;MYOCD;NKX2-6;CASQ1;MESP1;BVES;HEY2;SKI;CFL2;XK;C16orf89;NEBL;IGFBP5;RARB;PDGFRA;TBX3;PROX2;LEF1;SDC1;WNT10B;…
GO_REGULATION_OF_VESICLE_MEDIATED_TRANSPORT	http://www.broadinstitute.org/gsea/msigdb/cards/GO_REGULATION_OF_VESICLE_MEDIATED_TRANSPORT	451	0.30876	1.44272	0.00125628	0.133775	STAM;TBC1D16;TBC1D22A;SCARB1;CAV3;RAB4B;SYT15;HGS;GH1;TBC1D22B;MTMR2;SERPINA10;CBLL1;SYT5;FLOT1;PLA2G4A;TBC1D13;RABGAP1L;SNX17;LRSAM1;TNK2;PYCARD;SYT4;STX1B;AP2S1;PIK3CB;SNF8;APOC2;PARK2;REST;CACNA1A;GLRA1;TBC1D2;TGFB1;PROS1;INSIG1;RAC2;KIAA0528;CDK5;RAB3D;EPN2;CLASP1;PROM2;GRTP1;GAB2;TMEM27;PLCB1;CD63;ZP3;IQCF1;IL1B;PRKD1;DRD2;PYDC1;RAPGEF4;SPINK13;RUNDC1;VAMP8;STXBP6;CCR2;F2RL1;RPH3A;ANKRD27;GO…
GO_POSITIVE_REGULATION_OF_INTRINSIC_APOPTOTIC_SIGNALING_PATHWAY	http://www.broadinstitute.org/gsea/msigdb/cards/GO_POSITIVE_REGULATION_OF_INTRINSIC_APOPTOTIC_SIGNALING_PATHWAY	47	0.412025	1.44182	0.0479233	0.134289	SIRT1;RPS3;NOX1;SIAH1;MCL1;GNB2L1;SERINC3;MSX1;BBC3;BCL2L11;IL20RA;RAD9A;CLU;BAD;CAV1;TP53;BAX;S100A8;PMAIP1;NACC2;PLEKHF1;BCL2L1;NKX3-1;BCAP31;BMF;BCLAF1;FBXW7;S100A9;SFPQ;PARK7;DNM1L;SKIL;RIPK3;PARK2;DFNA5;PRKRA;PIAS4;PTPN2;SOD1;PLAGL2;UBB;SLC9A3R1;BID;NCK2;IL19;FIS1;DDIT3;NCK1;SEPT4;BCL2;LCK;FBXO18
GO_CELL_DIFFERENTIATION_IN_SPINAL_CORD	http://www.broadinstitute.org/gsea/msigdb/cards/GO_CELL_DIFFERENTIATION_IN_SPINAL_CORD	53	0.406738	1.44032	0.0340909	0.135222	TBX20;DYNC2H1;CLN8;SOX4;DMRT3;WNT1;PHOX2A;GDF7;GLI2;WNT3A;LHX3;NKX2-2;SOX1;EVX1;MDGA2;PTCH1;OLIG3;GBX1;GATA2;LBX1;NOTCH1;ISL1;ZC4H2;OLIG2;ASCL1;LHX5;ABT1;C1orf187;ISL2;IFT172;GIGYF2;GSX2;MNX1;HOXD10;CACNA1A;GLI3;GDPD5;GSX1;LHX4;DBX1;LHX1;PAX6;TAL1;SUFU;MDGA1;SHH;NKX6-2;FOXN4;DLL4;LMO4;TCTN1;PAX7;HOXC10;NKX6-1
GO_RESPONSE_TO_ACTIVITY	http://www.broadinstitute.org/gsea/msigdb/cards/GO_RESPONSE_TO_ACTIVITY	64	0.392817	1.43907	0.0350877	0.135619	PRKAA1;BGLAP;OXT;AGT;PRKAA2;DNMT3B;PLAU;ANGPT2;MAS1;AKAP5;EDN1;KDM6B;PRKDC;IL10;ADIPOQ;OXCT1;ALAD;BMP6;SLC25A25;POSTN;HIF1A;METRNL;TPH2;UCP3;SCO2;CCL2;MYH4;CAT;CAPN3;HDAC5;SRL;CREB1;PTN;SEPN1;ITGA2;STAR;HADH;CTNNB1;TH;PCK1;GPAM;NTRK1;CCL5;MSTN;RYR2;FNDC5;NOS1;AKT2;CABIN1;DNMT1;C1orf170;CDK1;SRD5A1;IGF1;HNRNPK;ITGB1;DRD1;FGF21;PPARD;PPARGC1A;UQCRC1;MYOG;TENC1;GSK3B;LEP;INSR;ADSSL1;ESR2;AGER
GO_POSITIVE_REGULATION_OF_AMINE_TRANSPORT	http://www.broadinstitute.org/gsea/msigdb/cards/GO_POSITIVE_REGULATION_OF_AMINE_TRANSPORT	30	0.456153	1.43546	0.0466321	0.138367	CXCL12;TRH;ABAT;NPY2R;OXT;CCK;ADRBK1;PCP4;CARTPT;AVPR1A;AVP;PINK1;RAB3B;TACR2;KCNB1;STX1A;RAB3GAP1;P2RX7;SLC6A1;TMEM27;CHRNB2;DRD2;NTSR1;GDNF;DRD4;DPYSL2;SLC38A3;GABBR1;SLC18A1;ARL6IP1;OXTR;OPRK1
GO_REGULATION_OF_MUSCLE_SYSTEM_PROCESS	http://www.broadinstitute.org/gsea/msigdb/cards/GO_REGULATION_OF_MUSCLE_SYSTEM_PROCESS	190	0.335531	1.43543	0.0121131	0.138178	NMUR2;SLC8A1;SOD1;AKAP13;SMAD7;ZC3H12A;CHGA;SPHK1;CTGF;TACR2;PLN;CAMK2D;GHSR;ABAT;ADRA2A;CDK9;MYL3;ATP2A2;CASQ2;AIF1;GSTM2;MYL2;SLC8A3;PDE4D;FBXO32;KCNQ1;DAPK3;ATP1A1;NPNT;FLT1;PTAFR;CAMK2B;IGFBP5;EP300;NOS1AP;SSTR2;PLCE1;OXTR;CASQ1;PTGER3;PRKG1;PDE5A;CTTN;IGF1;SRI;ATP2B4;MYOCD;P2RX1;PPARGC1A;TACR1;PRKACA;PTGS1;NOL3;DSC2;ADRA1A;ATP1A2;NOS1;ADA;F2R;CTDP1;SLC9A1;TNNI3K;TACR3;CAV3;IL6ST;MTMR4;EDN1;U…
GO_CYTOKINE_PRODUCTION	http://www.broadinstitute.org/gsea/msigdb/cards/GO_CYTOKINE_PRODUCTION	116	0.355972	1.43343	0.00746269	0.139811	NFATC2IP;IL31RA;BCL10;SLAMF1;HEG1;TRIM56;ITK;C13orf15;TRIM27;PIK3CD;LILRB1;DENND1B;NFATC2;IL25;PNP;LEP;NOTCH1;RBPJ;PTAFR;PAWR;TUSC2;IL12B;S100A8;PCSK5;PLA2G1B;GBP5;DBH;VTCN1;SLC11A1;CCR7;CD46;IRF7;NFAT5;TREM1;BTN3A1;LTBP3;GPAM;S100A13;RAB1A;GAS6;C20orf160;NR1H4;TMEM173;S100A12;IL17F;BTN3A2;NLRP3;CHI3L1;F2RL1;TXK;PRKCD;LIPA;IL4;ADAMTS3;FOXP1;S1PR3;PTGS2;CHGA;CD36;IFNAR1;MAF;SIRT1;CD28;TLR2;AIM2;MR…
GO_DIVALENT_INORGANIC_CATION_TRANSPORT	http://www.broadinstitute.org/gsea/msigdb/cards/GO_DIVALENT_INORGANIC_CATION_TRANSPORT	254	0.321778	1.43319	0.00524934	0.139827	ORAI2;CLCA3P;SLC39A7;MMGT1;TRPM5;JPH2;CACNA1A;SLC25A25;F2R;NIPAL4;GRIN1;SLC30A3;TRPM6;CACNA1D;GRIN3B;ATP2A1;CACNA1C;RYR3;ITPR1;ZP3;SLC30A7;DRD2;ACCN2;ATP2B3;CDK5;PRKCB;CDH23;SELK;CYSLTR1;ATP2A2;SLC30A10;NIPAL1;SLC8A3;TRPC5;CACNG8;TRPM2;PKD2L1;MICU1;NMUR2;MCOLN3;HTR2A;ATP2B2;RAMP3;ORAI3;CACNA2D4;CATSPER2;SRI;SLC30A2;P2RX7;PLCZ1;SLC24A5;PKD1L2;SLC39A12;C9orf7;CACNA2D2;ADRA1A;C22orf32;TRDN;CACNG7;PL…
GO_CELLULAR_RESPONSE_TO_BIOTIC_STIMULUS	http://www.broadinstitute.org/gsea/msigdb/cards/GO_CELLULAR_RESPONSE_TO_BIOTIC_STIMULUS	158	0.339724	1.43213	0.00706215	0.140675	C19orf29;WFS1;TREM2;FZD5;IL8;ATG10;PPARGC1A;VLDLR;ADAM9;LITAF;SERPINE1;CD6;PTGER3;TXNIP;ARG1;MAPK1;HCK;IL12B;PTAFR;STAP1;OGT;SRC;PTPN22;CCDC47;PDE4D;DAB2IP;CCL3;TIRAP;GSTP1;MEF2C;ZC3H12A;HMGB2;GFI1;RELA;NFKBIB;SIRT2;PLSCR3;TLR5;PRPF8;TNIP3;CDK19;CEBPE;IL6;IL1B;CDC73;RARA;HNRNPM;OPRK1;TNFRSF1B;KLRK1;SELS;NCL;PPP1R15B;IRF3;IL18;ENTPD2;EIF2AK3;CSF2;MUS81;HAVCR2;LILRB2;TGFB1;FN1;IRF8;LY96;PYCARD;IL12…
GO_REGULATION_OF_MYELOID_CELL_DIFFERENTIATION	http://www.broadinstitute.org/gsea/msigdb/cards/GO_REGULATION_OF_MYELOID_CELL_DIFFERENTIATION	164	0.337972	1.43058	0.00985915	0.14157	LILRB4;LDB1;HIST1H4K;OGT;LEF1;CCL3;ZBTB7A;MEF2C;MAFB;LTF;MED1;CTNNB1;SENP1;TRIB1;KLF10;FOS;RBFOX2;HMGB2;CSF1R;CUL4A;HOXA5;HOXB8;HIST4H4;PTK2B;HCLS1;ACIN1;PIK3R1;GAS2L1;SPI1;NME1;CSF1;CIB1;ZNF16;ITPKB;ISG15;HIST1H4L;TJP2;CDK6;LEP;DLL1;MEIS1;IL3;NCKAP1L;TOB2;SCIN;IL12B;PURB;GATA1;JAG1;GNAS;RBM15;TLR4;RB1;PPARGC1B;HIST1H4D;CTNNBIP1;ZNF675;SIGLEC15;GPR55;FSTL3;TM7SF4;CSF3;CLDN18;PRDM16;PTPN2;APCS;HOX…
GO_CELL_MORPHOGENESIS_INVOLVED_IN_DIFFERENTIATION	http://www.broadinstitute.org/gsea/msigdb/cards/GO_CELL_MORPHOGENESIS_INVOLVED_IN_DIFFERENTIATION	500	0.303662	1.42959	0	0.142379	TMEM106B;ADAM15;CNTN2;C6orf25;PLXND1;KIF14;FMN1;OMD;LMX1A;EPHB2;CDH4;TBCE;KIF5B;VANGL2;LAMB1;FOXD1;SPTA1;PAX6;BMP7;SPTB;SPON2;ETV1;MYO7A;DLG4;HES1;LLGL1;ID1;NTN3;SLITRK2;MAPK3;SEMA3C;AXL;CLIC5;ISL1;RAB10;LRFN1;SEMA3A;ERG;SRF;LRRC55;NFASC;PTPRZ1;SLITRK3;PAFAH1B1;NKX2-8;FZD4;COL25A1;RELN;STXBP1;CDH11;CYFIP1;UNC5B;SLC11A2;LAMC1;SHH;FYN;TEK;SLC9A6;LRRN1;VSIG1;NDN;CREB1;CTNND2;MINK1;GRHL2;UNC5D;OMG;ME…
GO_MULTI_ORGANISM_BEHAVIOR	http://www.broadinstitute.org/gsea/msigdb/cards/GO_MULTI_ORGANISM_BEHAVIOR	73	0.382111	1.42945	0.0339257	0.142287	NCOA1;CLN8;TACR1;CRHBP;PTEN;CNTFR;NRXN3;DRD1;DMRTA1;POU4F1;DLG4;VPS13A;BBS4;PENK;NLGN4Y;MTNR1A;PPP1R1B;OXTR;APP;DRD4;EN1;DERL2;HAND2;DNAJC9;MAPK8IP2;SHANK3;GNG8;TH;PPP3CB;KIRREL3;NCOA2;PEX13;THRA;TBX1;AVPR1A;AVP;NHLH2;GRN;ANXA7;NLGN3;NRXN2;UBE2Q1;MTOR;SLC6A4;CNTNAP2;SHANK2;EIF4EBP2;IL1B;DRD3;CHRNB2;GLS;NLGN4X;MECP2;NR2E1;DRD5;KRAS;HRAS;OXT;GNB1L;GCNT4;ZMYND17;NRXN1;UBR3;DACH1;MKKS;HEXB;C10orf125;…
GO_NEGATIVE_REGULATION_OF_PROTEIN_SERINE_THREONINE_KINASE_ACTIVITY	http://www.broadinstitute.org/gsea/msigdb/cards/GO_NEGATIVE_REGULATION_OF_PROTEIN_SERINE_THREONINE_KINASE_ACTIVITY	124	0.351157	1.42878	0.0131772	0.142568	APC;SPRY2;GBA;NR2F2;MAPK7;CUL3;TNFAIP3;PKIG;DUSP21;GSK3B;KAT2B;PPP2R1A;CDKN2B;PPP1R1B;SPRY1;MAPK8IP1;PAQR3;DUSP8;APOE;STK38;SERPINB3;MYOCD;IRAK3;CIB1;INPP5K;TFAP4;CDKN2D;PTEN;HHEX;SFN;CASP3;PRKAR1A;DUSP9;PRKCD;DUSP6;RGS14;CDK5RAP1;PTPRJ;PRKAG2;CDKN2C;SPRED2;CD300A;YWHAG;NUP62;BMP7;DUSP16;DUSP19;SFRP2;RGS2;CDKN1B;SMPD1;LATS2;BMP4;PRKAR2A;MEN1;GSTP1;H2AFY;PTPN22;SORL1;GPS1;SFRP1;CDK5RAP3;DAB2IP;PRK…
GO_REGULATION_OF_REACTIVE_OXYGEN_SPECIES_BIOSYNTHETIC_PROCESS	http://www.broadinstitute.org/gsea/msigdb/cards/GO_REGULATION_OF_REACTIVE_OXYGEN_SPECIES_BIOSYNTHETIC_PROCESS	65	0.382744	1.42762	0.0305603	0.142659	ITGB2;NOS1AP;INSR;OPRM1;TSPO;AKT2;CD34;ATP2B4;DNM2;KLRC4-KLRK1;EGFR;IL4;ZC3H12A;PTGS2;JAK2;TLR5;IFNG;PTK2B;AGTR2;ICAM1;TRAP1;DDAH2;DDAH1;SLC25A33;INS;AIF1;ESR1;OGT;HDAC4;GLA;SNCA;STAT3;AGXT2;ZNF205;KLRK1;RAB27A;PTGIS;MPV17L;SLC18A2;PKD2;IL1B;CAV1;CLU;IL6;MTOR;P2RX4;HSP90AB1;RGN;HBB;CYBA;AKT1;ASS1;EDN1;IL10;PTX3;HSP90AA1;MAPK9;TICAM1;TNF;AGT;KLF4;ACP5;KLF2;TLR4;PARK7
GO_FATTY_ACID_BIOSYNTHETIC_PROCESS	http://www.broadinstitute.org/gsea/msigdb/cards/GO_FATTY_ACID_BIOSYNTHETIC_PROCESS	104	0.355374	1.42673	0.0230061	0.143173	ELOVL7;ALOX15;MLYCD;MGST2;PTPLAD1;GGT1;ELOVL5;HSD17B8;C9orf3;RNPEPL1;PRKAG3;ACACB;XBP1;SCD5;FADS1;PRKAG2;ACOT7;ACSM3;FA2H;FCER1A;FADS2;ACACA;PTGS2;SPHK1;GGT6;PTGDS;GGT2;TECR;PLP1;FADS6;GGTLC1;MSMO1;THNSL2;PECR;TBXAS1;C5orf4;LTA4H;DEGS1;GGTLC2;PTGES2;PTGS1;PRKAG1;ACSF3;AKR1C3;MGLL;PRKAB2;EDN2;ALOX15B;ACLY;ALOX5AP;PNPLA8;PLA2G1B;ACSL3;ELOVL4;PTPLB;FASN;PTGES;OXSM;PTPLAD2;ELOVL3;ELOVL1;ACSS2;QKI;CBR…
GO_ANTIMICROBIAL_HUMORAL_RESPONSE	http://www.broadinstitute.org/gsea/msigdb/cards/GO_ANTIMICROBIAL_HUMORAL_RESPONSE	42	0.41807	1.42522	0.0459016	0.14456	HIST1H2BE;HLA-E;B2M;DEFA5;TAC1;SEMG1;BPIFA1;DEFA6;RPL39;VIP;IGHA1;HIST1H2BG;LTF;HIST1H2BJ;RNASE7;BCL3;IGHA2;FAU;SEMG2;SPON2;IL36RN;HIST1H2BK;DMBT1;HIST1H2BI;AZU1;DEFB1;NPY;CALCA;RNASE3;ADM;HLA-A;SLPI;CAMP;HIST1H2BF;DEFA1;IGJ;CST9;ANG;IGHM;HIST2H2BE;KLK3;FGB;DEFA1B;FGA;HIST1H2BC;PLA2G6;PLA2G1B;DEFA3;IGKV3-20;DEFA4;H2BFS;APP
GO_RESPONSE_TO_TUMOR_NECROSIS_FACTOR	http://www.broadinstitute.org/gsea/msigdb/cards/GO_RESPONSE_TO_TUMOR_NECROSIS_FACTOR	223	0.32823	1.42513	0.00138504	0.144443	CCL4L2;PSMD13;IKBKB;GPER;TNFRSF10C;PSMC2;BAG4;PSMF1;CHUK;PSMA1;NTRK2;YTHDC2;ZNF268;KAT2A;NFKB1;CX3CL1;UBC;HAS2;PSMB9;CCL8;PSMB4;ANKRD1;CD27;RPS27A;MAP3K14;FOXO3;TNFRSF11A;TNFRSF21;PSMC4;CCL21;CCL5;UBA52;PTGS2;PSMB5;TRAF2;PSMD9;CCL20;TXNDC17;TNFRSF11B;KRT8;TNFSF14;CALCA;COMMD7;ICAM1;CCL17;AFF3;PSMD11;PSMC1;GSS;TNFRSF13B;NGFR;SFRP1;CCL25;TNFSF13;CD40;PSMB2;PSMD14;STAT1;PSMD2;HDAC4;PSMD3;CCL3L3;CCL3…
GO_POSITIVE_REGULATION_OF_CALCIUM_ION_IMPORT	http://www.broadinstitute.org/gsea/msigdb/cards/GO_POSITIVE_REGULATION_OF_CALCIUM_ION_IMPORT	52	0.405434	1.42489	0.0384615	0.144506	SRI;PLCG1;TRPC1;CALM2;ABL1;ZP3;DRD1;NTSR1;PKD2;AKAP6;F2;CASK;CCL2;PDPK1;TRPV2;CXCL9;TRDN;F2RL3;BDKRB1;LGALS3;BAX;ASPH;CALM3;PDGFRB;THY1;STC1;GRM6;CAPN3;GPER;NPSR1;CCL3;TEX101;CXCL12;TRPV3;SNCA;CXCR3;GSTO1;LACRT;XCL1;CXCL11;CXCL10;GSTM2;JPH2;IL13;CRH;EDNRA;F2R;CALM1;HAP1;HTT;PDGFB;GCG;KIAA1199;UCN
GO_ACTIN_FILAMENT_BASED_MOVEMENT	http://www.broadinstitute.org/gsea/msigdb/cards/GO_ACTIN_FILAMENT_BASED_MOVEMENT	91	0.364209	1.42397	0.0197269	0.145089	SCN2B;SLC9A1;WASL;MYL6;KIAA1598;CAV3;MYL4;SCN5A;TNNI2;NEB;ACTA1;CACNB2;GJC1;TPM4;ACTN2;EMP2;TNNT3;MYH3;FRMD6;GPD1L;MYH9;GJA1;NEDD4L;TTN;MYO5A;GJA5;DES;DMD;MYBPC2;TNNI3;MYBPC3;KCNH2;TPM2;VIM;MYL1;TNNT2;ROCK1;NUP155;TMOD1;WIPF2;MYH10;CACNA1C;MYH4;TPM3;TNNC2;MYO9B;SCN4B;MYL6B;KCNE1;TNNI1;TCAP;WIPF3;MYH2;WIPF1;SUN2;ACTN3;ACTC1;RYR2;MYH7;SYNE2;PKP2;ACTN4;KCNJ2;KCNE2;MYBPC1;MYO6;CAMK2D;EPB41L5;MYH8;MYL…
GO_FC_RECEPTOR_SIGNALING_PATHWAY	http://www.broadinstitute.org/gsea/msigdb/cards/GO_FC_RECEPTOR_SIGNALING_PATHWAY	204	0.324728	1.42145	0.00690608	0.146791	NFATC2;PIK3R1;PSMD1;NRAS;PSMB8;VAV2;BCL10;PSMA6;PSME4;BAIAP2;FCGR2A;PLA2G6;IGKC;ACTR3;PSMD12;PLCG2;MAP2K4;MAPK1;PLD2;NCKAP1L;HCK;CLEC4D;IGKV2-40;MALT1;TAB1;PAK1;GRAP2;PSME1;SRC;PSMD5;PSMD10;ELMO1;IGHG1;TEC;PSMB6;MAP2K7;LOC440786;CRK;PSMD7;NCKAP1;NCK1;MYO10;FBXW11;FCER1A;ABI1;FOS;PSMB7;PRKCD;SOS1;PIK3CA;RELA;IGLC6;CDC42;PSMC3;UBE2V1;IGHV2-70;IGKV1D-33;PSMA4;PPP3R1;PDPK1;PSME2;IGHE;PPAPDC1A;PSMC5;S…
GO_RESPONSE_TO_OXYGEN_LEVELS	http://www.broadinstitute.org/gsea/msigdb/cards/GO_RESPONSE_TO_OXYGEN_LEVELS	300	0.313837	1.42035	0.00256082	0.1475	SHC1;C4orf49;IL1B;P2RX2;DRD2;ANGPT4;ADM;ALOX5;ITPR1;EPO;KCNMA1;VCAM1;PRKCB;VASN;MECP2;NKX3-1;PTGIS;CLDN3;CYB5R4;CDKN1A;TWIST1;CPEB4;SDC2;TGFB1;CASP1;ASCL2;EDN1;HDAC2;S100B;UBB;SLC9A1;TBL2;ACAA2;PPARG;HMOX1;PTEN;ERCC3;SMAD3;DPP4;ATM;IGF1;ALDH3A1;NPEPPS;VLDLR;HMBS;ADAM17;DRD1;LOXL2;FOXO1;RAF1;FMN2;PAK1;FIGF;ZNF354A;E2F1;PDK1;EP300;DAXX;MDM2;LCT;SLC8A3;FLT1;SRC;ALAS2;MTHFR;ABAT;NARFL;PINK1;P2RX3;NDN…
GO_REGULATION_OF_MEMBRANE_DEPOLARIZATION	http://www.broadinstitute.org/gsea/msigdb/cards/GO_REGULATION_OF_MEMBRANE_DEPOLARIZATION	40	0.42209	1.42014	0.0441899	0.147516	GPD1L;CAMK2D;HCN4;SRC;NGFR;NEDD4L;B2M;GJA1;CCK;CAV3;RANGRF;SCN5A;IFI6;SCN2B;ALOX12;SMAD7;HSH2D;BCL2;TRPM4;MLLT11;GCLC;ANK3;GCLM;P2RX7;CACNA1G;GNB2L1;FHL1;DCN;TSPO;NTSR1;PTPN3;MYOC;SCN1B;SCN10A;LRRK2;KDR;NPFF;PPP2R3C;GJA5;SCN3B;FGF12
GO_OLIGODENDROCYTE_DIFFERENTIATION	http://www.broadinstitute.org/gsea/msigdb/cards/GO_OLIGODENDROCYTE_DIFFERENTIATION	58	0.392173	1.41915	0.0302067	0.14842	ID4;CLU;HDAC10;HES5;PTEN;CSK;ZNF488;NKX2-2;MED12;LPAR1;DUSP10;PLP1;EIF2B1;BOK;EIF2B5;TSPAN2;CDK5;HDAC11;OLIG2;SOX8;ASCL1;ERCC2;ODZ4;KCNJ10;NTRK2;NKX2-1;NOTCH1;TGFB1;EIF2B3;ID2;SOX11;SOX6;SLC8A3;ERBB2;CNTN2;GLI3;PRDM8;PTPRZ1;GSTP1;SHH;SOX10;LYN;WASF3;PAX6;FA2H;TRPC4;NRG1;GSN;NKX6-1;CNP;EIF2B4;OLIG1;SOX9;NKX6-2;CD9;VTN;CDKN2C;NLGN3;C11orf9;EIF2B2
GO_ADIPOSE_TISSUE_DEVELOPMENT	http://www.broadinstitute.org/gsea/msigdb/cards/GO_ADIPOSE_TISSUE_DEVELOPMENT	30	0.446413	1.41854	0.0440678	0.148436	SPG20;ATF2;ZNF516;ID2;UMODL1;PAXIP1;ARID5B;FAM123B;SH3PXD2B;ARRDC3;PIK3CA;LRP5;RORC;SLC25A25;XBP1;OXCT1;DGAT2;CSF1;EBF2;PPARGC1A;PPARD;AACS;BBS4;HMGCS2;TBL1XR1;DYRK1B;ACAT1;FTO;NAMPT;BDH1;SOX8;LEP
GO_ANTIGEN_PROCESSING_AND_PRESENTATION_OF_PEPTIDE_OR_POLYSACCHARIDE_ANTIGEN_VIA_MHC_CLASS_II	http://www.broadinstitute.org/gsea/msigdb/cards/GO_ANTIGEN_PROCESSING_AND_PRESENTATION_OF_PEPTIDE_OR_POLYSACCHARIDE_ANTIGEN_VIA_MHC_CLASS_II	88	0.364244	1.41721	0.0266667	0.149238	CTSF;DCTN4;DYNC2LI1;CTSL2;ACTR1B;SEC24C;KIF3B;AP2B1;DCTN3;MARCH1;CENPE;SEC24D;ACTR1A;HLA-DPB1;MARCH8;KIF15;KIF26A;KIF5A;HLA-DRA;HLA-DRB1;CTSD;DCTN6;DYNLL1;AP2A2;AP2S1;AP2A1;DCTN1;ARF1;AP1S1;AP1M1;KLC2;TRAF6;CTSL1;DYNC1I1;HLA-DMA;KIF2B;HLA-DOA;SH3GL2;KIF2A;DYNC1I2;CD74;CLTA;SEC24B;SAR1B;HLA-DQA1;DNM2;RILP;DCTN5;KLC1;KIF3A;DYNC2H1;KIF22;DCTN2;LGMN;CLTC;HLA-DMB;HLA-DRB4;CANX;CTSE;HLA-DOB;SEC13;CTSS;…
GO_PHENOL_CONTAINING_COMPOUND_METABOLIC_PROCESS	http://www.broadinstitute.org/gsea/msigdb/cards/GO_PHENOL_CONTAINING_COMPOUND_METABOLIC_PROCESS	79	0.368439	1.41623	0.0196672	0.149869	ASIP;MC1R;GATA3;SULT1A2;IYD;SLCO4A1;DIO2;TPH2;DRD2;OCA2;DCT;DRD3;SNCB;TRPC1;AKR1B1;CITED1;SULT1A3;EPAS1;DUOX1;DIO3;PDE1B;MAOB;BCL2;PNMT;DDC;SULT1A1;MYO5A;FOXE1;MAOA;TPO;MTPN;PARK2;GCNT4;AOC2;DUOX2;NPR1;CYP17A1;PAH;SNCAIP;GPR37;HTR1A;HPRT1;NR4A2;CRYM;DDT;DBH;SULT1B1;TPH1;SLC45A2;PMEL;HDC;DRD4;SLC5A5;SULT1A4;INSM1;ATP7A;DRD1;SRD5A1;DAO;RNF180;GCH1;ATP2B2;TYRP1;AGTR2;TYR;HAND2;TGFB2;BTBD9;COMT;LRTOM…
GO_REGULATION_OF_B_CELL_PROLIFERATION	http://www.broadinstitute.org/gsea/msigdb/cards/GO_REGULATION_OF_B_CELL_PROLIFERATION	55	0.40325	1.41594	0.0358306	0.149967	IL2;IL5;WNT3A;CHRNB2;AHR;PRDM1;ATM;TNFRSF4;CTLA4;ADA;MNDA;PELI1;NFATC2;VAV3;NCKAP1L;TNFRSF13C;IL7;BST1;TNFSF13B;CDKN1A;PAWR;IRS2;IL21;INPP5D;CDKN2A;TCF3;MEF2C;TLR4;TIRAP;CD40;GPR183;TNFRSF13B;IL13;CLCF1;PTPRC;SLC39A10;MZB1;TICAM1;CARD11;CASP3;IKZF3;MIF;RC3H1;IL10;IL4;CD81;LYN;PKN1;CD300A;CD74;BCL2;CD38;TNFRSF21;BCL6;SASH3
GO_LEUKOCYTE_DIFFERENTIATION	http://www.broadinstitute.org/gsea/msigdb/cards/GO_LEUKOCYTE_DIFFERENTIATION	288	0.316201	1.41167	0.00518135	0.153465	LRRK1;FAS;LRRC8A;HDAC5;CLEC4E;UBD;GATA3;LY9;ABL1;FADD;GPR97;CD28;PSEN1;IFNA16;FARP2;KLF6;STAT6;KIT;VPRBP;DLL4;SYK;KDM1A;SHH;FNIP1;PTGER4;LCK;BATF2;IFNK;MERTK;PAFAH1B1;CD8A;LYL1;MMP9;RORA;GAB3;RUNX2;FUT7;ACP5;JUN;CCL19;BMX;TFRC;PLCL2;ZNF683;LFNG;SRF;MAPK14;CHD7;LY6D;SLAMF1;IFNA5;ZAP70;IFNA6;PIK3CD;AXL;LIG4;LILRB1;AIRE;RRAS;CBFB;ITK;DHRS2;ANXA1;ITFG2;RORC;CMTM7;JAGN1;LEPR;FOXP1;BATF3;TSC1;TNFRSF11A…
GO_REGULATION_OF_PRODUCTION_OF_MOLECULAR_MEDIATOR_OF_IMMUNE_RESPONSE	http://www.broadinstitute.org/gsea/msigdb/cards/GO_REGULATION_OF_PRODUCTION_OF_MOLECULAR_MEDIATOR_OF_IMMUNE_RESPONSE	99	0.361752	1.411	0.0168971	0.153957	TNFSF4;IL6;HLA-A;VAMP3;TLR3;STX4;IL5;CLC;CD28;DEFB103B;FFAR3;TGFB3;CD36;NR4A3;TMBIM6;FFAR2;GATA3;BST2;WHSC1;TBX21;HPX;TRAF6;IL13;TGFB1;B2M;TRIM6;THOC1;APOA1;PAXIP1;TLR4;IL10;PKN1;CD74;APOA2;PRKDC;BCL6;PGC;C10orf54;TNF;STAT6;BTK;MIF;FOXP3;ATG5;LILRB1;IRAK3;APLF;FZD5;SPINK5;HMOX1;NDFIP1;IL2;BCL10;SLAMF1;WNT5A;TNFRSF4;MSH6;IL4R;SEMA7A;IL33;KLK5;TRIL;IFNB1;CUEDC2;MALT1;TGFB2;TNFSF13;CLCF1;HLA-E;ANGPT…
GO_MYOFIBRIL_ASSEMBLY	http://www.broadinstitute.org/gsea/msigdb/cards/GO_MYOFIBRIL_ASSEMBLY	47	0.408762	1.41092	0.0403877	0.153837	TCAP;TMOD4;CSRP3;NKX2-5;ITGB1;LMOD3;ANKRD1;CASQ1;TPM1;SRF;MYH10;CAPN3;TMOD1;LDB3;SIX4;KRT19;MYOZ1;PDGFRB;MYH11;BMP10;MYLK3;CFL2;NEBL;MYH6;CASQ2;MYL2;TTN;PDGFRA;TMOD2;LMOD2;OBSL1;LMOD1;KBTBD10;FHOD3;MYH3;MEF2A;WDR1;ACTN2;OBSCN;PROX1;ACTA1;MYPN;ACTG1;CFLAR;KRT8;TMOD3;PRKAR1A;ACTC1
GO_REGULATION_OF_ERK1_AND_ERK2_CASCADE	http://www.broadinstitute.org/gsea/msigdb/cards/GO_REGULATION_OF_ERK1_AND_ERK2_CASCADE	224	0.324051	1.41067	0.00278164	0.153898	CCR1;CCL4L2;GPER;FGF18;LIF;KDR;TIAM1;SPRY2;FGF19;FGG;PDGFRB;PDGFA;CX3CL1;ERBB4;RRAS;CCL8;MAPK3;FGF23;PHB2;LMO3;CYR61;NEK10;STYX;RAP1BL;FGF21;ST5;SLAMF1;VEGFA;TNFRSF11A;FSHR;CCL21;CCL5;PTPRR;CCL20;PDGFB;HTR2C;ATP6AP1;RIPK2;EDNRA;ICAM1;CCL17;PRMT5;RAP1A;TBC1D10C;LGALS9;GPR183;ABCA7;C3;C1QL4;TRPV4;CCL25;THPO;EZR;CRHR2;BMP2;CCL3L3;PRKCZ;GAS6;NTRK1;CCL3L1;ERBB2;PLA2G2A;ARHGAP8;FGF8;NOX4;FGB;HTR2B;EPHB…
GO_REGULATION_OF_NEUROLOGICAL_SYSTEM_PROCESS	http://www.broadinstitute.org/gsea/msigdb/cards/GO_REGULATION_OF_NEUROLOGICAL_SYSTEM_PROCESS	60	0.384013	1.4098	0.0415282	0.154407	C1orf130;EDNRB;VIP;PROL1;KLK8;GLRA1;ACPP;OXT;AGT;SLC9A1;RNF10;F2R;C11orf9;FGFR1;IL10;MTMR2;NRG1;EDN1;MAG;C12orf39;MTOR;IL6;GRIN2D;ADRA2C;FAM19A4;DICER1;HGF;ADRB2;HCRT;EIF2AK3;OPRK1;PARD3;OPRD1;NPY2R;TNR;CCL3;GRIN2A;NGFR;COMT;GRM1;OPRL1;ITGA2;NOV;CCK;MTNR1B;SCN11A;CALCA;IFNG;P2RX3;HTR2C;WASF3;AVPR1A;AVP;TNFRSF21;CARTPT;MGLL;NOS1;OPRM1;NTSR1;PTEN;CHRNB4;ODZ4;NPFF;TMEM100;PAWR;PTAFR;FIG4;ADORA1
GO_REGULATION_OF_ANION_TRANSPORT	http://www.broadinstitute.org/gsea/msigdb/cards/GO_REGULATION_OF_ANION_TRANSPORT	132	0.343782	1.40972	0.0128205	0.154274	FAM115C;DTNBP1;OXT;CXCL12;HTR1A;GRK6;CLCN4;FAM132B;RIPK1;KCNA2;ARL6IP5;TOR1A;CHRNA6;MIF;SYK;FAM115A;SLC17A3;CLCN1;MAPK9;HTR1B;MTOR;DRD3;ROS1;VAMP3;NPY5R;AKT1;SLC6A1;CHRNB2;CLCN7;CLCNKA;STC1;ARL6IP1;ANO1;SLC38A3;CA7;LRRC8A;VAMP2;SLC34A1;ABCA7;CLCN3;BSND;CCK;PRELID1;NPY2R;CRHR2;TRH;SNX4;CFTR;CRY2;TNFRSF11A;AVP;REPIN1;VAMP7;CRH;RAB11B;SFRP4;LILRB1;FGF23;LRRC8D;SEPT2;NTSR1;RAB3GAP1;ADORA1;MAP2K6;CHRN…
GO_NEGATIVE_REGULATION_OF_DEVELOPMENTAL_GROWTH	http://www.broadinstitute.org/gsea/msigdb/cards/GO_NEGATIVE_REGULATION_OF_DEVELOPMENTAL_GROWTH	82	0.365738	1.40921	0.0249221	0.154593	SEMA3F;SEMA3G;ADRB3;SEMA5A;NOG;SPP1;FGF13;SPG20;GNAS;NKD1;MT3;GJA1;WWC2;CAV3;FSTL4;CDK5R1;SAV1;CTDP1;RTN4;TLL2;PTK2;SEMA3B;ADRB1;SEMA4G;WNT3A;RTN4R;BBS2;BCL11A;SLC6A4;ARHGAP4;C1orf187;SEMA4D;ADRB2;WWC3;TBX5;STK3;SEMA6A;CDK5;TP73;TGFBR2;PTCH1;SEMA5B;KCNK2;SFRP2;FXN;TNR;BMP4;SEMA4B;WNT3;SFRP1;STK4;SEMA6D;NTN1;GAL;EPHA7;SEMA3E;MAPK11;CCR2;PLXNA3;SEMA3D;MSTN;RBP4;SEMA4C;WNT5A;SEMA4A;RAI1;IFRD1;SEMA3C…
GO_REGULATION_OF_TISSUE_REMODELING	http://www.broadinstitute.org/gsea/msigdb/cards/GO_REGULATION_OF_TISSUE_REMODELING	60	0.393192	1.40917	0.0322061	0.15441	S1PR1;SIGLEC15;PTGER4;CARTPT;CD38;MEPE;CLDN18;TM7SF4;IL15;ABR;ATP6AP1;CSF1R;LEPR;CALCA;BCR;TNFRSF11B;SYK;IL23A;TMBIM1;TMEM64;LRP5;BGLAP;B4GALT1;AGT;GJA1;MC4R;TGFB1;SFRP1;PDK4;SRC;PPARGC1B;SPP1;PML;CA2;TNFSF11;CST3;ERG;INPP5D;THBS4;ADAM8;IL21;IL18;TNFAIP3;LEP;UBASH3B;ITGB3;IL12B;TFRC;FSHB;HRG;BAX;VDR;IL20RA;GREM1;IAPP;FLT4;NF1;SYT7;P2RX7;C1orf9;IL2;CSK
GO_NEGATIVE_REGULATION_OF_ENDOCYTOSIS	http://www.broadinstitute.org/gsea/msigdb/cards/GO_NEGATIVE_REGULATION_OF_ENDOCYTOSIS	37	0.430919	1.40665	0.04	0.156255	LRRTM2;LGALS3;LRRTM1;RABGEF1;APOC3;PACSIN1;APOC1;SDCBP;PRTN3;PROM2;DLG4;GNB2L1;CSK;ATXN2;CAV1;PTEN;UNC119;NR1H2;PRKD1;ARF6;PICALM;HMGB1;LILRB1;NR1H3;SNX33;SCAMP5;PACSIN2;UBQLN2;SNX3;RAC1;MTMR2;PACSIN3;CD300A;ADIPOQ;KIAA0226;LRSAM1;ANXA2;APOC2;TGFB1
GO_DEFENSE_RESPONSE_TO_OTHER_ORGANISM	http://www.broadinstitute.org/gsea/msigdb/cards/GO_DEFENSE_RESPONSE_TO_OTHER_ORGANISM	464	0.299734	1.40645	0.00122549	0.15625	ISG20;DEFB127;CD86;ACTRT1;HCAR1;NOD1;DDX60;DEFB126;CLEC6A;IRF9;COTL1;TNIK;MYOM1;CRCP;DEFB1;C8orf59;ATP1B1;OAS3;DEFB109P1;MB21D1;GABRA5;BCL2;S100A9;NLRC4;PGLYRP2;MX2;IL12A;ZNF681;IGLC1;FCN3;POLR3B;DEFB107B;SELP;ABCC9;DEFB107A;PDK4;HAVCR2;IFITM3;MAP1A;IRF4;MUC5B;FGF14;DEFB110;SLC1A3;OPRK1;CD93;KLRK1;GBP1;COX8A;IFI44L;IL17RA;HIST1H2BC;IGLC2;DKKL1;IFNW1;IGHV3-23;DEFB103B;DEFB106B;IFIT1;IFIT5;SERINC3;…
GO_REGULATION_OF_REACTIVE_OXYGEN_SPECIES_METABOLIC_PROCESS	http://www.broadinstitute.org/gsea/msigdb/cards/GO_REGULATION_OF_REACTIVE_OXYGEN_SPECIES_METABOLIC_PROCESS	148	0.338139	1.40625	0.0130435	0.156235	PTGS2;CRP;NOXO1;PDGFB;IL4;RAC1;BMP7;RNF41;TRAP1;ICAM1;IFNG;PON3;PRCP;NGFR;DDAH1;SLC25A33;INS;ROMO1;DDAH2;AGXT2;STAT3;GLA;HDAC4;MAPK14;PDGFRB;AGER;DHFRP1;MPV17;TP53;TSPO;AKR1C3;FOXO3;KLRC4-KLRK1;DNM2;RIPK1;HSP90AA1;PTX3;HP;PTGER4;ASS1;COQ7;IRG1;HIF1A;HDAC6;TNF;SYK;GRB2;MAPK9;MT3;ACP5;KLF4;PDK3;PID1;PLAU;HK2;NOX4;CRYAB;ZNF205;AATF;BNIP3;MTOR;ACE2;C12orf5;CAV1;MYCN;PKD2;STK17A;AKT1;CYBA;HBB;CD36;RGN…
GO_REGULATION_OF_PROTEIN_SERINE_THREONINE_KINASE_ACTIVITY	http://www.broadinstitute.org/gsea/msigdb/cards/GO_REGULATION_OF_PROTEIN_SERINE_THREONINE_KINASE_ACTIVITY	457	0.298743	1.40598	0	0.156287	IQGAP3;BMP2;RGS2;CDKN1B;CCNYL1;SFRP2;DUSP19;PRKAR2A;GNG3;ERBB2;IRAK2;MAP3K7;RAP1A;AIDA;CCNT1;MST1R;ADORA2B;SFRP1;MADD;VANGL2;KITLG;PRKAG2;IRAK1;BMP7;CARTPT;TNFRSF11A;KIAA1804;NUP62;UBA52;MUC20;PKD1;TRAF2;CD300A;PDGFB;MAP4K5;CDK1;NEK10;SERPINB3;CXCR4;ZAK;WNT5A;DIRAS1;MAP3K14;CALM2;PDGFA;CDKN2D;SFN;IRAK3;MAPK3;GTF2H1;TNFAIP3;DVL3;DUSP21;BCCIP;SPRY2;NR2F2;GAB1;MAP2K6;CCNC;PAQR3;DUSP8;ADORA1;MAPK14;C…
GO_REGULATION_OF_REGULATED_SECRETORY_PATHWAY	http://www.broadinstitute.org/gsea/msigdb/cards/GO_REGULATION_OF_REGULATED_SECRETORY_PATHWAY	125	0.346018	1.40467	0.0193165	0.157637	SYT10;GAB2;ZP3;IQCF1;TMEM27;PLCB1;SNX6;FGR;PDPK1;SPINK13;VAMP8;RAB5A;RAC2;CDK5;RAB3D;SYT3;RAB27A;C19orf26;GRIK5;SYT4;STX1B;ARF1;CACNA1A;GLRA1;SPINK1;REST;SYT8;SYT15;CDK5R2;SYT5;UNC13B;SERPINA10;UNC13D;SYT14;CACNA1G;PRAM1;HMOX1;SYT12;SYT14L;SPINK8;PTAFR;LRRK2;ZP4;FOXF1;RABGEF1;RAB15;RIMS3;DOC2A;SYT11;TRIM9;ADRA2A;IL13RA2;ATP2A2;SYT6;B4GALT1;CCR2;SYTL5;F2RL1;RPH3A;SYT1;BRAF;AP1G1;TC2N;FCER1A;SYTL3;…
GO_POSITIVE_REGULATION_OF_MYELOID_LEUKOCYTE_DIFFERENTIATION	http://www.broadinstitute.org/gsea/msigdb/cards/GO_POSITIVE_REGULATION_OF_MYELOID_LEUKOCYTE_DIFFERENTIATION	47	0.401092	1.40462	0.0419907	0.157454	GPR68;IL20;CCR1;CA2;TNFSF11;IL12B;CREB1;RUNX1;LIF;IL3;IL17A;CSF1;IL23R;ACIN1;CD101;FADD;IL5;PF4;CSF1R;ATP6AP1;RIPK1;TM7SF4;FOS;CCL5;CASP8;TNF;HCLS1;TMEM64;KITLG;C20orf123;IL23A;HAX1;MLL5;CALCA;IFNG;OGT;GNAS;TRAF6;LEF1;ID2;SLC9B2;PRKCA;JUN;IL34;CTNNBIP1;KLF10;TRIB1;TESC;RB1;PPARGC1B
GO_POSITIVE_REGULATION_OF_INTRACELLULAR_TRANSPORT	http://www.broadinstitute.org/gsea/msigdb/cards/GO_POSITIVE_REGULATION_OF_INTRACELLULAR_TRANSPORT	343	0.309653	1.40361	0.00129366	0.158395	TDRD12;DDX58;HPS4;PTPN23;VAMP2;MRGPRE;RAB21;ZNF205;EDA;RNF31;CHRM1;TLR2;EMD;ARIH2;ABL1;TGFB3;NMUR1;KHDRBS1;STX18;U2AF1;POLR3A;PSMD8;PTPN5;SMCR7;EDAR;SYK;IL23A;KIAA1199;HSP90AA1;SHH;RDX;PLK3;PEMT;AKAP5;YWHAE;TLR9;GTSE1;SEMA5A;ITGB1BP1;UGCG;CHP2;OAZ2;FAM115C;IL13;IL9R;MAPK8;CCL19;CXCL10;TMEM30B;GSK3A;ZNF268;F2RL3;IL4R;MAPK14;GSK3B;RHOA;GNB2L1;HES1;CALM2;CDK1;RUFY3;GLS2;ZAP70;TP53;CAPN10;BAD;SFN;BID…
GO_HORMONE_METABOLIC_PROCESS	http://www.broadinstitute.org/gsea/msigdb/cards/GO_HORMONE_METABOLIC_PROCESS	158	0.336663	1.40269	0.011236	0.159227	AANAT;RDH12;DDO;GCNT4;CYP26B1;ADH7;TIPARP;UGT1A7;WNT4;CGB;CRABP1;FOXE1;CACNA1H;SRD5A3;ECE2;CYP19A1;ATP6AP2;SULT1A1;PCSK1;PCSK1N;SHH;ALDH1A1;CORIN;CRABP2;HSD17B11;AKR1B15;BCMO1;HSD17B3;DIO3;CYP3A4;ASMT;ACE2;DIO2;AKR1C1;CYP21A2;UGT1A9;KLK6;ECE1;TSHB;SLCO4A1;SDR16C5;HSD17B1;HFE;HSD17B14;DIO1;IDE;AKR1C2;STAR;RDH14;CPA3;SRD5A2;SCG5;AKR1C4;UGT1A3;SULT1E1;PLB1;RBP4;CYP1A1;ACE;SRD5A1;UGT2B11;ERO1LB;UGT2B…
GO_REGULATION_OF_ENDOTHELIAL_CELL_PROLIFERATION	http://www.broadinstitute.org/gsea/msigdb/cards/GO_REGULATION_OF_ENDOTHELIAL_CELL_PROLIFERATION	94	0.360042	1.40091	0.0241327	0.160813	AGGF1;ENG;ANGPT1;THBS1;CCL26;CAV2;BMP4;BMP2;STAT1;PDGFB;PROX1;ACVRL1;VASH1;VEGFA;HMGB2;AIMP1;SPARC;WNT2;ARNT;STAT5A;PDCL3;C13orf15;PDCD6;F3;WNT5A;FLT4;APOE;FGF18;THBS4;VASH2;SULF1;ARG1;AGER;NR2F2;ITGB3;KRIT1;NRP2;ZNF580;KDR;NRARP;PPP1R16B;LEP;NRP1;ATOH8;RPTOR;APOH;NR4A1;PGF;PRKCA;GJA1;CDH13;JUN;SEMA5A;ATP5A1;CXCR3;VIP;ATPIF1;CXCL12;GDF2;C19orf10;TNMD;PLXNB3;HIF1A;PDCD10;FGF16;ECM1;BMP6;GHRL;DLL4;…
GO_POSITIVE_REGULATION_OF_STRIATED_MUSCLE_CELL_DIFFERENTIATION	http://www.broadinstitute.org/gsea/msigdb/cards/GO_POSITIVE_REGULATION_OF_STRIATED_MUSCLE_CELL_DIFFERENTIATION	52	0.395573	1.4009	0.0457516	0.160592	TBX1;IL4;EHD2;PROX1;SHH;EDN1;NRG1;BCL2;CAV3;TNFSF14;FLT3LG;MYF5;PIN1;TGFB1;DDX39B;SHOX2;SMYD1;CYP26B1;BMP4;MEF2C;SCGB3A1;HOPX;THRA;MAMSTR;FLOT1;MYOG;MAPK14;IL4R;CD53;NEU2;MESP1;GDF15;MAML1;EP300;MMP14;MYF6;MYLK3;BMP10;RBPJ;CXCL9;MYOD1;EHD1;MTOR;EFNB2;NFATC2;GREM1;AKAP6;WNT3A;TRIM32;MORF4L2;NEK5;MYOCD
GO_REGULATION_OF_OSTEOBLAST_DIFFERENTIATION	http://www.broadinstitute.org/gsea/msigdb/cards/GO_REGULATION_OF_OSTEOBLAST_DIFFERENTIATION	107	0.348404	1.40086	0.0105105	0.160194	CEBPA;GJA1;TWIST1;GDF10;ID2;FAM20C;RUNX2;CEBPB;GNAS;JAG1;GDF2;NOG;WNT4;SNAI2;PIAS2;CTNNBIP1;FZD1;IL6ST;PTGER4;IL6R;MSX2;BMPR1B;PTK2;IFITM1;FGFR1;SMAD1;HOXA2;SMAD5;BMP6;TMEM64;TNF;LRP5;DLX5;PRKD1;IL6;ID3;LIMD1;OSTN;CITED1;DDX5;BMPR2;PTCH1;PDLIM7;ACVR2A;CLIC1;BMPR1A;TOB1;ESRRA;SEMA4D;FGFR2;HGF;WNT7B;RORB;SOX11;WNT10B;ZHX3;TP63;HAND2;NPNT;SFRP1;ILK;NBR1;MEN1;MEF2C;GLI3;C14orf169;HDAC4;BMP2;SFRP2;CCR…
GO_NEGATIVE_REGULATION_OF_GROWTH	http://www.broadinstitute.org/gsea/msigdb/cards/GO_NEGATIVE_REGULATION_OF_GROWTH	229	0.31827	1.40083	0.00409836	0.160016	PRDM4;FGF13;EAF2;PNPT1;GJA1;MT3;NKD1;TRO;CDKN2A;HYAL2;SEMA5A;PML;NPR1;SEMA3G;SERTAD3;SPP1;MBL2;SCGB3A1;NOG;GDF2;ING5;TSPYL2;DNAJC2;RBBP7;SH3BP4;SERPINE2;HIF1A;WWC2;FSTL4;TNF;WNT11;NME6;SAV1;RERG;EI24;SLC6A4;PPP2CA;WFDC1;ARHGAP4;SEMA4G;NPPA;BBS2;CD36;HYAL1;STK3;CRYAB;PHF17;TBX5;MT1A;SMARCA2;TP73;BST2;HRG;SEMA4D;CRLF3;SQSTM1;ADRB2;CDKN2AIP;TGFB2;CAPRIN2;SFRP1;TP53TG5;TRIM40;SEMA6D;MPO;NOV;GPC3;KIAA…
GO_REGULATION_OF_PROTEIN_SECRETION	http://www.broadinstitute.org/gsea/msigdb/cards/GO_REGULATION_OF_PROTEIN_SECRETION	373	0.303039	1.39975	0.00124224	0.161052	PPIA;TMBIM6;ANG;PANX1;NR1H2;FGR;ADRA2C;RFX6;EFNA5;HMGB1;IL6;PFKM;LPL;GIP;RHBDD3;MMP13;GIPR;PFKFB2;IL17RA;NR0B2;GBP1;NCL;NLRP12;ARF1;DPH3;IRS1;GNAS;ITPR3;ENY2;BANK1;SYBU;HAVCR2;BMP6;GHRL;RAB11FIP3;LRP5;POSTN;CLEC6A;APBB1;RFX3;CLEC9A;ARNTL;RAB11FIP5;GCK;ACVR1C;TARDBP;TNFRSF4;ADAM9;MIDN;TLR8;CACNA1E;MCU;OPRM1;CD34;NOS1;ALOX15B;LEP;SREBF1;DRD4;SLC25A5;MTNR1A;PLA2G6;CHIA;RABGEF1;SERGEF;IRS2;NLGN2;ADAM…
GO_ANTIGEN_PROCESSING_AND_PRESENTATION_OF_EXOGENOUS_PEPTIDE_ANTIGEN_VIA_MHC_CLASS_I	http://www.broadinstitute.org/gsea/msigdb/cards/GO_ANTIGEN_PROCESSING_AND_PRESENTATION_OF_EXOGENOUS_PEPTIDE_ANTIGEN_VIA_MHC_CLASS_I	66	0.383696	1.39938	0.0350318	0.160787	PSMD11;HLA-H;PSMC3;PSMD9;HLA-G;PSMB5;PSMB7;PSMC4;IFI30;PSMD3;PSMB6;HLA-F;LNPEP;PSMD7;PSMD2;PSMB2;PSMD14;PSMD10;PSMD5;PSME1;HLA-E;FCER1G;PSMC1;HLA-C;PSMD12;PSMA1;PSMF1;PSMC2;PSMD13;PSMB8;PSMA6;PSME4;PSMB4;ITGAV;PSMB9;PSMD1;ITGB5;PSMD8;PSMB3;PSMA8;PSMB1;CD207;PSMD6;NCF4;B2M;PSMB11;HLA-B;FCGR1B;PSMC6;NCF1;PSMA3;CYBB;PSMD4;FCGR1A;PSMB10;PSMA5;CYBA;PSMA2;PSME3;PSMA7;CD36;PSMA4;HLA-A;NCF2;PSMC5;PSME2
GO_MEMORY	http://www.broadinstitute.org/gsea/msigdb/cards/GO_MEMORY	95	0.357384	1.39781	0.0341085	0.161878	PLA2G6;DBH;OXTR;CHAT;KAT2B;RASGRF1;SRF;NQO2;NTRK2;GRM7;ADCY1;DRD4;PJA2;ADCY8;EP300;TACR1;FEN1;PTGS1;PTEN;CUX2;IGF1;NETO1;VLDLR;DRD1;SORCS3;HTR2A;PAK7;PAIP2;NTF4;PTGS2;RGS14;CALB1;TAC1;SLC8A3;ABCA7;COMT;BTBD9;SLC8A2;PLK2;CRTC1;GRIN2A;SHANK3;CTNS;PRKCZ;SLC24A2;TH;KCNK2;PPP3CB;KCNK4;SERPINF1;MECP2;ITGA8;ACCN2;HRH1;ATP1A3;CAMK4;SGK1;LRRN4;CREB1;DRD2;RPS6KB1;EIF4EBP2;ITGA5;IL1B;SLC6A4;MTOR;GIP;PSEN1;A…
GO_CARTILAGE_DEVELOPMENT	http://www.broadinstitute.org/gsea/msigdb/cards/GO_CARTILAGE_DEVELOPMENT	141	0.340289	1.39762	0.0157819	0.161685	HMGA2;SULF1;SMAD9;RARB;FGFR3;COMP;CYTL1;SATB2;WNT7A;OSR1;ALX1;PITX1;LECT1;ATP7A;CHRDL2;CTGF;TGFBI;DLX2;SOX9;BMP3;AXIN2;HOXA5;LUM;CHI3L1;CHSY1;RUNX3;BMP8A;WNT10B;BMP4;OTOR;COL9A1;MEF2C;GDF5;ZBTB16;TGFBR2;BMPR2;RSPO2;LRP6;MEF2D;MMP13;ESRRA;FGF4;EIF2AK3;HES5;FGF2;COL11A1;RARA;COL1A1;FGF9;MSX1;HYAL3;FGFR1;BMPR1B;TIMP1;BMP8B;MSX2;EDN1;OSR2;ROR2;AMELX;WNT5B;SNAI1;BMP6;GHRL;HOXA11;GNAS;WNT2B;PRRX1;TGFB1…
GO_REGULATION_OF_PROTEIN_IMPORT	http://www.broadinstitute.org/gsea/msigdb/cards/GO_REGULATION_OF_PROTEIN_IMPORT	176	0.328444	1.39541	0.00561798	0.163638	AXIN1;BCL3;CHP2;SFRP5;SEMA5A;KANK1;RBPMS;HYAL2;CCL19;APOD;KEAP1;C1QTNF3;IL23A;PDE2A;RGS19;PTPN5;TNF;EDAR;PARP1;NFKBIL1;AKAP5;TLR9;TONSL;HSP90AA1;SHH;CD36;ZNF259;TGFB3;NF1;EDA;TLR2;EMD;PKIA;TLR3;PKD2;IPO5;MTOR;MAVS;PRDX1;PPP3CA;RGS20;PPM1B;EGF;DDX58;PYDC2;BMPR1A;THRA;GNAQ;DAB2;FAF1;GLI3;PPP3CB;SMAD4;SFRP2;PPM1A;GAS6;NOV;TBC1D10C;LGALS9;NFKBIE;G3BP2;TNFSF14;APC2;XBP1;NLRP3;NUP54;TXN;BMP7;SUFU;NUP62…
GO_RESPONSE_TO_STEROID_HORMONE	http://www.broadinstitute.org/gsea/msigdb/cards/GO_RESPONSE_TO_STEROID_HORMONE	485	0.295984	1.39359	0.00120627	0.165074	FOSL1;DEFA1;PAQR9;SCGB2A1;DNAJA1;ERRFI1;NEDD4;CAT;RXRG;AACS;CCL2;NCOA6;GHR;SLC6A4;CD4;MSN;CAV1;CATSPERG;BAX;DEFA3;TSHB;UROD;SCGB1A1;STC1;AIFM1;STS;CBX3;PIAS2;GPR83;SPP1;ADCYAP1R1;TRIM63;MED16;NR2F1;OXT;BGLAP;TNF;HIF1A;YWHAH;IRG1;IGF2;MED13;NR1D1;C20orf123;ADIPOQ;APOA2;NPY1R;KDM3A;CDO1;F3;MED12;SRD5A1;IHH;NR3C1;UBR5;TYMS;RBM14;CARM1;AKR1C3;TSPO;BDH1;NR2E3;TAT;AGER;FKBP4;PDGFRB;MED24;MMP14;NOTCH1;M…
GO_POSITIVE_REGULATION_OF_SECRETION	http://www.broadinstitute.org/gsea/msigdb/cards/GO_POSITIVE_REGULATION_OF_SECRETION	360	0.302476	1.39349	0.00383632	0.164974	ADCYAP1;NMB;UNC13B;CDK5R2;GCK;PCP4;POSTN;INHBA;APBB1;CLEC9A;CLEC6A;GHRH;CLASP2;RETN;GHRL;KNG1;BMP6;HAVCR2;ARF1;GALR1;CYP4F2;S100A9;NLRP12;NCL;NR0B2;RAB27A;OPRK1;IL17RA;PFKFB2;GIPR;INHA;ALOX12B;MMP13;TAC4;GDNF;RAB5A;DPYSL2;HMGB1;IL6;PFKM;LPL;GIP;NR1H2;FGR;RFX6;CYP4A11;ARHGEF7;PANX1;ANG;PLA2G10;SYT10;P2RX4;PPIA;JAK2;RAB9A;TACR2;TNFRSF14;PPID;SAA1;GAL;AGTR2;SYT1;ACHE;IL26;HLA-DRB3;SDC1;PTPN22;RAB27B…
GO_REGULATION_OF_CIRCADIAN_RHYTHM	http://www.broadinstitute.org/gsea/msigdb/cards/GO_REGULATION_OF_CIRCADIAN_RHYTHM	99	0.356334	1.39341	0.0315315	0.164844	ALB;CHRNB2;CRY1;PHLPP1;UBE3A;THRAP3;FBXL3;IL6;DRD2;DRD3;UTS2R;CREB1;BTRC;HNRNPD;USP2;CSNK1D;PER3;PER2;TIMELESS;ARNTL2;SFPQ;CSNK1E;PML;RORA;OPN3;SUV39H2;GHRHR;RBM4;MAPK8;PASD1;PRKCG;ID2;ZFHX3;PRKAA2;PRKAA1;GHRH;ARNTL;NLGN1;SIN3A;MAPK9;NR1D1;GHRL;KCNA2;SIK1;MAGEL2;SUV39H1;PRKDC;PTGER4;PPARGC1A;ATOH7;HCRTR1;NPS;DRD1;ROCK2;MAGED1;SOX14;CLOCK;PTGDS;ADA;NONO;MTA1;PPARG;TP53;GNA11;NR1D2;HCRTR2;RBM4B;NR2…
GO_ORGANIC_ACID_BIOSYNTHETIC_PROCESS	http://www.broadinstitute.org/gsea/msigdb/cards/GO_ORGANIC_ACID_BIOSYNTHETIC_PROCESS	254	0.311242	1.3933	0.00798935	0.164756	CBR4;NAALAD2;ATPIF1;PLA2G4A;PTPLAD2;CCBL1;AGMO;CYP7B1;PRKAA2;ALDH1A3;RDH10;KYNU;ALDH1A2;ACOX2;PSAT1;CD74;EDN1;NCAN;FPGS;GLS;ALOXE3;BCAN;ALOX5;ALDH9A1;PTGES3;UPB1;ACMSD;CAD;FADS3;SUCLA2;LDHC;BGN;CPS1;CSPG5;GLUD1;ALDH18A1;MTHFD2;PTGIS;PER2;IDO1;ALDH8A1;SLC35D1;AGXT;ABAT;SLC27A5;HSD17B8;BHMT2;APIP;MTAP;CARNS1;RNPEPL1;MTHFD1;GADL1;KMO;SPHK1;RBP1;FCER1A;TBXAS1;PECR;PLP1;AASDHPPT;GGT2;CTH;MGLL;GGTLC2;D…
GO_NEGATIVE_REGULATION_OF_LEUKOCYTE_PROLIFERATION	http://www.broadinstitute.org/gsea/msigdb/cards/GO_NEGATIVE_REGULATION_OF_LEUKOCYTE_PROLIFERATION	64	0.378323	1.39315	0.0468986	0.164488	KIAA0922;PAWR;TNFAIP3;HLA-DRB4;PLA2G2F;GLMN;IL2;PDE5A;IHH;PRNP;ATM;PRDM1;LILRB1;CCL8;GREM1;NDFIP1;CASP3;PRKAR1A;TNFRSF14;GAL;IL20RB;HLA-DRB3;CD300A;MAD1L1;HLA-G;TNFRSF21;SFTPD;XCL1;CD276;BMP4;HLA-DRB5;ERBB2;SPN;CLEC4G;GSTP1;PDCD1LG2;TNFRSF13B;SOX11;GNRH1;LGALS9;BTN2A2;SCGB1A1;INPP5D;IDO1;PTPN6;CTLA4;IL2RA;PELI1;MNDA;ITCH;FOXJ1;C10orf54;RC3H1;FOXP3;LYN;PKN1;SHH;PLA2G2D;IL10;MARCH7;DLG1;CDKN2A;LST1…
GO_BONE_DEVELOPMENT	http://www.broadinstitute.org/gsea/msigdb/cards/GO_BONE_DEVELOPMENT	148	0.335465	1.39251	0.0157368	0.16476	MATN1;SRD5A2;C6orf25;THBS3;LEPRE1;RIPPLY2;PLS3;SFRP2;GLI3;BMP2;COL2A1;FOXP1;PRPSAP2;SH3PXD2B;CTC1;SPARC;RIPPLY1;CER1;CARM1;HAS2;NPPC;MYOC;CHAD;PAPPA2;FLI1;SCXB;SRD5A1;WASF2;COL10A1;SRF;FGF18;RHOA;CDX1;ALPL;SULF2;RAB23;MMP14;COL27A1;FAM73B;RUNX2;PTPRC;ACP5;IFT172;BGLAP;CYP26B1;PAFAH1B1;RYR1;RARG;SP5;SERPINH1;PTGER4;TAL1;KIT;SMAD5;ZFPM1;SMAD1;NPR2;DCHS1;MMP16;SLC38A10;TEK;IMPAD1;PHOSPHO1;PTPN6;PPIB…
GO_REGULATION_OF_AXONOGENESIS	http://www.broadinstitute.org/gsea/msigdb/cards/GO_REGULATION_OF_AXONOGENESIS	164	0.329424	1.39025	0.0208044	0.16701	LOC100507050;LPAR3;LRRC4C;ARHGEF1;WNT7A;PTEN;SEMA4A;MBP;SYNGAP1;MAP2K1;ROBO1;CTTN;APOE;IFRD1;STK11;RNF6;SSH2;ULK2;SEMA4F;SEMA7A;SEMA6C;XK;EP300;NRCAM;LINGO1;SEMA6B;NRP1;RND2;SLIT3;WNT3;NEFL;SLIT1;NTN1;TNR;SEMA5B;OMG;PLXNB2;SEMA4B;ISLR2;PTPRO;PLXNB1;MAP2K2;SEMA4C;EPHA7;BDNF;OGN;SEMA3D;METRN;BRAF;PLXNA3;ROBO2;MAPT;CCR2;POU3F2;EFNA5;TNFRSF12A;WNT3A;MAG;TTL;CDH2;BCL11A;SIPA1L1;RTN4R;L1CAM;BARHL2;EFNA…
GO_FOREBRAIN_GENERATION_OF_NEURONS	http://www.broadinstitute.org/gsea/msigdb/cards/GO_FOREBRAIN_GENERATION_OF_NEURONS	66	0.373407	1.39015	0.0499195	0.166897	DLX1;ERBB4;SATB2;DCX;DCLK2;OGDH;ROBO1;DRD1;SOX1;ATP7A;WNT5A;HES1;SMARCC2;NRP1;NKX2-1;ARX;LHX5;ASPM;SEMA3A;ASCL1;NUMB;UQCRQ;SLIT1;LEF1;SLIT3;GSX2;TBR1;GNAQ;SLIT2;GLI3;GBX2;POU3F4;SHANK3;CNTN2;RAC1;DLX2;PAX6;CSF1R;ATF5;ROBO2;PLXNA3;DCT;DRD2;RAPGEF2;HES5;UNCX;WNT3A;LHX6;SLC4A10;GATA2;NR2E1;FGF8;DISC1;FGFR2;NUMBL;AXIN1;RAC3;BCL11B;SALL3;LHX8;FGFR1;FEZF2;SALL1;OTP;PHLDA1;INHBA
GO_REGULATION_OF_BEHAVIOR	http://www.broadinstitute.org/gsea/msigdb/cards/GO_REGULATION_OF_BEHAVIOR	64	0.379328	1.38797	0.0333333	0.169077	AGRP;ADORA1;PTGER3;PENK;ESR2;C16orf80;HCRTR2;ADA;INSL5;AHI1;RXFP4;PTGDS;DLG4;HCRTR1;NPS;DRD1;HTR2A;QRFP;HOXA1;LEPR;UTS2;CRH;CNTNAP4;MTNR1B;OPRL1;INS;MC4R;TRH;MEF2C;CRHR2;NPY2R;STAT3;PER3;HTR2B;DRD2;DRD3;HTR1D;UTS2R;HTR1B;MTOR;IL6;NR4A3;NR2C2;CNR1;MC3R;CHRNB2;ALB;PTGER4;ARRDC3;KCNA2;MDK;UCN;GHRL;RETN;TACR3;GHRH;EIF2AK4;NLGN1;GJA1;ZFHX3;RELN;HTR1A;GHRHR;STRA6;NRXN1
GO_NEURON_FATE_COMMITMENT	http://www.broadinstitute.org/gsea/msigdb/cards/GO_NEURON_FATE_COMMITMENT	66	0.376287	1.38537	0.0297806	0.171462	GLI2;TGFBR1;LHX3;EVX1;HES5;DMRT3;WNT1;FEV;OLIG2;NTRK3;DMRTA2;GATA2;GBX1;TLX3;LBX1;AXIN1;DBX1;BCL11B;ID2;NOTCH3;C17orf96;MNX1;PRRX1;SIX1;HOXD10;FOXN4;DLL4;NKX6-2;HOXC10;PAX7;OLIG1;NRG1;FEZF2;SHH;POU4F1;ATOH1;HES1;SMARCC2;SOX1;NKX2-2;SATB2;DLX1;FOXA1;NOTCH1;NKX2-1;DLL1;ISL1;RBPJ;ASCL1;OLIG3;EYA1;GSX1;PTF1A;GLI3;TBR1;BMP4;SMAD4;ISL2;ZNF521;TGFB2;GSX2;JAG2;CDC42;NKX6-1;PAX6;DLX2;SUFU
GO_CELLULAR_RESPONSE_TO_KETONE	http://www.broadinstitute.org/gsea/msigdb/cards/GO_CELLULAR_RESPONSE_TO_KETONE	72	0.371374	1.38537	0.0423862	0.171236	SFRP1;CASP9;SRC;FBXO32;GAS6;STAR;MSTN;CDC5L;HNRNPU;ACACA;CCL5;AQP1;P2RY6;KLF9;AGTR2;CRH;ADCY5;TFAP4;ADCY6;PPARG;ADCY3;HMBS;GNAI1;SRD5A1;ROCK2;HNRNPK;PTGER3;DCPS;NTS;FOXO1;ATP2B1;EP300;NPAS4;ARG1;ABCG2;ADCY1;IFNB1;GNG2;TGFB1;PTGER2;GNAS;ADAMTS1;PRKAA1;KLF4;PRKAA2;ADCY2;FN1;PRKCE;DNMT3B;KLF2;SMYD3;PTGER4;NDOR1;ASS1;POSTN;IRG1;KLF6;ELK1;IL6;GNB1;CCL2;TNFSF4;MSN;AKT1;AKR1B1;AACS;ERRFI1;AIFM1;FECH;UGT…
GO_NEGATIVE_REGULATION_OF_PEPTIDASE_ACTIVITY	http://www.broadinstitute.org/gsea/msigdb/cards/GO_NEGATIVE_REGULATION_OF_PEPTIDASE_ACTIVITY	236	0.313372	1.38475	0.0118265	0.171796	SERPINA10;SPOCK3;IGBP1;CST5;SERPINB4;TIMP1;SERPING1;SERPINF2;USP47;SERPINA5;CASP8;KNG1;COL6A3;KAL1;IFI6;PROL1;DDX3X;SPINK1;PTTG2;ITIH4;MAGEA3;SPOCK1;C3P1;NGF;AGT;SERPINB8;NLRC4;CST11;SPINK14;PARK7;SERPINA2;TNFAIP8;CSNK2A1;DHCR24;CD109;POR;TIMP2;PAX2;BIRC8;SERPINF1;PROS1;SERPINA1;WFIKKN2;CST2;SERPINB10;BIRC5;SPINK13;SH3RF1;IL6;PIH1D1;ITIH6;CST9LP1;TRIAP1;CST6;CST7;SPINT1;TFAP2B;R3HDML;SERPINB11;GP…
GO_CARDIAC_VENTRICLE_MORPHOGENESIS	http://www.broadinstitute.org/gsea/msigdb/cards/GO_CARDIAC_VENTRICLE_MORPHOGENESIS	61	0.376662	1.38422	0.0453074	0.172015	POU4F1;COL11A1;TGFBR3;HEG1;PPP1R13L;NPY5R;FOXH1;TBX20;TNNI1;HEY1;HEYL;SOX4;NKX2-5;SEMA3C;CPE;DSP;NOTCH1;FKBP1A;RBPJ;ISL1;FGFR2;BMP10;FOXF1;GSK3A;TNNI3;FOXC1;TNNT2;SMARCD3;MESP1;HEY2;MYBPC3;GRHL2;GATA3;TPM1;TBX5;UBE4B;GATA4;MEF2C;NPY2R;MYL3;C20orf160;MED1;SFRP2;MYH6;HAND1;RXRA;MYL2;PTCD2;SOX11;HAND2;TNNC1;FOXC2;JAG1;DLL4;HIF1A;ZFPM2;RYR2;MYH7;NRG1;PKP2;PROX1;SMAD7
GO_REGULATION_OF_CALCIUM_ION_DEPENDENT_EXOCYTOSIS	http://www.broadinstitute.org/gsea/msigdb/cards/GO_REGULATION_OF_CALCIUM_ION_DEPENDENT_EXOCYTOSIS	82	0.361223	1.37866	0.0332829	0.177815	PFN2;DOC2A;RPH3AL;RIMS3;SYTL2;LRRK2;NOTCH1;ZP4;SYT13;SPINK2;SYT12;C2CD4B;SPINK8;SYT14L;RAP1BL;KCNB1;SYT7;SEPT5;SYT14;RAB3GAP1;CACNA1G;SYTL3;RIMS4;SYTL4;SYT1;SYN1;POMZP3;SYTL5;RPH3A;PLB1;BRAF;TC2N;RAP1A;B4GALT1;SYT2;SYT11;DOC2B;TRIM9;ADRA2A;ATP2A2;SYT6;CDK5;NAPA;SYT9;SYT3;RAB5A;CACNA1I;C2CD4C;SYTL1;SPINK13;SYT10;STX1A;IQCF1;ZP3;PLCB1;TMEM27;CDK5R2;RAB3A;FMR1;SYT17;SYT5;SERPINA10;UNC13B;SYT8;NLGN1;…
GO_PROTEIN_TARGETING_TO_MEMBRANE	http://www.broadinstitute.org/gsea/msigdb/cards/GO_PROTEIN_TARGETING_TO_MEMBRANE	155	0.327564	1.37832	0.0141844	0.177975	RPS23;RPL8;RPL37A;RPL10A;INPP5K;RPS18;ANK3;RPL7;RABGEF1;RPS15;MICALL1;ATG3;PEX3;CHM;RPS9;ANXA2;RPL5;RPS15A;RPL39;SRP72;RPL34;RPS4Y1;RTP1;RPS28;RPS21;RPL10;MYADM;RAB3IP;CHMP4A;RPS24;RAB8B;PIP5K1A;RPL12;RPL4;RTP2;TAOK2;RPS27;RPL37;RPS29;RPL32;RPL29;RPS7;RPS3;RPS13;PTCH1;RPL21;RPL13;RPL19;SRP9;RPL26L1;RTP3;RPL7A;NCF1;TMED2;RPL26;RPL3L;RPS26;RPL30;RPS10;RPS17;RPL23;RPLP1;TRAM1;RPL41;RPL35A;RPL36A;RPL…
GO_T_CELL_ACTIVATION_INVOLVED_IN_IMMUNE_RESPONSE	http://www.broadinstitute.org/gsea/msigdb/cards/GO_T_CELL_ACTIVATION_INVOLVED_IN_IMMUNE_RESPONSE	60	0.375771	1.37726	0.0410095	0.178542	RAB27A;CLEC4E;IFNE;SLC11A1;GATA3;IFNA8;IL12B;LCP1;RPS6;CLEC4D;IFNA13;IFNB1;SLAMF6;HMGB1;LILRB1;IL6;IFNA6;IFNA17;IFNA21;IFNA4;IFNA5;ATP7A;IFNW1;SEMA4A;APBB1IP;LY9;IFNA16;PSEN1;IFNA7;TNFSF18;IL4;IL18R1;FOXP1;PTGER4;IFNA2;IFNK;RC3H2;IFNA14;TSC1;BATF;EIF2AK4;RORC;ICAM1;CD86;STAT6;IFNG;F2RL1;CD1C;ZFPM1;RELB;RC3H1;IFNA1;LEF1;IFNA10;IRF4;FCER1G;ITGAL;BCL3;RORA;EOMES
GO_FAT_CELL_DIFFERENTIATION	http://www.broadinstitute.org/gsea/msigdb/cards/GO_FAT_CELL_DIFFERENTIATION	102	0.346944	1.37643	0.0446154	0.17912	FFAR2;TBL1XR1;RNASEL;FABP4;SDF4;RARRES2;PER2;LAMB3;ADIG;GPR116;SOX8;NUDT7;NIPBL;ADRB2;TCF7L2;BNIP3;EBF2;SMAD6;CTBP2;CTBP1;LRG1;METRNL;PRLH;TRIM32;PLCB1;SIRT1;AACS;EGR2;BBS2;MRAP;ALOXE3;MB;NR4A3;TFAP2B;PRDM16;CLIP3;ADIPOQ;NOC3L;ADRB1;WNT5B;C19orf80;RETN;NR4A1;C1QTNF3;CEBPB;STEAP4;CEBPA;KLF4;PID1;LRRC8C;GDF10;BSCL2;SNAI2;TMEM120B;ADRB3;OSBPL11;ARID5B;O3FAR1;ERAP1;MKKS;BBS4;GSK3B;NR4A2;SLC2A4;FOXO1;…
GO_SULFUR_COMPOUND_BIOSYNTHETIC_PROCESS	http://www.broadinstitute.org/gsea/msigdb/cards/GO_SULFUR_COMPOUND_BIOSYNTHETIC_PROCESS	195	0.32104	1.37636	0.0124481	0.179018	OMD;CHSY3;GSS;MGST2;GGT1;ELOVL5;CHST2;ACOT4;ACOT9;ELOVL7;BHMT;B4GALT3;ACSF2;CSAD;MLYCD;ACACA;B4GALT6;MAT2B;GGCT;GGT6;ENOPH1;EIF2B2;B4GALT2;CHST7;SLC26A1;VANGL2;B3GNT7;ACOT7;EIF2B4;B4GALT4;ESD;CHAC2;KERA;B3GAT2;PDHA1;MAT2A;ACOT2;EIF2B1;DSEL;GSTA3;ST3GAL4;CDO1;UST;ACSBG1;PDHX;MTR;CHST11;ACAN;PTPLB;FASN;B3GNT3;ACOT6;AMD1;AHCY;GSTM1;ACSL3;FMOD;B3GNT2;LOC344967;CHST13;SLC35D2;ACSS1;PPT2;ACOT12;EXTL3;E…
GO_POSITIVE_REGULATION_OF_CYTOPLASMIC_TRANSPORT	http://www.broadinstitute.org/gsea/msigdb/cards/GO_POSITIVE_REGULATION_OF_CYTOPLASMIC_TRANSPORT	268	0.3082	1.3757	0.0147849	0.179174	GPR26;TRIP6;SREBF2;ZDHHC8;TLR4;C10orf129;JPH2;TGFB1;SLC9A1;POU5F1;MICALL2;F2R;LEPROT;JUP;CSF3;UBE2J2;HHAT;MTMR2;UBE2L3;TGFBR1;AKAP6;TPR;IL1B;P2RX2;RAC2;ZBED3;CALM3;CXCL9;BDKRB1;MIS18A;STARD7;LACRT;USP36;BMP4;SPPL3;FBXW7;CNST;SNCA;SH3GLB1;P2RX5;VPS11;SORL1;ABLIM3;GSTM2;RNASE2;MDM2;C8orf4;CAMK1;PRKCD;BAK1;P2RX3;SPHK1;TMEM110;PINK1;MYBPC1;HTT;WBP11;OR13C4;EGFR;PSMB7;DRD1;P2RX7;NPEPPS;RBCK1;SRI;IGF1;…
GO_REGULATION_OF_HEART_RATE	http://www.broadinstitute.org/gsea/msigdb/cards/GO_REGULATION_OF_HEART_RATE	84	0.361223	1.37516	0.0461309	0.17968	CAV1;DRD2;DSG2;ADM;EPAS1;MC3R;CACNA1C;C12orf39;IRX5;NPPA;CTNNA3;SCN4B;KCNE1;KCNH2;HRC;GJA5;DMD;SCN10A;CALM3;OXT;AGT;AKAP9;GJA1;GPD1L;CACNA1D;EDN1;ADRB1;YWHAE;FKBP1B;JUP;CACNB2;SCN2B;TNNI3K;RANGRF;TACR3;SCN5A;CAV3;EDN3;ANK2;PRKACA;DSC2;ADRA1A;DSP;ADA;SRI;CACNA1G;CALM2;BVES;HEY2;KCNE1L;TPM1;SREBF1;SCN3B;EDN2;KCNA5;NPFF;SNTA1;SCN1B;SLC1A1;SEMA3A;CACNA2D1;NOS1AP;CASQ2;PDE4D;MDM2;TAC1;MYH6;KCNQ1;HCN4;…
GO_REGULATION_OF_EXOCYTOSIS	http://www.broadinstitute.org/gsea/msigdb/cards/GO_REGULATION_OF_EXOCYTOSIS	180	0.322266	1.3746	0.0213904	0.180169	LLGL1;RAB3GAP1;RAP1BL;KCNB1;SYT7;SEPT5;ZAP70;RALA;C2CD4B;RAB3C;SPINK2;FGG;SYT13;NOTCH1;RPH3AL;SYTL2;PFN2;IL4R;RAB26;IL1RAPL1;PDCD6IP;STXBP5;LLGL2;DOC2B;SYT2;RAB7A;ADORA2B;LGALS9;FCER1G;RAP1A;CHMP6;ANXA1;FER;LGI3;SDC4;PLB1;IFNG;BCR;POMZP3;SYN1;VAMP7;SYTL4;ATP6AP1;IL4;CFTR;CD300A;RIMS4;CD84;ABR;SNX4;C12orf4;LAMP1;STX1A;CPLX2;VAMP3;C2CD4C;SYTL1;STXBP2;RIMS2;STX4;VPS4B;CACNA1I;NSF;VAMP2;VPS4A;RAB21;F…
GO_REGULATION_OF_ESTABLISHMENT_OF_PLANAR_POLARITY	http://www.broadinstitute.org/gsea/msigdb/cards/GO_REGULATION_OF_ESTABLISHMENT_OF_PLANAR_POLARITY	110	0.343816	1.374	0.0292826	0.180706	PSMD13;GPC4;VANGL1;RHOA;PSMF1;PSMC2;DVL3;PSMA1;RSPO3;CLTC;TIAM1;PSMD12;PSMB9;UBC;PSMD1;GPC6;FZD5;PRICKLE2;CELSR1;DVL2;CELSR3;RPS27A;MED12;PSMA6;PSME4;SEC24B;PSMB4;FZD3;PSMB8;WNT5A;UBA52;PSMB7;RAC1;PSMC4;CTHRC1;PSMD9;DAAM1;PSMB5;VANGL2;PSMC3;CDC42;WNT9B;PSMD11;PSMC1;PSMD5;PSMD10;SFRP1;AP2M1;FZD6;MLLT3;PSME1;PSMD7;PSMD2;DAB2;PSMD14;PSMB2;GPC3;SFRP2;PSMD3;PSMB6;DACT1;PSMB10;PSMA5;PSMA3;PSMD4;AP2B1;Z…
GO_NEGATIVE_REGULATION_OF_CELL_CELL_ADHESION	http://www.broadinstitute.org/gsea/msigdb/cards/GO_NEGATIVE_REGULATION_OF_CELL_CELL_ADHESION	130	0.335411	1.37302	0.0260492	0.181476	DUSP22;PTPN2;IL10;PLA2G2D;PTK2;ALOX12;SWAP70;CD74;BCL6;ADAMTS18;DLG1;SNAI2;HLA-DRB1;TGFB1;LILRB2;HAVCR2;DTX1;BTN2A2;IDO1;C1QTNF1;TIGIT;CYLD;LAX1;WNT1;HMGB1;PRKCD;JAK3;TNFRSF14;CASP3;HLA-DRB3;TNFSF18;MUC21;FXYD5;NF2;JAK2;MYADM;IFNA2;CDH1;BMP4;C20orf160;XCL1;TNR;ABAT;EPB41L5;CLEC4G;PODXL;PPARA;PTPN22;LEF1;SOCS6;MAPK7;KIAA0922;IFNB1;GTPBP4;EPCAM;PTGER3;PRKG1;VTCN1;IL1RN;PRNP;PDE5A;CCL28;HLX;C10orf54…
GO_POSITIVE_REGULATION_OF_HOMEOSTATIC_PROCESS	http://www.broadinstitute.org/gsea/msigdb/cards/GO_POSITIVE_REGULATION_OF_HOMEOSTATIC_PROCESS	205	0.316441	1.37244	0.00827586	0.181524	HTT;HMGB2;RAD50;AVPR1A;HAP1;P2RX3;CCR2;HLA-DRB3;BAK1;AGTR2;OBFC2B;GSTM2;CASQ2;FCRL5;TAC1;SEC24A;ARRB1;P2RX5;CTNNB1;XCL1;MED1;ABAT;LACRT;SNCA;MAP2K7;BMP4;NEK7;NBN;PLA2G6;ACD;PTGER3;ADAM8;PNKP;HNRNPA1;APLN;TINF2;TRDN;CCT4;MAPK1;NCKAP1L;TACR1;F2;GNL3;WRAP53;ZNF16;BRP44;INPP5K;ISG15;HNF4A;SRI;AURKB;ATM;DRD1;P2RX7;CCT6A;SLC30A2;PPARGC1A;SMARCA4;EDN1;TM7SF4;F2R;OXCT1;GHRL;CCT5;KNG1;INHBA;AGT;GATA1;RTEL…
GO_REGIONALIZATION	http://www.broadinstitute.org/gsea/msigdb/cards/GO_REGIONALIZATION	307	0.304412	1.37196	0.00652741	0.181893	AURKA;DNAAF1;HOXB1;ALX4;TGFBR1;IFT122;NKX3-1;DMRTA2;PTCH1;LRP6;HIPK1;WT1;GDF11;FOXC2;SSBP3;WNT2B;HOXD10;PCSK6;LRP5L;TMED2;WNT8A;TCF15;CTNNBIP1;PBX2;DBX1;HOXA3;LHX1;SIX3;EOMES;PGAP1;FEZF1;PITX2;MSX2;PRKDC;EDN1;ZEB2;CYP26C1;HOXC10;ROR2;SNAI1;IRX1;ALDH1A2;HOXA9;HOXA11;SMAD3;GREM1;DVL2;TBX20;WNT7A;MEOX2;ATM;IFT57;MESP1;HOXB9;HEY2;FOXF1;HSPB11;SKI;EP300;HOXB4;GRSF1;NKX2-1;IFT140;DLL1;MDFI;CHSY1;TBX3;L…
GO_REGULATION_OF_CELL_SHAPE	http://www.broadinstitute.org/gsea/msigdb/cards/GO_REGULATION_OF_CELL_SHAPE	132	0.334898	1.37155	0.0258993	0.182194	SEMA3E;ANXA1;ICAM1;SPTA1;CDC7;VEGFA;VRK1;EZR;CDC42EP4;S100A13;PARVA;PDPN;ARHGAP35;TTBK1;C15orf62;CDC42EP5;FERMT2;CORO1A;HPN;KDR;DLC1;DIAPH1;VIL1;FGD2;SHROOM3;TPM1;PALM;PLEKHO1;FMNL1;C21orf2;CDC42EP2;ARAP3;ERMN;RASA1;CCL13;ARHGEF18;EPB49;KIT;CYFIP1;C14orf49;RDX;HEXB;ATP10A;PARVB;FES;RHOQ;COCH;CSNK1G3;SH3KBP1;TBCCD1;WDPCP;VRK3;PTN;SEMA4D;FGD5;GNA12;CDC42SE1;WIPF2;LPAR1;FYN;SEPT7;RHOJ;MSN;FBLIM1;CCL…
GO_NEGATIVE_REGULATION_OF_MYELOID_CELL_DIFFERENTIATION	http://www.broadinstitute.org/gsea/msigdb/cards/GO_NEGATIVE_REGULATION_OF_MYELOID_CELL_DIFFERENTIATION	69	0.370452	1.37049	0.0398773	0.183032	HIST1H4C;WDR61;LEO1;GATA2;GPR68;ZBTB16;INPP5D;INHA;MYC;STAT5B;RUNX1;LRRC17;GPR171;MEIS2;TLR3;ZBTB46;CDC73;TMEM178;HIST1H4I;NF1;HIST2H4A;PF4;RARA;CLDN18;PRDM16;GABPA;ADIPOQ;PRMT1;FSTL3;LYN;GPR55;ZNF675;INHBA;LILRB3;HOXA9;ZFPM1;APCS;PTPN2;CTR9;PAF1;HIST1H4D;HIST2H4B;RBM15;TLR4;HIST1H4H;HIST1H4E;CDK6;HIST1H4A;HIST1H4L;TJP2;TOB2;NFKBIA;DLL1;MEIS1;UBASH3B;ITPKB;LILRB1;CIB1;GAS2L1;NME1;PIK3R1;KLF13;C1Q…
GO_PEPTIDYL_TYROSINE_MODIFICATION	http://www.broadinstitute.org/gsea/msigdb/cards/GO_PEPTIDYL_TYROSINE_MODIFICATION	184	0.322429	1.36969	0.0110041	0.182885	EPHA4;MATK;MERTK;FES;YES1;ROR1;RELN;MAP2K3;TESK2;BTK;IL5RA;MUSK;KIT;FGF16;ZMYM2;SYK;FGF17;FGFR1OP;IL15;MET;HSP90AA1;CLK4;LYN;FRK;EPHA10;LCK;NRG1;LTK;ABI3;ABL1;PTPN6;TYK2;EPHA6;GHR;ROS1;FYN;TEK;HBEGF;EGF;FGFR2;IL12RB2;CNTRL;FGF8;EPHB3;MAP2K5;EPHB1;IL21;SCYL1;EPHA5;ERBB2;NTRK1;FGF3;IL3RA;MST1R;EPHB2;TYRO3;CSF2RA;ABL2;PRLR;FER;BCR;RIPK2;TXK;PDGFB;PIBF1;TPST2;PKDCC;IGF1R;STK16;MAPK3;ZAP70;FGF23;DYRK1…
GO_GRANULOCYTE_MIGRATION	http://www.broadinstitute.org/gsea/msigdb/cards/GO_GRANULOCYTE_MIGRATION	71	0.365423	1.36841	0.0445468	0.183246	VAV1;IL17RA;CXCR2;LGALS3;CCL1;HRH1;CCL18;CCL2;DAPK2;CSF3R;CCL7;IL1B;VAV3;CCL24;CCL16;CCL11;SCG2;AMICA1;PIK3CG;EDN1;EPX;C5AR1;CCL4;CCL22;CCL13;SYK;CCL23;PIP5K1C;ITGA1;ITGA9;EMR2;S100A9;IRAK4;PREX1;CCL15;PPBP;CCL4L2;NCKAP1L;S100A8;PLA2G1B;PDE4B;UMOD;CXCL3;ITGB2;EDN2;PIK3CD;CCL8;EDN3;CX3CL1;IL8;CCL14;CCL20;CXADR;CKLF;CCL5;VEGFA;XCL2;SAA1;ANXA1;CCL17;JAGN1;IFNG;CCL25;TGFB2;GBF1;FCER1G;PDE4D;S100A12;C…
GO_RESPONSE_TO_MECHANICAL_STIMULUS	http://www.broadinstitute.org/gsea/msigdb/cards/GO_RESPONSE_TO_MECHANICAL_STIMULUS	207	0.312703	1.36116	0.0233196	0.190149	IGF2;TNFRSF10B;DENND5A;SLC38A2;HIF1A;KIT;PDE2A;FOSB;CASP2;MAPK9;SERPINE2;PTGER4;KCNA1;SOST;PKD2L2;CXCL12;MAP3K2;MKKS;IL13;ENDOG;MAPK8;ACCN3;BGLAP;JUN;PDZD7;PSPH;GJA1;MTPN;PIEZO2;CXCL10;FAS;ECE1;ABHD12;LHFPL5;LOXHD1;COL3A1;ETS1;ASNS;MMP7;KCNK4;AKT1;LTBR;NPPA;CYBA;CHEK1;FADD;FOSL1;TIMP3;GLI2;BNIP3;CNTNAP2;DCN;CCL2;CAV1;TLR3;FYN;PKD2;RYR2;CNN2;INHBB;TNFSF14;NRXN2;KCNC1;EDNRA;PKD1L3;PTGS2;PKD1;CHRNA1…
GO_CELLULAR_RESPONSE_TO_LIPID	http://www.broadinstitute.org/gsea/msigdb/cards/GO_CELLULAR_RESPONSE_TO_LIPID	441	0.291165	1.36028	0	0.191106	CCL3;MEF2C;NR0B1;CTNNB1;SERPINB9;MED1;NR1H4;FBXO32;WNT10B;ESR1;DAB2IP;PDE4D;PGRMC2;PPARA;PTPN22;ATP1A1;PTK6;WNT3;PRPF8;RELA;NFKBIB;AGTR2;GFI1;SOX9;PLSCR3;HNRNPU;NCOA4;JAK2;TAF7;ZC3H12A;ROCK2;BCAS3;ADAM9;PPARGC1A;OSR1;VDR;WNT6;HEY1;RHOXF1;NME1;ADCY6;ATP1A2;LEP;SREBF1;PAQR6;NPAS4;NR1D2;ARG1;ESR2;SSTR2;PAQR7;ABCB4;NR3C2;WBP2;SFR1;NTS;PENK;RAN;AR;DNMT3B;SNW1;FZD1;IL12A;PTK7;PDK4;CDK7;GNAS;PIM1;PTGER2…
GO_PROTEIN_POLYMERIZATION	http://www.broadinstitute.org/gsea/msigdb/cards/GO_PROTEIN_POLYMERIZATION	63	0.367379	1.35933	0.0410095	0.191801	UBE2K;CTTN;CORO7;DIAPH1;VIL1;FGG;TUBG1;TUBGCP4;TUBG2;CHMP2A;TUBGCP2;CASQ1;FBXO5;C2orf62;NEFL;CHMP3;TRPV4;WAS;ARL6;CASQ2;AIF1;HCLS1;ARHGAP6;HDGFRP3;ZNF207;WASF3;JAK2;UBE2S;RAC1;MAP7D3;CHMP4A;ANG;RANBP9;TUBGCP5;TPPP;CAV1;BLOC1S2;COBLL1;COBL;TTC17;NDEL1;CSNK1D;CLASP1;FGB;FGA;SEPX1;GOLGA2;PREX1;TUBGCP6;DNM1L;TRIM6;FGF13;PARK2;TPPP3;AKAP9;WASF1;SLAIN2;GSN;ARPC4;CLASP2;MICALL2;NDE1;MSRB2;MID1IP1;UBE2C;…
GO_REGULATION_OF_NITRIC_OXIDE_BIOSYNTHETIC_PROCESS	http://www.broadinstitute.org/gsea/msigdb/cards/GO_REGULATION_OF_NITRIC_OXIDE_BIOSYNTHETIC_PROCESS	53	0.382604	1.35894	0.0492064	0.192018	IL10;IL4;PTX3;ZC3H12A;PTGS2;HSP90AA1;JAK2;EGFR;ASS1;EDN1;PTK2B;TICAM1;TNF;AGTR2;ICAM1;TLR5;MAPK9;IFNG;DDAH2;KLF4;AGT;DDAH1;ACP5;INS;ESR1;AIF1;AGXT2;KLF2;GLA;TLR4;KLRK1;PTGIS;NOS1AP;INSR;ITGB2;AKT2;CD34;CLU;MTOR;IL6;TSPO;PKD2;OPRM1;IL1B;CAV1;KLRC4-KLRK1;AKT1;P2RX4;RGN;ATP2B4;HSP90AB1;DNM2;HBB
GO_REGULATION_OF_INTRACELLULAR_PROTEIN_TRANSPORT	http://www.broadinstitute.org/gsea/msigdb/cards/GO_REGULATION_OF_INTRACELLULAR_PROTEIN_TRANSPORT	352	0.296873	1.35699	0.00372671	0.193922	RHOA;GSK3B;UBE2J1;BAG4;MAPK14;RAB23;ZNF268;GSK3A;NFKBIA;LYPLA1;GLS2;RUFY3;SFN;AKAP1;TP53;HES1;YOD1;GNB2L1;CDK1;NBPF3;RUVBL1;PKD1;OGG1;PTGS2;CHERP;PKDCC;BMP7;BAP1;SUFU;NUP62;APC2;DERL2;G3BP2;NFKBIE;TBC1D10C;ERBB2;BNIP3L;SFRP2;SMAD4;PPM1A;GLI3;THRA;SIAH3;MRGPRE;PYDC2;ERLEC1;DDX58;HPS4;PTPN14;TDRD12;VAMP2;RGS20;PRDX1;NMUR1;MTOR;U2AF1;PTPN1;ARIH2;RNF31;CHRM1;EDA;EMD;TLR2;CD36;NF1;TGFB3;SHH;KIAA1199;H…
GO_POSITIVE_REGULATION_OF_MAP_KINASE_ACTIVITY	http://www.broadinstitute.org/gsea/msigdb/cards/GO_POSITIVE_REGULATION_OF_MAP_KINASE_ACTIVITY	202	0.312373	1.35646	0.011065	0.193886	CDK1;RPS27A;ZAK;CXCR4;NEK10;TAOK3;DIRAS1;WNT5A;EDN3;PEA15;PDGFA;UBC;MAPK3;DVL3;MAP3K10;PLA2G1B;C5;TIAM1;PDGFRB;GAB1;MAP2K6;FGD2;MAPK14;SHC2;FGF18;CD40;ILK;BMP2;IQGAP3;DUSP19;MAPKAPK3;GNG3;ERBB2;FPR1;S100A12;IRAK2;MAP3K7;PTPLAD1;MST1R;GRM1;ADORA2B;RIPK2;MAPK11;MADD;KITLG;VANGL2;BIRC7;ERP29;IRAK1;MAPK10;DUSP9;ODZ1;VEGFA;KIAA1804;TNFRSF11A;UBA52;TRAF2;MUC20;MAP4K5;PDGFB;FZD8;PSEN1;TGFB3;LPAR1;TLR6;P…
GO_ANTERIOR_POSTERIOR_PATTERN_SPECIFICATION	http://www.broadinstitute.org/gsea/msigdb/cards/GO_ANTERIOR_POSTERIOR_PATTERN_SPECIFICATION	192	0.313513	1.35507	0.0154278	0.194472	HNF1B;SHH;DDIT3;FEZF2;HOXD13;PLXNA2;RGS19;HOXD3;ATP6AP2;HOXA2;RNF2;SIX2;ZIC3;EMX2;RING1;NOG;AXIN1;BPTF;FRS2;HOXC9;RARG;PAX1;ACVR2A;FGF8;BMPR1A;FOXC1;MYF6;COBL;HOXB3;T;PCDH8;RGS20;HOXC4;PCGF2;OTX2;MIB1;SCMH1;KDM6A;PSEN1;GLI2;CDON;TBX1;HOXA7;PAX6;XRCC2;TDRD5;HOXB2;NEUROD1;MYF5;FOXB1;VANGL2;HOXC11;SFRP1;HOXB5;HOXC6;HOXD4;DKK1;SFRP2;SMAD4;RIPPLY2;GPC3;FOXA2;HIPK2;MSGN1;HOXB7;GATA4;GLI3;BMP2;PPP2R3A;A…
GO_POSITIVE_REGULATION_OF_INNATE_IMMUNE_RESPONSE	http://www.broadinstitute.org/gsea/msigdb/cards/GO_POSITIVE_REGULATION_OF_INNATE_IMMUNE_RESPONSE	241	0.309516	1.35316	0.0119522	0.196745	PSMD3;MAPKAPK3;LBP;CD180;IRF7;PSMD2;PSMD14;PSMB2;FCN1;LGALS9;FCER1G;PSMC1;CUL1;MAP3K7;IRAK2;PSMD11;NCR3;IRAK1;TANK;RIPK2;TXK;PGLYRP4;LSM14A;TLR1;PSMD9;RPS6KA3;PSMB5;UBA52;CCL5;DMBT1;IFIH1;PSMC4;KLRC4-KLRK1;WNT5A;RPS27A;PSMB4;UBE2K;IRAK3;CREBBP;PSMB9;CRTAM;UBC;IKBKE;NFKB1;TLR7;PGLYRP3;SLAMF6;PSMA1;NFKBIA;CHUK;TNFAIP3;PSMF1;PSMC2;LAG3;IKBKB;PSMD13;CTSS;MAP2K6;PRKCE;CLEC7A;IRAK4;NOD2;RFTN1;CADM1;TRA…
GO_NEGATIVE_REGULATION_OF_CELL_ADHESION	http://www.broadinstitute.org/gsea/msigdb/cards/GO_NEGATIVE_REGULATION_OF_CELL_ADHESION	211	0.310444	1.35186	0.0146082	0.198312	SPINT2;GLMN;PLA2G2F;TBCD;IHH;CORO1C;LILRB1;C13orf15;NDFIP1;MYOC;AGER;MMP14;ARHGDIG;NRARP;HLA-DRB4;UBASH3B;NOTCH1;DLC1;PAWR;IL4R;LAG3;TACSTD2;TNFAIP8L2;ERBB2;HLA-DRB5;CD276;HFE;SFTPD;BMP2;GLI3;PDCD1LG2;SIPA1;ADAM15;MFI2;SPN;CCL25;TRPV4;LGALS9;GNRH1;IRF1;TNC;ANXA1;PRKAR1A;DACT2;PAG1;IL20RB;SEMA3E;PHLDB2;IL4;HLA-G;MAD1L1;CD300A;ZNF703;ACVRL1;CCL21;TNFRSF21;HOXA7;PLG;ABL1;PTPN6;NF1;C11orf34;CTLA4;TNF…
GO_PROTEIN_LOCALIZATION_TO_MEMBRANE	http://www.broadinstitute.org/gsea/msigdb/cards/GO_PROTEIN_LOCALIZATION_TO_MEMBRANE	368	0.294347	1.34971	0.00629723	0.19969	RPL4;BRAF;FLNA;SPTBN4;RAP2A;RPL12;CRB3;RTP2;DLG2;RAB7L1;CHMP4A;RAB3IP;EPB41L3;CDH1;PIP5K1A;EHD2;TUB;FYB;TSPAN17;RPS4Y1;SHANK3;SCP2;HPS6;RAB31;DNAJA3;RPS21;KCNIP4;RPL39;RPS15A;RPL5;WRB;RFTN2;RABGEF1;BMF;TULP2;MICALL1;NLGN2;ROCK2;S100A10;AGRN;RAB3GAP2;SYNGAP1;RPS23;TSPAN5;FLOT2;GLRB;TIMM10;INPP5K;AKT2;TNIK;SLC9A3R1;RPLP0;CLASP2;RPLP2;RPL3;AMN;ATP1B1;RPL41;RAMP2;VAMP4;TSPAN15;GRIK5;EMP2;BBS1;F11R;RP…
GO_HOMEOSTASIS_OF_NUMBER_OF_CELLS	http://www.broadinstitute.org/gsea/msigdb/cards/GO_HOMEOSTASIS_OF_NUMBER_OF_CELLS	168	0.317056	1.34964	0.0305981	0.199568	ABL1;FADD;JAM3;KLF1;AKT1;RPS14;MB;EPAS1;TET2;SLC46A2;BCL2L11;IL2RA;GPI;L3MBTL3;DNASE2;BAX;PMAIP1;TNFRSF13C;FAS;IL7;GPR174;PRDX1;KRAS;SLC22A5;RPS19;HCAR2;UBAP2L;GATA3;VPS54;GCNT4;WDR48;LAT;RAC3;SLC40A1;PRDM14;ID2;ZC3H8;CD7;HIF1A;KIT;EPB49;SP3;FOXP3;FLT3LG;ZFPM1;SMAD5;RC3H1;RLTPR;SLC25A38;MLL5;PKN1;LYN;SLC11A2;TAL1;RC3H2;TGFBR3;MLL;AXL;NKX2-3;ERCC2;RPS6;PDE4B;CORO1A;TNFAIP3;PPP2R3C;RASSF2;SRF;LGR4;…
GO_POSITIVE_REGULATION_OF_KINASE_ACTIVITY	http://www.broadinstitute.org/gsea/msigdb/cards/GO_POSITIVE_REGULATION_OF_KINASE_ACTIVITY	463	0.289064	1.34906	0.00611247	0.199927	ABL1;LRP8;PSEN1;TGFB3;LPAR1;CDC6;MRE11A;VAV3;TEK;PTPN1;MAP4K3;HGF;MAPRE3;ADRB2;KRAS;MAP2K5;HTR2B;NOX4;SLC27A1;NOD2;MAPK8IP3;MAS1;EPHA4;RALB;MAP3K2;MAP3K11;FRS2;ITGB1BP1;RELN;TRAF4;NTF3;MAP2K3;ITGA1;FZD4;PRKAA1;CCL19;C5AR1;KIT;PDCD10;FAM58A;MIF;MAP4K1;TGFA;MAPKAPK5;SYK;GCG;PKN1;RIPK1;NRK;KIAA1199;TLR9;CHRNA7;CALM2;MAP3K14;WNT5A;DIRAS1;AMBRA1;ZAK;CXCR4;NEK10;CDK1;CYR61;HSPA5;MAPK3;ACVR2B;ADCY4;BAD;…
GO_REGULATION_OF_PROTEIN_LOCALIZATION_TO_NUCLEUS	http://www.broadinstitute.org/gsea/msigdb/cards/GO_REGULATION_OF_PROTEIN_LOCALIZATION_TO_NUCLEUS	211	0.310815	1.34905	0.0152566	0.199697	DACT1;CCT2;DYRK2;PARP10;CD2AP;HDAC3;EIF2AK3;IL18;CDKN1A;TCP1;PBLD;CCDC22;IL6;PPP3R1;TPR;SMO;AKAP6;MDFIC;IL1B;CYLD;WNT3A;FZD7;SIRT1;TGFBR1;HNRNPM;HSP90AB1;CLDN18;CSF3;MBTPS1;JUP;TRIM8;IL10;SIN3A;POU5F1;SLC9A1;BRCA1;SLC9A3R1;CCT5;BMP6;TGFB1;PIK3R2;CREB3;TRIP6;PARK7;DMAP1;SNAI2;FZD1;NUPL1;TLR4;NLRP12;ECT2;KAT7;DACT3;LZTS2;STK11;FLCN;IL12B;KPNA1;EP300;NUTF2;MAPK7;PKIG;CCT4;LEP;SMAD3;GREM1;PIK3R1;NOL3…
GO_ALPHA_AMINO_ACID_CATABOLIC_PROCESS	http://www.broadinstitute.org/gsea/msigdb/cards/GO_ALPHA_AMINO_ACID_CATABOLIC_PROCESS	91	0.347933	1.34897	0.0421217	0.199588	MTRR;KYNU;SDS;C14orf126;GSTZ1;UROC1;HOGA1;SLC25A21;AASS;HAL;GLDC;PAH;DLST;GAD2;DDO;OAT;CCBL1;GPT2;MCCC1;NOS2;GPT;ALDH1L2;PIPOX;NOS3;PPAT;HPD;IL4I1;GOT2;ABHD12;ALDH1L1;IDO1;GLUD1;DLD;GLS;ALDH4A1;AMDHD1;ACMSD;PRODH2;GLUD2;HAAO;CARNS1;SHMT1;TDO2;AUH;AMT;AGXT2L2;GCDH;IVD;HMGCL;HNMT;KMO;DAO;GLUL;GAD1;AGXT2;MCCC2;AGXT;DDAH1;AGPHD1;DDAH2;FTCD;IDO2;HGD;HDC;OTC;FAH;HIBADH;MTHFS;PCBD1;GOT1;AHCY;GCSH;AADAT;…
GO_ACTIVATION_OF_PROTEIN_KINASE_ACTIVITY	http://www.broadinstitute.org/gsea/msigdb/cards/GO_ACTIVATION_OF_PROTEIN_KINASE_ACTIVITY	272	0.297307	1.34633	0.0106242	0.201427	ANGPT1;MDFI;ARRB1;SRC;EIF2AK2;FLT1;OSBPL8;CRK;MAP2K7;BMP4;CD40LG;PINK1;PAK3;STRADA;CD81;FCER1A;GNAI2;TNFRSF10A;EGFR;PTK2B;PRKCD;CLSPN;TPX2;CHI3L1;SOD1;ADCY5;PDE6H;GREM1;P2RX7;DBF4B;MUL1;MAP2K1;CAMKK1;STK11;SLC11A1;PLCE1;RAF1;TNFSF15;DAXX;MAPKAPK2;MAPK1;NCKAP1L;ERCC6;NGF;ALK;ADRA2B;PIK3CB;ZFP91;DLG1;TLR4;MAP3K8;UCN;CD74;RPLP1;TAB2;ADNP;F2R;UBB;ANGPT4;TAOK2;KISS1R;DRD2;IL1B;SHC1;EPO;MAP3K12;TGFBR1;…
GO_REGULATION_OF_CELLULAR_RESPONSE_TO_GROWTH_FACTOR_STIMULUS	http://www.broadinstitute.org/gsea/msigdb/cards/GO_REGULATION_OF_CELLULAR_RESPONSE_TO_GROWTH_FACTOR_STIMULUS	221	0.306555	1.34614	0.021164	0.201405	TGFB3;NEDD4;ABL1;OTX2;ADAMTS12;ITGA5;HFE2;SLC9A6;CAV1;PTPN1;DCN;GREM2;ONECUT2;HHIP;PRKD2;TOB1;CTDSPL2;HRG;FGFR2;PPP2R5B;SDCBP;GATA3;FKBP8;ACVR2A;WNT4;ADAMTSL2;GRB10;GDF2;DAND5;PRDM14;NOG;SOST;VWC2L;FZD4;MT3;KCP;PIN1;CDKN1C;RUNX2;ITGA3;VTN;C10orf54;HIF1A;FGF16;ZNF451;FBXL15;FGFBP1;UBE2O;HTRA4;FOLR1;GATA6;DNM2;RPS27A;HSPA5;CYR61;HES1;TGFBR3;MYO1C;WNT5A;CCBE1;HHEX;UBC;PDCD6;FURIN;CHRD;CER1;NOTCH1;CR…
GO_POSITIVE_REGULATION_OF_STRESS_ACTIVATED_PROTEIN_KINASE_SIGNALING_CASCADE	http://www.broadinstitute.org/gsea/msigdb/cards/GO_POSITIVE_REGULATION_OF_STRESS_ACTIVATED_PROTEIN_KINASE_SIGNALING_CASCADE	131	0.327502	1.34564	0.0290698	0.201871	EPHA4;MAPK8IP3;NOD2;AXIN1;MAP3K2;MAP3K11;DBNL;TRAF4;TRAF6;CCL19;FZD4;MAP3K4;TNF;PDCD10;EDAR;SYK;MAP4K1;NRK;RIPK1;LYN;PKN1;PRMT1;ARL6IP5;TLR9;LTBR;FZD8;TAOK1;ANKRD6;MAP3K9;MAP4K2;PTPN1;TLR3;TLR6;IL1A;RASGRP1;STK3;MINK1;SDCBP;DUSP19;HIPK2;CRHR2;BMP2;TRPV4;TGFB2;MAP3K7;PTPLAD1;BIRC7;RIPK2;VANGL2;TRAF2;MAP4K5;TNFRSF11A;VEGFA;KIAA1804;CCL21;WNT5A;SLAMF1;TAOK3;CD27;ZAK;GDF6;TIAM1;FGF19;GAB1;MAP3K10;DVL…
GO_NEGATIVE_REGULATION_OF_BINDING	http://www.broadinstitute.org/gsea/msigdb/cards/GO_NEGATIVE_REGULATION_OF_BINDING	127	0.327917	1.34325	0.0395137	0.204114	LRPAP1;MEPCE;EIF4A3;WFIKKN2;PER2;ROCK1;DACT1;ITGA4;NKX3-1;MSX1;TMBIM6;IFIT1;CRMP1;GNL3L;SMO;AURKA;SPAG9;SIN3A;ADNP;ZNF462;ZNF304;MSX2;ZNF675;MITD1;IL10;HDAC2;SLN;P2RY1;CSNK1E;GOLGA2;PARK7;RAP1GAP;CTNNBIP1;ADRB3;GATA1;TEX14;HAND1;GTPBP4;LRRK2;AES;TMC8;E2F1;RUVBL2;HEY2;HMGA2;HNRNPK;AURKB;SRI;IFI16;MAPRE1;LHX2;PTPRF;HMOX1;HEY1;SLPI;FRMD7;TFAP4;CAMK1;PRKCD;TFIP11;JAK2;PLN;SP100;EPB41L5;C20orf160;PPP1…
GO_ANTIGEN_PROCESSING_AND_PRESENTATION_OF_PEPTIDE_ANTIGEN	http://www.broadinstitute.org/gsea/msigdb/cards/GO_ANTIGEN_PROCESSING_AND_PRESENTATION_OF_PEPTIDE_ANTIGEN	171	0.318372	1.34235	0.0338983	0.204685	AP1S2;SEC31A;SLC11A1;ABCB4;KIF23;HLA-DQB1;DYNLL2;HLA-DMB;CLTC;LGMN;HLA-DOB;PSMD12;PSMD1;DYNC2H1;KIF3A;ITGB5;ITGAV;HLA-DQA1;CALR;PSME4;PSMA6;SEC24B;ABCB1;DCTN5;KLC1;PSMB8;PSMB7;SPTBN2;KIF11;OSBPL1A;HLA-DRB3;DYNC1H1;PSMC3;AP1M2;AP1S3;AP1G1;ABCB5;DYNC1LI2;KIF2C;KIF4A;PSMD10;PSMD5;SEC24A;PSME1;HLA-E;AP1B1;ERAP2;LNPEP;PSMD7;KIF18A;KIFAP3;PSMB6;KIF4B;KIF15;KIF5A;KIF26A;PSMA5;PSMA3;AP2B1;PSMD4;CENPE;MAR…
GO_POSITIVE_REGULATION_OF_ESTABLISHMENT_OF_PROTEIN_LOCALIZATION	http://www.broadinstitute.org/gsea/msigdb/cards/GO_POSITIVE_REGULATION_OF_ESTABLISHMENT_OF_PROTEIN_LOCALIZATION	481	0.285652	1.34234	0.00366748	0.204467	PPP1R13B;IPO5;SOX4;CCL2;OSCP1;RANBP3;TCF7L2;EGF;DKC1;MFF;TP73;NLRP2;BMPR1A;HCAR2;KCNN4;FGB;KANK1;RAPGEF3;CADM1;GJA1;MYRIP;CEP290;LRP1;ITGA3;PLAGL2;CD14;FAM115A;TNF;NRG1;PARP1;CYB5R1;WDR46;ZBTB17;CD27;MYO1C;GLMN;ARF6;ERBB4;C13orf15;CRTAM;WLS;CCDC165;FGG;KAT2A;ASPH;PLA2G1B;VEGFC;TLR7;OSTBETA;DAB2;IL17RC;PRKCZ;HLA-DRB5;ATPBD4;XPO4;SORBS1;TMEM30A;XBP1;TNFSF14;IFNG;IL18R1;HNRNPM;TGFBR1;UBE2L3;IL5;NNAT…
GO_APOPTOTIC_SIGNALING_PATHWAY	http://www.broadinstitute.org/gsea/msigdb/cards/GO_APOPTOTIC_SIGNALING_PATHWAY	282	0.299037	1.33908	0.0196335	0.207537	SIRT1;TNFRSF25;ZMAT4;P2RX4;TMBIM6;BAG3;SGPL1;SCN2A;CD24;TNFRSF10D;PDPK1;CLU;BLOC1S2;ACVR1B;TNFRSF12A;RPS27L;BCL2A1;TNFRSF1B;POLB;ST20;MAP3K5;DYRK2;C16orf5;APPL1;MKNK2;IL12A;MELK;SNW1;BCL2L10;CASP8;DAP;INHBA;USP28;STK25;APOPT1;TNFSF12;BRCA1;PHLDA3;BCL2;ERO1L;FNIP2;IFI16;SHISA5;TNFRSF4;TRADD;ITGAV;CIB1;CRIP1;NOL3;TP53BP2;CHEK2;E2F2;ERBB3;BCL2L1;UACA;ZMAT1;NBN;BMF;ERN1;PTH;TMEM109;SENP1;MAEL;TNFSF10…
GO_REGULATION_OF_FAT_CELL_DIFFERENTIATION	http://www.broadinstitute.org/gsea/msigdb/cards/GO_REGULATION_OF_FAT_CELL_DIFFERENTIATION	100	0.3377	1.33661	0.0424528	0.209426	TNF;HDAC6;LRP5;WNT5B;ARNTL;TMEM64;NR1D1;SAV1;ZFPM1;SORT1;ASXL1;DDIT3;ADIPOQ;PRDM16;MSX2;FAM57B;MEX3C;C13orf33;SNAI2;CMKLR1;ZBTB7C;RORA;AXIN1;CEBPB;JAG1;TGFB1;ID2;CEBPA;ADIG;CREB1;INSIG1;PTPRQ;BBS12;C10orf116;STK3;RARRES2;TGFB1I1;FTO;ZBTB16;GATA2;GATA3;ENPP1;SIRT1;DKKL1;WNT3A;AKT1;MMP11;DUSP10;WNT1;CREBL2;MTOR;IL6;METRNL;TRIB2;ASXL2;FNDC5;SIRT2;ZFPM2;RORC;XBP1;TRIB3;LGALS12;SULT1E1;HTR2C;PTGS2;ZC3…
GO_POSITIVE_REGULATION_OF_EPITHELIAL_CELL_PROLIFERATION	http://www.broadinstitute.org/gsea/msigdb/cards/GO_POSITIVE_REGULATION_OF_EPITHELIAL_CELL_PROLIFERATION	151	0.316584	1.33573	0.0267606	0.210516	SFRP1;AGGF1;DLX6;MMP12;ERBB2;BMP2;IQGAP3;GLUL;PDGFB;ZNF703;TBX1;ACVRL1;CCL5;REG3A;VEGFA;TGM1;ARNT;XBP1;CCND1;LAMB1;PDCL3;ODAM;STXBP4;HAS2;BAD;PDCD6;FOXE3;ID1;F3;WNT5A;IHH;EYA1;BMP5;VASH2;ITGB3;VEGFC;NRARP;KDR;FGF7;HPN;NOTCH1;TNFAIP3;NR4A1;PRKCA;CDH13;JUN;RREB1;NOD2;SEMA5A;SRSF6;VIP;NME2;WDR48;CXCL12;GDF2;NOG;SHH;C19orf10;LAMC1;HIF1A;SCN5A;C5AR1;ECM1;CDH3;TGFA;CCL2;MTOR;KDM5B;TEK;CAV1;CYBA;RICTOR;…
GO_POSITIVE_REGULATION_OF_DEVELOPMENTAL_GROWTH	http://www.broadinstitute.org/gsea/msigdb/cards/GO_POSITIVE_REGULATION_OF_DEVELOPMENTAL_GROWTH	152	0.316792	1.33427	0.0247093	0.212128	GATA6;NRG1;SYT17;CRABP2;PTGER4;MTM1;TWF2;MAP1B;KIAA1598;PIN1;NEDD4L;PAFAH1B1;SEMA5A;IST1;MKKS;HOPX;CXCL12;DSCAM;DISC1;FGF8;CAPN3;TBX5;SERP1;SEMA4D;FGFR2;CREB1;PLS1;ADRB2;IL7;NIPBL;RAB11A;ITSN2;FOXS1;GHR;MTOR;CDKL5;LIMK1;RIMS2;PPIB;BBS2;DIO3;YAP1;GOLGA4;VEGFA;SASH3;ACTN3;C3;SYT2;NACA;CDH4;GPAM;SLC6A3;RIMS1;ILK;CPNE5;EZR;SRF;GSK3B;MAPK14;CHD7;ANAPC2;VIL1;GPR21;CCNB1;NOTCH1;MYOD1;RASAL1;RUFY3;SOX15;…
GO_POSITIVE_REGULATION_OF_LOCOMOTION	http://www.broadinstitute.org/gsea/msigdb/cards/GO_POSITIVE_REGULATION_OF_LOCOMOTION	397	0.288347	1.33346	0.0025	0.213083	SMURF2;LGALS1;IQCF1;PPM1F;ZP3;PFN1;CCL11;TNFRSF18;TGFBR1;IL16;ANGPT4;CCL7;DAPK2;PYDC1;PRKD1;IL1B;RAC2;NTRK3;SASH1;BDKRB1;CXCL9;ITGA4;CLASP1;ELP3;ONECUT1;VEGFB;RARRES2;TRIP6;RHOD;C1QBP;PYCARD;HSPB1;TGFB1;CXCL5;FOXC2;AGT;HRAS;CREB3;TWIST1;FAM110C;FN1;SNAI1;WNT5B;ROR2;CGA;F2R;SCARB1;EPHA1;CD74;CBLL1;CXCL16;EDN1;ZNF304;MAPRE1;DRD1;SLC26A5;ADAM17;INSM1;EPB41L4B;IL8;TMEM102;FLT4;IGF1;ITGB1;CALR;SMAD3;C…
GO_EAR_MORPHOGENESIS	http://www.broadinstitute.org/gsea/msigdb/cards/GO_EAR_MORPHOGENESIS	112	0.330416	1.33282	0.0396476	0.21378	TSHZ1;FZD6;EPHB2;DLX6;INSIG2;NTN1;PRKRA;LRIG3;STRC;POU3F4;GBX2;ZIC1;OTX1;NEUROG1;MAFB;ABR;TBX1;COL2A1;PROX1;CTHRC1;CHRNA10;SLITRK6;HMX3;RAC1;HOXA1;ATP2B2;LRIG1;SOX9;BCR;VANGL2;SOD1;WDR19;DVL2;CELSR1;MAPK3;OSR1;WNT5A;SOBP;FZD3;SEC24B;ATOH1;MYO7A;SCRIB;CHD7;EYA1;GSC;FGF10;ZEB1;TMIE;FRZB;SPRY2;CHRNA9;MAPK1;NRP1;HESX1;CLIC5;DVL3;HPN;PRRX1;SIX1;CEP290;PTK7;ALDH1A3;TWIST1;PDZD7;ATP8A2;NOG;FGFR1;EDN1;OS…
GO_NEGATIVE_REGULATION_OF_SECRETION	http://www.broadinstitute.org/gsea/msigdb/cards/GO_NEGATIVE_REGULATION_OF_SECRETION	191	0.304983	1.32453	0.029453	0.220669	NMB;IL10;MAOB;CD74;UCN;RAB11FIP5;EDN1;ACVR1C;GCK;INHBA;GHRL;RAB11FIP3;F2R;REST;BANK1;ENY2;FN1;ADRA2B;DPH3;IRS1;PARK2;PDE8B;CYP4F2;C19orf26;P2RY1;NLRP12;OPRK1;PTPN11;GBP1;BTN2A2;INHA;WNK1;ACCN2;SCT;VAMP8;SPINK13;IL6;PDE4C;STXBP6;ADRA2C;IL1B;HMGCR;DRD2;PYDC1;PLA2R1;TNFRSF9;HRH3;CRY1;C12orf39;CNR1;TMBIM6;TACR2;ANPEP;IL36RN;CHGA;ZC3H12A;PPP1R9A;GPR77;IFNA2;OSM;SSC5D;AGTR2;BRAF;ACSL4;CCR2;F2RL1;RAB11F…
GO_NEGATIVE_REGULATION_OF_HEMOPOIESIS	http://www.broadinstitute.org/gsea/msigdb/cards/GO_NEGATIVE_REGULATION_OF_HEMOPOIESIS	111	0.326105	1.32031	0.0468278	0.224781	NFE2L2;HMGB1;GPR171;MEIS2;ZBTB46;CDC73;HES5;CYLD;TMEM176B;TMEM178;RARA;HIST2H4A;HIST1H4C;ZBTB16;GATA2;STAT5B;INHA;MYC;LRRC17;DTX1;PGLYRP2;HIST1H4D;TLR4;RBM15;FSTL3;CLDN18;CD74;PRDM16;ZNF675;BCL6;GPR55;INHBA;LILRB3;APCS;PTPN2;HOXA9;CIB1;MIXL1;ITPKB;PIK3R1;GAS2L1;HLX;NME1;CDK6;HIST1H4L;TJP2;TOB2;KIAA0922;IFNB1;DLL1;MEIS1;HIST1H4K;LILRB4;LDB1;LTF;BMP4;CTNNB1;TRIB1;CCL3;MAFB;TNFSF18;CUL4A;IFNA2;HIST4…
GO_MUSCLE_TISSUE_DEVELOPMENT	http://www.broadinstitute.org/gsea/msigdb/cards/GO_MUSCLE_TISSUE_DEVELOPMENT	260	0.300383	1.32003	0.0231924	0.22494	SAP30;POU4F1;MYOCD;FOXH1;HEG1;HLX;OSR1;RBPJ;HIVEP3;ODZ4;NEBL;BVES;PLAGL1;BTG2;CASQ1;NKX2-6;PLN;MEF2C;SGCB;CAMK2D;IGSF8;MED1;CAV2;C20orf160;MYL3;MYL2;NCOR1;WNT10B;TP63;ANKRD2;ENG;MEGF10;SLC8A1;SRPK3;HOXD9;SOX9;AGTR2;ZFPM2;AKAP13;FOS;SMAD7;GPX1;RARA;COL11A1;LOC375190;WNT3A;C11orf88;KIAA1161;SMO;HEYL;TCAP;FOXP2;MEF2D;MYBPC3;TNNT2;PAX5;MYLK2;MYH10;ITGA8;BCL9;STRA6;HAND1;NPHS1;SIX1;TTN;SGCG;KLHL31;GJC…
GO_REGULATION_OF_SEQUENCE_SPECIFIC_DNA_BINDING_TRANSCRIPTION_FACTOR_ACTIVITY	http://www.broadinstitute.org/gsea/msigdb/cards/GO_REGULATION_OF_SEQUENCE_SPECIFIC_DNA_BINDING_TRANSCRIPTION_FACTOR_ACTIVITY	351	0.288471	1.31974	0.0138714	0.224875	TP53BP1;HSPA1A;TAF6L;GTF2A2;ARHGEF5;ITGB2;EZH2;MAPK1;HCK;EP300;PPARG;RWDD3;HMOX1;PTEN;RHEBL1;C19orf29;GREM1;CTH;DVL2;CYTL1;HNF4A;PSMA6;RBCK1;TRIM15;CLOCK;PRDX3;TRAF5;TNFSF18;PROX1;PINK1;SPHK1;WNT2;UBE2V1;TRIM5;RPS6KA5;PSMD10;ARRB1;CDK5RAP3;EIF2AK2;TRIM37;ATF2;CD40LG;TCF3;SP100;MEN1;CAMK1D;PTCH1;PARP10;TNFSF11;PRKCB;LRP6;CREBZF;PTGIS;ERC1;NFAM1;USP7;PRKD1;IL1B;PYDC1;COMMD1;IL5;CYLD;RPS3;MSX2;ZNF67…
GO_POSITIVE_REGULATION_OF_PROTEIN_SECRETION	http://www.broadinstitute.org/gsea/msigdb/cards/GO_POSITIVE_REGULATION_OF_PROTEIN_SECRETION	203	0.303806	1.31939	0.02	0.224905	RPH3AL;GPER;IL4R;MAPK14;PRKCQ;FGG;IL33;OR51E2;C5;PLA2G1B;VEGFC;BLK;HLA-DRB4;ISL1;CAPN10;BAD;CRTAM;C13orf15;WLS;SLAMF1;PPARD;WNT5A;GLMN;ANKRD1;PSMD9;CFTR;RBP4;SYTL4;GOLPH3;TRPM4;NLRP1;GPLD1;NKX6-1;CRH;XBP1;NLRP3;ZNF384;PHPT1;SLC30A8;MAPK11;IFNG;GOLPH3L;FCN1;TGFB2;TRPV4;LGALS9;SPTBN1;INS;IL17F;HLA-DRB5;PRKCZ;PPP3CB;IL1RL1;CD276;GLUL;TRH;DOC2B;IL17RC;EZR;HTR2B;FGA;CLEC4E;FFAR2;HCAR2;SERP1;FGB;KCNN4;…
GO_NEGATIVE_REGULATION_OF_CYTOPLASMIC_TRANSPORT	http://www.broadinstitute.org/gsea/msigdb/cards/GO_NEGATIVE_REGULATION_OF_CYTOPLASMIC_TRANSPORT	114	0.325269	1.31897	0.0423977	0.224757	NUP153;FBXW11;PKD1;ZC3H12A;PKDCC;SUFU;BMP7;SNX3;NFKBIB;UBAC2;TXN;CALM1;NLRP3;AXIN2;BRAF;APC2;CALCA;CHP;PSMD10;MDFI;DERL2;G3BP2;NFKBIE;ANGPT1;MXI1;CASQ2;DAB2IP;GSTM2;TBC1D10C;RAP1A;NOV;FCRL5;GAS6;SVIP;PPM1A;CLIC2;BARD1;SP100;FAF1;PLN;SIAH3;THRA;DACT3;GSK3B;BAG4;UBE2J1;FAM89B;RAB23;CABP1;MAPK7;WWTR1;TRDN;LRRK2;PKIG;NFKBIA;FKBP1A;LYPLA1;NOS1;M1;NTSR1;AKAP1;YOD1;CALM2;CSK;HNF4A;RAP1BL;SRI;SNX12;LITAF…
GO_EXTRACELLULAR_STRUCTURE_ORGANIZATION	http://www.broadinstitute.org/gsea/msigdb/cards/GO_EXTRACELLULAR_STRUCTURE_ORGANIZATION	295	0.290294	1.31883	0.0159363	0.224708	COL27A1;MYH11;ERCC2;ADAMTS20;COL4A2;FKBP1A;HAS1;DSPP;FBN2;CTSS;CYR61;SCXB;VIT;MPV17;ADAMTS14;LAMA1;SPINK5;PDGFA;ICAM1;LAMB1;COL4A3;IBSP;MYF5;PDGFB;SPOCK2;SH3PXD2B;CAPN1;SFRP2;ADAM15;CCDC80;ITGA2;EGFLAM;KAZALD1;FGA;NFKB2;MMP15;DMP1;MMP7;SERAC1;COL7A1;MPZL3;MFAP4;ATXN1L;MATN4;NF1;ITGAE;CD36;COL11A2;CREB3L1;MMP16;ELN;COL19A1;FLRT2;ITGA5;FBLN1;COL6A2;VTN;RIPK1;ITGB8;COL4A4;CD44;LAMC1;COL1A2;COL9A2;SE…
GO_SENSORY_ORGAN_DEVELOPMENT	http://www.broadinstitute.org/gsea/msigdb/cards/GO_SENSORY_ORGAN_DEVELOPMENT	484	0.28111	1.31662	0.00371287	0.226091	SHH;FOXI1;DCHS1;FOXL2;FZD2;LIN7A;GJB6;CRYGD;GRHL3;DVL1;FZD4;LGR5;PHACTR4;GPM6A;KLF4;JUN;SLC17A8;CDKN1C;RARG;TRAF3IP1;FRS2;CLIC4;CYP26B1;PAFAH1B1;RING1;MERTK;NOX3;GRHL2;FKBP8;GATA3;CRYAB;RAX;MDM1;GRXCR1;FGF8;TMOD1;WNT10A;SIX4;PDE6C;NIPBL;PAX8;RRM1;PTN;SOX8;KCNQ4;ECE1;CCM2;ATP8B1;NAGLU;NR4A3;TGFB3;NF1;PSEN1;NES;SOX3;MFN2;RPL38;CRB1;PAX6;CRYBA2;SH3PXD2B;BMP7;SLITRK6;HOXA1;PCDH15;CTHRC1;ABR;HCN1;MYF5…
GO_REGULATION_OF_HORMONE_LEVELS	http://www.broadinstitute.org/gsea/msigdb/cards/GO_REGULATION_OF_HORMONE_LEVELS	461	0.280355	1.31319	0.00725514	0.229194	MIDN;PPARGC1A;DKK3;TARDBP;TMF1;FOXA1;NOS1;CACNA1E;MCU;TACR1;RDH13;PTGS1;ENPEP;PCSK5;GDF9;PCSK2;LEP;SREBF1;NLGN2;IRS2;SLC25A5;PLA2G6;MTNR1A;AWAT2;IL1RN;SCP2;MED1;CRHR1;ADRA2A;NR1H4;GHSR;AGTR1;TG;RAB11FIP1;COMT;RPE65;ATP1A1;BMP8A;CCKAR;TAC1;ESR1;STARD3;GAL;AGTR2;FDX1;PLEKHA1;DGAT1;HLA-DRB3;SLC24A6;AFP;HSD3B2;TACR2;JAK2;ARL2BP;CRY1;ARHGEF7;BACE2;SGPL1;DUOX1;HSD17B6;HSD17B12;CPE;AKR1D1;FAM3B;IL6;PFKM…
GO_REGULATION_OF_CELL_MORPHOGENESIS_INVOLVED_IN_DIFFERENTIATION	http://www.broadinstitute.org/gsea/msigdb/cards/GO_REGULATION_OF_CELL_MORPHOGENESIS_INVOLVED_IN_DIFFERENTIATION	324	0.289955	1.31319	0.0127226	0.228949	DSCAM;CXCL12;SPP1;PREX1;IST1;SEMA3G;KANK1;MT3;FMOD;FGF13;FBXO31;MAPK9;NLGN1;KIAA1598;TWF2;PLXNA2;PLXNA1;YWHAH;KEL;FSTL4;NRG1;NEDD4;CHRNB2;ARHGAP4;PPP2CA;CDKL5;TCF7L2;PPP3CA;FAM21C;FGB;EPHB3;MAD2L2;NEUROG3;DAB2;ILK;SLIT2;IL1RAPL1;SEMA6D;PTPRD;TGFB2;NGFR;PLXNC1;VAMP7;RAC1;VEGFA;GOLGA4;FAM195B;OLFM4;MYOC;HAS2;C13orf15;ITPKA;PQBP1;AMIGO1;CRB2;HPN;NTRK2;NOTCH1;LIF;BCL9L;WWTR1;TIAM1;AGER;FGG;TACSTD2;CH…
GO_REGULATION_OF_CELL_GROWTH	http://www.broadinstitute.org/gsea/msigdb/cards/GO_REGULATION_OF_CELL_GROWTH	364	0.288333	1.31242	0.0165605	0.229547	CDK5R1;CTDP1;SGK3;NRG3;IGFBP2;CLASP2;USP47;INHBA;APBB1;BCL2;MEGF8;BCL6;ESM1;SEMA3B;C6orf108;RTN4;ALOX12;CSNK2A1;H2AFY2;CYP27B1;S100A9;OLFM1;SEMA3F;OGFR;WDR36;H3F3C;ST7L;SPG20;ADIPOR2;SPOCK1;TRPV2;DPYSL2;NDEL1;SGK1;C1orf187;SEMA6A;BMPR2;SYT3;KIF26A;BCL11A;MSX1;HIST1H1B;L1CAM;WNT3A;OSGIN1;CDHR2;SIRT1;CPNE6;ACVR1B;PHB;EFNA5;TNFRSF12A;MAPT;PLXNA3;SYT1;SGK2;GAL;AGTR2;SOX17;BDNF;EPHA7;ARHGEF11;SEMA4C;N…
GO_REGULATION_OF_BINDING	http://www.broadinstitute.org/gsea/msigdb/cards/GO_REGULATION_OF_BINDING	276	0.292717	1.31187	0.0169271	0.2296	MFNG;HJURP;MEPCE;WFIKKN2;EIF4A3;PLCL1;LRPAP1;DACT1;ROCK1;ARHGEF7;WNT3A;IFIT1;RARA;ADD2;HSP90AB1;MSX1;TMBIM6;SPAG9;CTBP2;LDLRAP1;HMGB1;EBF2;RAPGEF2;SMO;SLN;MITD1;BCL2;ADRB3;GOLGA2;PARK7;RAP1GAP;RAN;HAND1;DPH3;IRF4;TMC8;LRRK2;ENO1;GTPBP4;NRP1;ACD;PYGO2;LHX2;IFI16;AURKB;S100A10;MYOCD;EPB41;NME1;PRKACA;HEY1;SIRT2;TRIB3;BAMBI;JAK2;TFIP11;PPP1CA;C20orf160;CTNNB1;CSNK1A1;PLN;MEF2C;TIRAP;PPARA;NFATC4;BTB…
GO_NEGATIVE_REGULATION_OF_HYDROLASE_ACTIVITY	http://www.broadinstitute.org/gsea/msigdb/cards/GO_NEGATIVE_REGULATION_OF_HYDROLASE_ACTIVITY	379	0.284418	1.31028	0.00993789	0.231404	SERPINA5;APCS;IFI6;KAL1;SERPINA10;CST5;SERPINB4;SERPINF2;SERPINB8;IQGAP1;SPINK14;CST11;SERPINA2;ATPIF1;TNK2;DDX3X;HRAS;TMED2;AGT;NGF;FARP1;TNNI3;TMEM132D;PROS1;SERPINA1;CST2;SERPINB10;PPP1R35;PPP1R27;CD109;POR;PAM16;SERPINF1;BIRC8;CST6;CST7;SFI1;SPINT1;R3HDML;TFAP2B;SPINK13;SH3RF1;RRP1B;PLA2R1;PKMYT1;TRIAP1;CST9LP1;ANXA8;PTPRN2;FETUB;DLG3;NEIL1;TIMP4;SERPINB1;SERPINA7;HTT;NLE1;PPP1R11;CNST;SNCA;G…
GO_POSITIVE_REGULATION_OF_CYTOSKELETON_ORGANIZATION	http://www.broadinstitute.org/gsea/msigdb/cards/GO_POSITIVE_REGULATION_OF_CYTOSKELETON_ORGANIZATION	166	0.30612	1.30712	0.0364865	0.234734	ARPC5L;ARPC1B;NTF3;WNT4;FES;GPR65;ITGB1BP1;ARPC3;PRKCE;SEMA5A;ARPC5;APOA1;VASP;RAPGEF3;MLST8;LRRC16A;ACTN2;GRB2;ARPC2;RLTPR;NCK2;PDXP;HAX1;ARPC4;JMY;WNT11;CYFIP1;WASL;SPIRE2;LIMK1;TEK;CAV1;MTOR;WIPF1;LPAR1;NES;CLIP1;RICTOR;BRK1;ACTR3C;WIPF2;AMOT;NOX4;VPS4B;MYLK3;FAM21C;ACTR2;FMN1;C15orf62;WAS;SFRP1;TRPV4;CDC42EP5;PLK4;STMN2;SPIRE1;CDC42EP4;RGS2;CDKN1B;CCL21;RAC1;ARL2;WASH3P;FER;ODZ1;SDC4;ICAM1;CD…
GO_MONOVALENT_INORGANIC_CATION_TRANSPORT	http://www.broadinstitute.org/gsea/msigdb/cards/GO_MONOVALENT_INORGANIC_CATION_TRANSPORT	402	0.282001	1.30416	0.00618047	0.238329	KCNK10;TRPM5;ATP5EP2;REST;KCNV2;KCNJ8;PARK2;PRKAA2;SLC38A6;ATP6V0D2;ATP5J;ATP6AP1L;SLC5A7;KCND1;SCN9A;SLC4A9;SNAP23;KCNK18;EDN1;COX6B1;SLC6A15;SCNN1G;SLC9A1;ATP5F1;KCNK16;CHRM5;CNGA2;ATP1B2;SLC2A12;SLC44A5;SLC38A4;SCN3A;SLC4A5;SLC23A2;CNGB1;KCNJ5;KCNJ3;KCNE1;KCNJ9;SLC4A10;KCNA7;SLC10A5;SLC4A11;ATP6V0E1;ATP5G1;ATP6V1G2;KCNK1;KCNH2;UQCRHL;KCNMA1;ATP4A;KCNC4;SLC18A1;GJA5;ACCN2;KCNJ10;TRPM2;RHAG;SLC8…
GO_SULFUR_COMPOUND_METABOLIC_PROCESS	http://www.broadinstitute.org/gsea/msigdb/cards/GO_SULFUR_COMPOUND_METABOLIC_PROCESS	345	0.287057	1.30334	0.0142303	0.23936	CLIC6;B3GAT1;PAPSS2;ACPP;LIPC;TXNDC8;GPC1;DNMT3B;B3GNT4;GDAP1;HS3ST4;HS6ST3;TPST1;ACSM2A;SPOCK3;ELOVL6;DGAT2;CHST14;SULT4A1;VNN1;GGTLC3;TKTL1;MTHFD2L;PCCB;MAT1A;HSD17B12;LIAS;HPGDS;CNDP2;GSTM3;TXN2;HSD17B4;CHST1;DLAT;CLIC1;EEF1G;CSPG4;NUDT7;SUCLG1;STAT5B;SULT1A2;GSR;GSTA5;ACSL6;B4GALT1;SLC25A1;PRELP;GPX1;PHGDH;SCD5;DGAT1;LUM;GLO1;ACACB;OGN;GNMT;ACSF3;CHST4;CBS;DNMT1;MRI1;GGTLC1;TECR;PPT1;B3GNT1;G…
GO_NEGATIVE_REGULATION_OF_PHOSPHORYLATION	http://www.broadinstitute.org/gsea/msigdb/cards/GO_NEGATIVE_REGULATION_OF_PHOSPHORYLATION	402	0.279947	1.30302	0.0113208	0.239593	GRB10;NOG;GPD1L;PARD6A;HYAL2;SPRED1;CDKN2A;FBXO7;RTN4RL1;PTPRC;LRRC66;CEBPA;GCKR;PIN1;JUB;FBXO31;UBE2B;FLRT1;WNK2;PPP1R15A;LYN;ADIPOQ;RNF149;FGFR1OP;RGN;DNAJA1;TSC2;ERRFI1;DUSP10;PTPN6;AKT1;FLRT3;PAK2;PPP2CA;PKIA;CAV1;C12orf5;ITCH;DCN;RANBP9;NYX;VRK3;BAX;HEXIM1;APOC3;TP73;SAMSN1;LRRTM1;SH3BP5L;SLIT2;HDAC4;H2AFY;ILK;GNAQ;DNAJC10;PRKCZ;PARD3;STAT3;SOCS2;TESC;PRKAR1B;C1QL4;GPS1;CDKN2C;PTPRJ;ACTN3;DU…
GO_PROTEIN_LOCALIZATION_TO_CELL_PERIPHERY	http://www.broadinstitute.org/gsea/msigdb/cards/GO_PROTEIN_LOCALIZATION_TO_CELL_PERIPHERY	149	0.31	1.29925	0.0274566	0.243606	MYO5A;EFR3B;FAM126A;PACS1;STXBP1;FGF13;WNT4;ABCA12;NFASC;RILPL2;GOLGA7;MAP7;TTC7B;BLZF1;ANK1;ACTN2;ADIPOQ;RDX;CACNB2;BSG;PIGW;SYS1;TSPAN10;TNF;ZDHHC23;LIN7A;RAB13;VAMP3;ATP1B3;CAV1;TMEM150A;RAB11A;BBS2;CLIP1;OPTN;TTC7A;TULP1;CALCR;PACSIN1;VAMP2;NSF;TMEM88;DPP6;FCER1G;SPTBN1;VAMP5;EZR;RAPGEF6;PRKCZ;GAS6;TESC;GOLGA4;RAB8A;RAC1;PKP2;PDZD11;RILPL1;LIN7B;GOLPH3;KIF13A;PACS2;VAMP7;TSPAN14;EHD3;ANK2;ZDH…
GO_CELLULAR_PROTEIN_COMPLEX_ASSEMBLY	http://www.broadinstitute.org/gsea/msigdb/cards/GO_CELLULAR_PROTEIN_COMPLEX_ASSEMBLY	309	0.286155	1.29642	0.033462	0.246774	ATP6V0A4;FKBP1A;NDUFA9;VIL1;DIAPH1;CENPT;MYH11;SNAP25;KIAA0748;NUBPL;NDUFA3;SMAD2;OOEP;TBCD;UBE2K;KPNB1;NDUFA6;ARL2;HDGFRP3;VAMP1;ATP6V0A2;PRLR;NDUFAF4;C1orf31;TMED10;PSMG2;SNAP29;TRAF2;KIF13A;ZFYVE9;RAB1A;C6orf125;FBXO5;NDUFB10;SMAD4;NDUFB5;TEKT2;NDUFA2;WAS;CCDC103;NDUFB1;ADRB2;C20orf7;BCS1L;NDUFA12;TTC17;SNAP47;NDUFB2;COBL;UQCR10;NDUFS4;RANBP6;ZMYND10;CRYAB;COX11;FGA;HLA-DRA;LONP1;TMEM33;ADRM1;…
GO_POSITIVE_REGULATION_OF_PROTEIN_SERINE_THREONINE_KINASE_ACTIVITY	http://www.broadinstitute.org/gsea/msigdb/cards/GO_POSITIVE_REGULATION_OF_PROTEIN_SERINE_THREONINE_KINASE_ACTIVITY	279	0.291898	1.29546	0.0132802	0.247489	CCND1;RIPK2;MAPK11;BIRC7;ERP29;MAPK10;CALM1;DUSP9;ODZ1;VEGFA;CCNL1;ILK;CD40;MAPKAPK3;FPR1;S100A12;COPS8;PTPLAD1;GRM1;CCNK;MAP3K10;C5;PLA2G1B;TIAM1;PDGFRB;SPDYA;FGD2;SHC2;RPS27A;TAOK3;EDN3;PEA15;UBC;C13orf15;JUB;IGF2;MAP3K4;TNFRSF10B;TNF;PDE6G;TAB3;ADIPOQ;AXIN1;DBNL;TRAF6;RASGRP1;EGF;TP73;S1PR2;CAB39;STK3;FZD8;AKT1;ACSL1;TLR3;TLR6;CCNH;CCNL2;PPP2CA;CARD10;PKD2;GHR;IKBKG;MAP3K9;ALS2;MAP4K2;CHI3L1;S…
GO_CELLULAR_RESPONSE_TO_ZINC_ION	http://www.broadinstitute.org/gsea/msigdb/cards/GO_CELLULAR_RESPONSE_TO_ZINC_ION	16	-0.803055	-2.32951	0	0.00371467	GLRA2;MT1F;MT1A;MT1E;MT1M;ZNF658;MT1H;HVCN1;CREB1;TSPO;GLRA1;MT1G;KCNK3;MT1X;MT1B;MT2A
GO_RESPONSE_TO_ZINC_ION	http://www.broadinstitute.org/gsea/msigdb/cards/GO_RESPONSE_TO_ZINC_ION	55	-0.556262	-2.14034	0	0.0141091	GLRA1;BGLAP;ACP5;APOBEC1;ABCC8;TH;MT1B;MT2A;AANAT;SLC30A10;PLN;MT1G;SLC30A6;GLRA2;D2HGDH;ALDOB;ASS1;SLC30A3;HVCN1;MT1H;ALAD;HAAO;SLC30A8;SLC30A4;MT1M;ZNF658;CRIP1;SLC30A5;LTA4H;PTEN;SLC30A7;TSPO;MT1X;KCNK3;P2RX7;ATP7A;HMBS;SLC30A1;SLC30A2;KHK;MT1A;MT1F;KRT14;CA2;VCAM1;ZACN;ATP7B;CREB1;GGH;S100A8;ARG1;OTC;CPS1;MT1E;SLC18A2
GO_NON_RECOMBINATIONAL_REPAIR	http://www.broadinstitute.org/gsea/msigdb/cards/GO_NON_RECOMBINATIONAL_REPAIR	48	-0.521594	-1.96433	0	0.103198	SETMAR;PSMD14;HIST1H4F;BARD1;HIST1H4B;DCLRE1A;HIST1H4K;SUMO1;BRE;UIMC1;HIST4H4;RAD50;HIST1H4J;SLX1A;UVRAG;ATM;H2AFX;LIG4;MLH1;MDC1;C9orf142;BABAM1;HIST1H4A;TP53BP1;NBN;HIST1H4L;FAM175A;HIST1H4E;KAT5;HIST1H4H;PAXIP1;UBE2N;POLM;HIST1H4D;NHEJ1;HIST2H4B;HIST3H3;NSMCE2;DCLRE1B;RNF138;HERC2;BRCA1;RNF168;DCLRE1C;XRCC4;PIAS4;PRKDC;UBE2V2;RNF8;XRCC5;HIST1H4I;HIST2H4A;POLQ;KDM2A;POLA1;SLX1B;MRE11A;BRCC3;PO…
GO_DOUBLE_STRAND_BREAK_REPAIR	http://www.broadinstitute.org/gsea/msigdb/cards/GO_DOUBLE_STRAND_BREAK_REPAIR	131	-0.434637	-1.95521	0	0.0870398	PARP1;BRCA2;RAD51;TONSL;OBFC2A;RNF8;CDC45;RNF168;DCLRE1C;XRCC4;PIAS4;NSMCE2;DCLRE1B;SMC6;RNF138;RPA1;HERC2;KDM4D;HIST1H4E;HIST1H4H;KAT5;WDR48;POLM;HIST2H4B;MSH2;XRCC6BP1;ZSWIM7;WHSC1;MCM8;XRCC6;ACTR5;RIF1;MAD2L2;SMC5;RAD52;GINS2;PAPD7;POLL;LIG3;PRPF19;SLX4;RAD51AP1;RAD54L;SLX1B;MRE11A;HIST1H4I;XRCC5;RECQL4;GEN1;GGN;CCDC155;HIST1H4J;FBXO18;EXD2;CDC7;SLX1A;FAN1;ESCO2;XRCC1;SETX;BRE;XRCC2;UIMC1;GINS…
GO_PROTEIN_LOCALIZATION_TO_GOLGI_APPARATUS	http://www.broadinstitute.org/gsea/msigdb/cards/GO_PROTEIN_LOCALIZATION_TO_GOLGI_APPARATUS	33	-0.557224	-1.92772	0	0.0995816	RGPD5;RGPD6;OPTN;NRAS;VPS13A;COG7;CSNK1D;IFT20;PAQR3;ATP9B;GCC1;PACS1;SORL1;ARFRP1;GBF1;RGPD8;OBSL1;GOLGA1;GCC2;LACRT;ARL1;VPS13D;RGPD3;RGPD2;RGPD1;GOLPH3;VPS13C;GOLGA4;RAB6A;RGPD4;TRIP11;SYS1;RAB33B
GO_GOLGI_ORGANIZATION	http://www.broadinstitute.org/gsea/msigdb/cards/GO_GOLGI_ORGANIZATION	83	-0.454248	-1.90492	0	0.109455	BAG5;LRRK2;ATL2;LMAN1;TBC1D20;FBXW8;COG4;YWHAZ;ATL3;COG7;ARFGEF1;CDK1;BCAS3;HACE1;SEC23IP;DYNC2H1;ARHGAP21;RAB2A;SPTBN5;GOLGA5;CDC42;SURF4;RAB7L1;UBXN2B;TJAP1;HTT;TMED10;NPLOC4;USP6NL;GOLPH3;VTI1A;VRK1;CSNK1A1;GORASP1;OBSL1;RAB1A;STX5;GCC2;COG1;GBF1;PRMT5;GOLPH3L;PLEKHM2;VMP1;DNAJC28;NSFL1C;COG2;TMED9;CLASP1;CSNK1D;ATP8B2;DYM;ZW10;ARHGEF7;OPTN;VCPIP1;STX6;CUL7;PRKD1;BHLHA15;ATP8B1;GOLGB1;ATP8B3;S…
GO_STRAND_DISPLACEMENT	http://www.broadinstitute.org/gsea/msigdb/cards/GO_STRAND_DISPLACEMENT	25	-0.591847	-1.90035	0.00253807	0.0984879	MRE11A;BRIP1;RMI1;RAD51B;PALB2;RTEL1;BARD1;KAT5;ATM;RAD51C;BLM;DNA2;RAD50;BRCA2;RAD51;NBN;RAD51D;XRCC3;RAD51AP1;RMI2;WRN;TOP3A;EXO1;BRCA1;XRCC2;RBBP8
GO_RECOMBINATIONAL_REPAIR	http://www.broadinstitute.org/gsea/msigdb/cards/GO_RECOMBINATIONAL_REPAIR	67	-0.481991	-1.89952	0	0.0870213	NBN;RAD21L1;SFR1;MORF4L1;RPA2;SWI5;C19orf39;RAD54B;FEN1;RAD51B;H2AFX;RAD51C;ATM;HELQ;C20orf29;HUS1;CDC7;EXD2;SLX1A;RAD50;CCDC155;FBXO18;XRCC1;REC8;FAN1;NSMCE1;ERCC4;XRCC2;OBFC2B;INO80;GINS4;POLN;XRCC3;RAD51D;KIAA0146;SHFM1;PSMD14;RPA3;DMC1;ZSWIM7;MCM8;SMC5;RAD52;GINS2;SLX4;RBBP8;LIG3;YY1;C12orf32;RAD51AP1;RAD54L;PALB2;MCM9;MRE11A;SLX1B;MMS22L;GEN1;POLQ;RAD51;TONSL;HUS1B;PARP1;BRCA2;RECQL5;CDC45;O…
GO_ESTABLISHMENT_OF_PROTEIN_LOCALIZATION_TO_VACUOLE	http://www.broadinstitute.org/gsea/msigdb/cards/GO_ESTABLISHMENT_OF_PROTEIN_LOCALIZATION_TO_VACUOLE	31	-0.53708	-1.83364	0.00497512	0.162643	HSPA8;NAGPA;VPS28;AP3B1;VPS13A;BECN1;NEDD4;VPS36;ZFYVE16;BECN1P1;SCARB2;GOSR2;VTI1B;TNFAIP3;VPS41;GNPTAB;GCC2;VPS13D;TRAPPC8;RAB7A;SORL1;VPS25;SNF8;AP3M1;SMURF1;WASH3P;HGS;VTI1A;PIK3R4;GNPTG;SNX16;VPS13C
GO_CELLULAR_RESPONSE_TO_CADMIUM_ION	http://www.broadinstitute.org/gsea/msigdb/cards/GO_CELLULAR_RESPONSE_TO_CADMIUM_ION	15	-0.653162	-1.82543	0.0049505	0.159006	MT3;HMOX1;PPP5C;AKR1C3;MT1A;OGG1;MT1F;STAR;MT1G;MT1H;MT1E;SOD1;CYP1A2;MT1X;GSN
GO_SULFATION	http://www.broadinstitute.org/gsea/msigdb/cards/GO_SULFATION	16	-0.643196	-1.8085	0	0.167347	UST;SULT1C4;HS3ST5;SULT1C2;SULT1A3;CHSY1;SULT2A1;CHST5;CHST4;SULT1A2;SULT1B1;SULT1A1;SULT1E1;TPST1;NDST1;TPST2
GO_G2_DNA_DAMAGE_CHECKPOINT	http://www.broadinstitute.org/gsea/msigdb/cards/GO_G2_DNA_DAMAGE_CHECKPOINT	30	-0.537547	-1.80162	0.00508906	0.164683	CHEK1;NEK11;TAOK3;ATM;FOXN3;CDK1;MRE11A;TAOK1;TAOK2;MAPKAPK2;RBBP8;BRCC3;BABAM1;CCNA2;FAM175A;HMGA2;NBN;SYF2;DTL;BLM;CDK5RAP3;FZR1;PLK5;PLK1;NEK6;FOXO4;UIMC1;BRE;BRCA1;CLSPN;FANCI;CDC14B;BRSK1
GO_EPIDERMAL_GROWTH_FACTOR_RECEPTOR_SIGNALING_PATHWAY	http://www.broadinstitute.org/gsea/msigdb/cards/GO_EPIDERMAL_GROWTH_FACTOR_RECEPTOR_SIGNALING_PATHWAY	53	-0.461447	-1.77902	0	0.190808	KIF16B;FES;DGKD;IQGAP1;FAM59A;PIGR;HRAS;RPS6KA5;EFEMP1;EREG;SRC;TGFB1;GRB2;CBL;PAG1;NCK2;GRB7;PIK3CA;SOS1;PTK2B;SOX9;BCAR1;EGFR;ARF4;FAM83B;REPS2;PXN;PTK2;EPS15;PLCG1;TDGF1;ABL1;CSK;ERBB2IP;NRAS;ADAM17;PIK3R1;SHC1;FAM83A;PDPK1;SOCS5;KRAS;EPS8;GAB1;EGF;VIL1;HBEGF;BTC;SHC3;PIK3C2A;PLCE1;CAMLG;RASSF2;AREG;PTPN11
GO_INTESTINAL_ABSORPTION	http://www.broadinstitute.org/gsea/msigdb/cards/GO_INTESTINAL_ABSORPTION	26	-0.533559	-1.75843	0.00511509	0.216533	KCNQ1;NPC1L1;AKR1C1;VDR;SLC5A1;CEL;F11R;ADRA2A;GCNT3;SOAT2;ABCG8;EZR;CD36;ACO1;MOGAT2;SLC26A6;TJP2;ABCG5;SLC46A1;PLS1;VIL1;PNLIP;FABP1;LDLR;SCARB1;LEP
GO_POSITIVE_REGULATION_OF_GENE_EXPRESSION_EPIGENETIC	http://www.broadinstitute.org/gsea/msigdb/cards/GO_POSITIVE_REGULATION_OF_GENE_EXPRESSION_EPIGENETIC	44	-0.480205	-1.74658	0.00263852	0.225929	POLR2H;TAF1C;POLR2E;SMARCD1;ERCC6;SMARCA5;HIST2H4B;HIST1H4D;HIST1H4H;HIST1H4E;AICDA;ATAD2;H3F3B;POLR2F;MLL4;HMGA1;HIST1H3H;HIST2H3A;ACTB;ZNRD1;TAF1B;PHF8;PADI2;POLR1C;HIST1H3J;DEK;CHEK1;MYBBP1A;HIST1H4I;HIST1H3F;SF3B1;HIST2H4A;HIST1H4C;BAZ1B;POLR2L;TWISTNB;ARID1B;HIST2H3C;HIST1H3E;HIST1H4K;APOBEC1;CTNNB1;HIST1H4B;POLR2K;H2AFY;POLR1D;HIST1H3G;HIST1H4F;POLR1A;CD3EAP;TET1;ATAD2B;HIST1H4J;HIST2H3D;TB…
GO_PHOSPHATIDYLSERINE_ACYL_CHAIN_REMODELING	http://www.broadinstitute.org/gsea/msigdb/cards/GO_PHOSPHATIDYLSERINE_ACYL_CHAIN_REMODELING	16	-0.612684	-1.74115	0.0140515	0.222542	PLA2G4B;PLA2G2E;PLA2G4E;PLA2G4D;PLA2G2F;MBOAT1;PLA2G10;PLA2G4A;PLA2G16;PLA2G2D;PLA2G5;LPCAT4;PLA2G4F;LPCAT3;PLA2G2A;PLA2G1B;PLA2G12A
